# Supplementary material for: Profiling DNA methylation differences between inbred mouse strains on the Illumina Human Infinium MethylationEPIC microarray
Source: PLoS One. 2018 Mar 12;13(3):e0193496. doi: 10.1371/journal.pone.0193496 (PMC5846735; doi:10.1371/journal.pone.0193496)
Supplement: S1 Data — (XLSX) [file pone.0193496.s001.xlsx]

## Sheet: Sheet1
S1 Data: Information on 13665 conserved EPIC probes and results on differential methylation analysis (EPIC vs MBD-seq)
This has information on:
(1) Probe annotations for the 13665 conserved high quality probes (from Illumina annotation file based on human genome)
(2) Alignment scores on the mouse genome
(3) Average methylation beta-values detected by the Illumina Infinium Human MethylationEPIC probes
(4) Regression results for EPIC probes
(5) Coordinates for the correponding methylation regions and MBD-seq data from MEDIPS R package
(6) Regression results for the MBD-seq data using EdgeR R package
Regression model for EPIC data:
The following regression model was applied to each EPIC R probe:
for(i in c(1:13665)) {
resanov <- drop1(glm(d[i,] ~ as.factor(AgeGroup) + Strain + Sex), .~., test="F") ###drop1 anova##
}
#where i is conserved EPIC probes from 1 to 13665
#AgeGroup is 1=young, 2=mid, 3=old
Regression model for MBD-seq data (EdgeR R package):
The following regression model was applied to the relative methylation score (rms) at corresponsing CpG region
strains <- factor(DBA/2J = D2, C57BL/6J = B6)
ageGroups <- factor(1 = 4 mos, 2 = ~12 mos, 3 = 24 mos)
sex <- factor(
design <- model.matrix(~strains + ageGroups + sex)
fit <- glmFit(data, design)
For strain effect: lrt <- glmLRT(fit, coef=2)
For age effect: lrt <- glmLRT(fit, coef=3:4)
These are Illumina annotations for the EPIC probes																																	Probes included in Horvath's methylation age calculation	These are alignment data for the probes on the mouse genome													These are methylation beta-values detected by the the EPIC probes		Average beta-value for DBA/2J
EPICProbeID	AddressA_ID	AlleleA_ProbeSeq	AddressB_ID	AlleleB_ProbeSeq	Infinium_Design_Type	Next_Base	Color_Channel	Forward_Sequence	Genome_Build	CHR	MAPINFO	SourceSeq	Strand	UCSC_RefGene_Name	UCSC_RefGene_Accession	UCSC_RefGene_Group	UCSC_CpG_Islands_Name	Relation_to_UCSC_CpG_Island	Phantom4_Enhancers	Phantom5_Enhancers	DMR	450k_Enhancer	HMM_Island	Regulatory_Feature_Name	Regulatory_Feature_Group	GencodeBasicV12_NAME	GencodeBasicV12_Accession	GencodeBasicV12_Group	GencodeCompV12_NAME	GencodeCompV12_Accession	GencodeCompV12_Group	DNase_Hypersensitivity_NAME	HorvathsClock	Chr (mm10)	start (bp)	MAPQ	CIGAR	MRNM	MPOS	ISIZE	SEQQuery	QUAL	EditDistance	Mismatch	AlignmentScore	AlignmentScore_2	Human1Beta	Human2Beta	D2_Beta_avg
cg13269407	34686544	AACAATTTACAAACCTTAAAATATTTTTCTCCTTAACAACCCCRAACCCC			II			CAGACACCGAGCCGCGGCCACAGGGCCAGCCGCACAGTCGGAGGAAGGGCCGGAGCGAGG[CG]GGGCCCGGGGCTGTCAAGGAGAAAAACATCCCAAGGCCTGCAAATTGCTGCTCTCAGCTT	37	22	46450107	CGGGGCCCGGGGCTGTCAAGGAGAAAAACATCCCAAGGCCTGCAAATTGC	F	C22orf26;LOC150381	NM_018280;NR_027034	TSS200;Body	chr22:46449632-46450115	Island					22:44828094-44829040			RP6-109B7.3;C22orf26;RP4-695O20__B.10	ENST00000451166.1;ENST00000396008.2;ENST00000381051.2	TSS1500;TSS200;5'UTR	RP6-109B7.3;RP6-109B7.3;RP6-109B7.3;C22orf26;RP4-695O20__B.10	ENST00000451166.1;ENST00000445441.1;ENST00000416202.1;ENST00000396008.2;ENST00000381051.2	TSS1500;TSS1500;5'UTR;TSS200;5'UTR	chr22:46448640-46450915	cg13269407	chr15	85653952	60	50M	*	0	0	CGGGGCCCGGGGCTGTCAAGGAGAAAAACATCCCAAGGCCTGCAAATTGC	*	NM:i:1	MD:Z:8A41	AS:i:45	XS:i:21	0.363035	0.123403	0.449411
cg26472183	99626109	ACTAATAACAATAAACAACAACAAAAACAATCTACTTAAAAAACCAAACA	7728103	ACTAATAACAATAAACGACGACGAAAACAATCTACTTAAAAAACCGAACG	I	A	Red	GGACTTTGGGGACATGCACTCCTATGTGCGAAGCCGGAAGAGGCTGCGGGAAGAGGAAGC[CG]CCCGGCTCTTCAAGCAGATTGTCTCCGCCGTCGCCCACTGCCACCAGTCAGCCATCGTGC	37	8	126445744	CGCCCGGCTCTTCAAGCAGATTGTCTCCGCCGTCGCCCACTGCCACCAGT	F	TRIB1;TRIB1	NM_025195;NM_001282985	Body;Body	chr8:126444232-126444440	S_Shore								TRIB1;TRIB1	ENST00000521778.1;ENST00000519576.1	5'UTR;TSS200	TRIB1;TRIB1	ENST00000521778.1;ENST00000519576.1	5'UTR;TSS200	chr8:126445405-126445850		chr15	59651664	60	50M	*	0	0	CGCCCGGCTCTTCAAGCAGATTGTCTCCGCCGTCGCCCACTGCCACCAGT	*	NM:i:2	MD:Z:3T20T25	AS:i:41	XS:i:0	0.984322	0.976395	0.599579
cg13574488	12658289	ATAATCTTTATCCACCTCACTACCCACACTACCTAAAATCTTTATATACA	49754897	ATAATCTTTATCCGCCTCGCTACCCACGCTACCTAAAATCTTTATATACG	I	T	Red	GCCGAGGCGGCGGTGGTCTTTGTCCGCCTCGCTGCCCACGCTGCCTGGAGTCTTTGTGTG[CG]TGTCAAGCCCCGAGCGCACCGACGCGCGCCTTGGGCCAGCGCCGGGGAGAAATGAACCGT	37	10	119306246	CGCACACAAAGACTCCAGGCAGCGTGGGCAGCGAGGCGGACAAAGACCAC	R	EMX2;EMX2	NM_001165924;NM_004098	Body;Body	chr10:119301321-119305368	S_Shore			CDMR	TRUE	10:119295974-119296349			EMX2	ENST00000442245.3	5'UTR	EMX2;EMX2	ENST00000442245.3;ENST00000546446.1	5'UTR;5'UTR	chr10:119306120-119307595		chr19	59462634	60	50M	*	0	0	GTGGTCTTTGTCCGCCTCGCTGCCCACGCTGCCTGGAGTCTTTGTGTGCG	*	NM:i:2	MD:Z:2T24A22	AS:i:42	XS:i:19	0.205875	0.0946565	0.185833
cg08657729	43617101	CTAAACTCTACCACAAACTCRATAAAATACACAACCTCAATTACTAAAAC			II			AGCGGTTTGCCCTAGGCTCTACCACAAGCTCGGTGAAGTACACAGCCTCAATTACTAGAG[CG]TGCAGCCACAACGACCTGGTATTACGGAAACAGTCAGTCACCACTTGAGTTAACATTCCA	37	22	36146067	CGCTCTAGTAATTGAGGCTGTGTACTTCACCGAGCTTGTGGTAGAGCCTA	R	RBFOX2;RBFOX2;RBFOX2;RBFOX2;RBFOX2;RBFOX2	NM_001082577;NM_014309;NM_001031695;NM_001082576;NM_001082579;NM_001082578	Body;Body;Body;Body;Body;Body										RBFOX2	ENST00000495377.1	3'UTR	RBFOX2;RBFOX2	ENST00000463509.1;ENST00000495377.1	TSS1500;3'UTR	chr22:36145920-36146155		chr15	77089412	60	50M	*	0	0	TAGGCTCTACCACAAGCTCGGTGAAGTACACAGCCTCAATTACTAGAGCG	*	NM:i:0	MD:Z:50	AS:i:50	XS:i:0	0.846746	0.895134	0.908434
cg04569152	25628293	ATTAAAAACCACCCCTTAAAAAATACCTCACCCAAAAAAATTTACTTAAC			II			CCTTTCGCCGGGAGCCTGCTCCCTGCCTGCCCGCGTCGAGGAGGAGGCCTGGGATCTGGA[CG]TCAAGCAAATTTCCCTGGGTGAGGCACCTCTCAAGGGGTGGCTCCCAACAGCTCGGTCAT	37	14	21555603	TTGGGAGCCACCCCTTGAGAGGTGCCTCACCCAGGGAAATTTGCTTGACG	F	FLJ10357	NM_018071	Body	chr14:21558547-21561443	N_Shelf				TRUE		14:21555417-21556287	Gene_Associated_Cell_type_specific	ARHGEF40	ENST00000298694.4	ExonBnd	ARHGEF40;ARHGEF40;ARHGEF40;ARHGEF40;ARHGEF40	ENST00000554514.1;ENST00000557498.1;ENST00000298694.4;ENST00000556399.1;ENST00000553709.1	5'UTR;TSS1500;ExonBnd;3'UTR;3'UTR	chr14:21555380-21556235		chr14	52004097	60	50M	*	0	0	CGTCAAGCAAATTTCCCTGGGTGAGGCACCTCTCAAGGGGTGGCTCCCAA	*	NM:i:2	MD:Z:9G34C5	AS:i:40	XS:i:0	0.374612	0.572255	0.716392
cg26210445	93688125	TAACCAAATAATAAACCATATAACAACTAAAACTACCAATAAAAAAAACA	17636833	TAACCGAATAATAAACCATATAACGACTAAAACTACCGATAAAAAAAACG	I	A	Red	TGCGGCCACTGCTCCCAGTGCCATGTTCCCGTACCCCGGCCAGCACGGACCGGCGCACCC[CG]CCTTCTCCATCGGCAGCCCTAGCCGCTACATGGCCCACCACCCGGTCATCACCAACGGAG	37	2	162273326	TGACCGGGTGGTGGGCCATGTAGCGGCTAGGGCTGCCGATGGAGAAGGCG	F	TBR1	NM_006593	1stExon	chr2:162273294-162273725	Island			CDMR		2:161981398-161982244	2:162273221-162273368	Unclassified_Cell_type_specific	TBR1;TBR1;TBR1	ENST00000389554.3;ENST00000539334.1;ENST00000410035.1	1stExon;TSS1500;TSS1500	TBR1;TBR1;TBR1;TBR1;TBR1;TBR1	ENST00000389554.3;ENST00000539334.1;ENST00000411412.1;ENST00000463544.1;ENST00000463544.1;ENST00000410035.1	1stExon;TSS1500;TSS1500;1stExon;5'UTR;TSS1500	chr2:162272440-162273535		chr2	61805112	60	50M	*	0	0	CGCCTTCTCCATCGGCAGCCCTAGCCGCTACATGGCCCACCACCCGGTCA	*	NM:i:2	MD:Z:21C2T25	AS:i:40	XS:i:0	0.175744	0.118825	0.0832482
cg22943986	35632196	CATCAAACTAAAATACTTAAATAATTTATAAAATACAAAACATCTTCCCA	37766213	CGTCAAACTAAAATACTTAAATAATTTATAAAATACGAAACGTCTTCCCG	I	A	Red	GGTCCCGCCGGTGGCTGCCCTCTGCCTCCCCCGCACACTCCGCGCATTGTTTGGGACTGT[CG]GGAAGACGCCTCGCACCTCACAAATCATTTAAGCACCTCAGTCTGACGCCTGCAGTCATT	37	7	27142700	CGGGAAGACGCCTCGCACCTCACAAATCATTTAAGCACCTCAGTCTGACG	F	HOXA2	NM_006735	TSS1500	chr7:27143181-27143479	N_Shore			CDMR		7:27109045-27109239	7:27141566-27143021	Unclassified_Cell_type_specific	HOXA2	ENST00000222718.5	TSS1500	HOXA2	ENST00000222718.5	TSS1500	chr7:27142220-27144415		chr6	52165212	60	50M	*	0	0	CGGGAAGACGCCTCGCACCTCACAAATCATTTAAGCACCTCAGTCTGACG	*	NM:i:1	MD:Z:43C6	AS:i:45	XS:i:19	0.114684	0.0913286	0.146118
cg09232937	34661127	CCAATCAAAACATCAACTTCAAATTATATCTAAAAACCCCRCCRCCRAAC			II			TCAAGGGGATGCCAATCAAAGCATCAACTTCAAATTGTGTCTGAAAGCCCCGCCGCCGAG[CG]GAGGGCGGCCGCCGCAGTCGGCGCGCGATTGCGGATCCGGGCGCAGCCGGGAGCCGGGCG	37	5	3595970	CAATCAAAGCATCAACTTCAAATTGTGTCTGAAAGCCCCGCCGCCGAGCG	R	IRX1	NM_024337	TSS200	chr5:3594467-3603054	Island					5:3647396-3649997			IRX1	ENST00000302006.3	TSS200	IRX1	ENST00000302006.3	TSS200	chr5:3593765-3596175		chr13	71963719	60	50M	*	0	0	CGCTCGGCGGCGGGGCTTTCAGACACAATTTGAAGTTGATGCTTTGATTG	*	NM:i:1	MD:Z:17C32	AS:i:45	XS:i:0	0.462574	0.296508	0.199006
cg11692820	48764263	CAAAATAACATTCAATACCAACTACTCCCTTTTAACCRTCACCAATCCCC			II			CATTTTACCTTCAGGGTGACATTCAGTGCCAACTGCTCCCTTTTGACCGTCACCAATCCC[CG]CCTGGGCAAAATAAATTTGAAAAACGTGGGGGGAGGGGAAGGAAGAGCCCCCTCAGCCCG	37	1	217263621	CGGGGATTGGTGACGGTCAAAAGGGAGCAGTTGGCACTGAATGTCACCCT	R	ESRRG;ESRRG;ESRRG	NM_206594;NM_206595;NM_001134285	TSS1500;TSS1500;5'UTR	chr1:217262998-217263214	S_Shore					1:215330130-215330271			ESRRG;ESRRG;ESRRG;ESRRG;ESRRG	ENST00000359162.2;ENST00000361525.3;ENST00000471371.1;ENST00000493603.1;ENST00000366940.2	TSS1500;TSS1500;TSS1500;5'UTR;5'UTR	ESRRG;ESRRG;ESRRG;ESRRG;ESRRG;ESRRG;ESRRG	ENST00000359162.2;ENST00000459825.1;ENST00000361525.3;ENST00000471371.1;ENST00000493603.1;ENST00000366940.2;ENST00000488947.1	TSS1500;TSS1500;TSS1500;TSS1500;5'UTR;5'UTR;3'UTR	chr1:217263485-217263875		chr1	187651433	60	50M	*	0	0	CGGGGATTGGTGACGGTCAAAAGGGAGCAGTTGGCACTGAATGTCACCCT	*	NM:i:1	MD:Z:10C39	AS:i:45	XS:i:0	0.349395	0.336176	0.481682
cg05537653	35807567	ACTAACAAAACCCCACACAAAAACCTATCAATAATACTAATACAAAACCA	49781906	ACTAACAAAACCCCGCACAAAAACCTATCGATAATACTAATACGAAACCG	I	C	Grn	GCTGCGCGCCGCGCGCCTGGCCGCCGCTGCTCGTCGAAGGCCAGCGCCTGCACCTCGTCG[CG]GTTTCGCACCAGCATCACCGACAGGCTCTTGTGCGGGGCCTTGCCAGCCGTGAAGGAGAA	37	11	47612070	GCTGGCAAGGCCCCGCACAAGAGCCTGTCGGTGATGCTGGTGCGAAACCG	F	C1QTNF4	NM_031909	Body	chr11:47611138-47612438	Island					11:47567729-47568988			C1QTNF4	ENST00000530097.1	1stExon	C1QTNF4	ENST00000530097.1	1stExon	chr11:47610305-47612095		chr2	90889625	60	50M	*	0	0	GCTGGCAAGGCCCCGCACAAGAGCCTGTCGGTGATGCTGGTGCGAAACCG	*	NM:i:2	MD:Z:2C41C5	AS:i:42	XS:i:0	0.977648	0.983369	0.0276594
cg12431729	68680190	CCAACCAAACTATTACTATCACCTTTATCCTTAAAATAAAACACATAACA	82713851	CCGACCGAACTATTACTATCGCCTTTATCCTTAAAATAAAACACGTAACG	I	A	Red	GCCATCGAGAGCGCCCCGGACAAGCGGCTCACGCTCTCGCAGATCTACGACTGGATGGTC[CG]TTACGTGCCCTACTTCAAGGATAAAGGCGACAGCAACAGCTCGGCCGGCTGGAAGGTGGG	37	1	41827960	CCGGCCGAGCTGTTGCTGTCGCCTTTATCCTTGAAGTAGGGCACGTAACG	F				chr1:41826680-41828290	Island					1:41599283-41600818			FOXO6	ENST00000372591.1	1stExon	FOXO6	ENST00000372591.1	1stExon	chr1:41827205-41828055		chr4	120286846	60	50M	*	0	0	CCGGCCGAGCTGTTGCTGTCGCCTTTATCCTTGAAGTAGGGCACGTAACG	*	NM:i:1	MD:Z:47G2	AS:i:47	XS:i:0	0.0320319	0.0306971	0.164698
cg20049415	4677332	CATAAACAACTACTACAACAACAACCTAAACAACATAAACAAACTACCCA	69704118	CATAAACAACTACTACAACGACGACCTAAACAACATAAACGAACTACCCG	I	C	Grn	GGTCCGGGTTGGCGCCGTACCAGCCGGTGGCCGCGCCGCCCCGCATGCCGTCCGTGTAGG[CG]GGCAGCTCGCCCATGTTGCCCAGGCCGCCGTTGCAGTAGCTGCCCATGGCGCCGTGCGGG	37	20	21377671	CGGGCAGCTCGCCCATGTTGCCCAGGCCGCCGTTGCAGTAGCTGCCCATG	F	NKX2-4	NM_033176	1stExon	chr20:21376358-21378245	Island				TRUE	20:21324337-21326616			RP11-227D2.3;NKX2-4	ENST00000552439.1;ENST00000351817.4	TSS1500;1stExon	RP11-227D2.3;NKX2-4	ENST00000552439.1;ENST00000351817.4	TSS1500;1stExon	chr20:21377465-21378015		chr2	147084979	60	50M	*	0	0	CGGGCAGCTCGCCCATGTTGCCCAGGCCGCCGTTGCAGTAGCTGCCCATG	*	NM:i:1	MD:Z:10A39	AS:i:45	XS:i:0	0.187296	0.0808293	0.0343013
cg13643339	84613319	TTTACACTTCCTCRAAAACTTTCTAAATAACTTTATTCACRCTACCTCTC			II			TTTCTCTTTTGTTTACACTTCCTCGGGGGCTTTCTAAATGACTTTGTTCACGCTGCCTCT[CG]TCTTCATTGGCTGGGGTGTGGGGTTATATGCATTGGAAGGCAGGGAGGCAGGCCTCTGAG	37	14	76447949	CGAGAGGCAGCGTGAACAAAGTCATTTAGAAAGCCCCCGAGGAAGTGTAA	R	TGFB3;TGFB3	NM_003239;NM_003239	1stExon;5'UTR	chr14:76448623-76449389	N_Shore						14:76447789-76449556	Promoter_Associated	TGFB3;TGFB3;TGFB3	ENST00000556285.1;ENST00000556674.1;ENST00000238682.3	TSS1500;3'UTR;TSS1500	TGFB3;TGFB3;TGFB3;TGFB3;IFT43	ENST00000555193.1;ENST00000556285.1;ENST00000556674.1;ENST00000238682.3;ENST00000555677.1	3'UTR;TSS1500;3'UTR;TSS1500;5'UTR	chr14:76447725-76448110		chr12	86078589	60	50M	*	0	0	TTACACTTCCTCGGGGGCTTTCTAAATGACTTTGTTCACGCTGCCTCTCG	*	NM:i:1	MD:Z:31C18	AS:i:45	XS:i:0	0.0505726	0.0503515	0.0948151
cg05450563	65640156	AAACAAACACACTACCTAAACTTAAAAAACAATAAACTAAAAAAACTATC			II			CCCTCTGTACTTCCCGTATAACCAGTGCTCCTACGAAGGCCGCTTCGAGGATGATCGCTC[CG]ACAGCTCCTCCAGCTTACTGTCCCTTAAGTTCAGGTAGTGTGTCTGCTTGTCCTTCCCCT	37	4	3255174	AGCAGACACACTACCTGAACTTAAGGGACAGTAAGCTGGAGGAGCTGTCG	F	C4orf44;C4orf44	NM_001012982;NM_001042690	Body;Body	chr4:3254957-3255175	Island					4:3224724-3224973									chr4:3254860-3255255		chr5	34921644	60	45M5S	*	0	0	CGACAGCTCCTCCAGCTTACTGTCCCTTAAGTTCAGGTAGTGTGTCTGCT	*	NM:i:0	MD:Z:45	AS:i:45	XS:i:19	0.934072	0.920722	0.733557
cg02926165	46646905	AAAAATACCAATCAAAACATCAACTTCAAATTATATCTAAAAACCCCRCC			II			CCTGCGCTCAAGGGGATGCCAATCAAAGCATCAACTTCAAATTGTGTCTGAAAGCCCCGC[CG]CCGAGCGGAGGGCGGCCGCCGCAGTCGGCGCGCGATTGCGGATCCGGGCGCAGCCGGGAG	37	5	3595963	CGGCGGGGCTTTCAGACACAATTTGAAGTTGATGCTTTGATTGGCATCCC	R	IRX1	NM_024337	TSS1500	chr5:3594467-3603054	Island					5:3647396-3649997			IRX1	ENST00000302006.3	TSS1500	IRX1	ENST00000302006.3	TSS1500	chr5:3593765-3596175		chr13	71963726	60	50M	*	0	0	CGGCGGGGCTTTCAGACACAATTTGAAGTTGATGCTTTGATTGGCATCCC	*	NM:i:1	MD:Z:10C39	AS:i:45	XS:i:0	0.419355	0.208362	0.137513
cg06689918	63757551	ACTTTCAAACACAATTTAAAATTAATACTTTAATTAACATCCCCTTAAAC			II			GCCGGCGAGGGCGGGCGGGAGGCAGGGAGGGGGCGGGAGGGGAGCCAGGGGCGGGGCCTG[CG]CTCAAGGGGATGCCAATCAAAGCATCAACTTCAAATTGTGTCTGAAAGCCCCGCCGCCGA	37	5	3595907	CTTTCAGACACAATTTGAAGTTGATGCTTTGATTGGCATCCCCTTGAGCG	F	IRX1	NM_024337	TSS1500	chr5:3594467-3603054	Island					5:3647396-3649997			IRX1	ENST00000302006.3	TSS1500	IRX1	ENST00000302006.3	TSS1500	chr5:3593765-3596175		chr13	71963734	60	50M	*	0	0	CTTTCAGACACAATTTGAAGTTGATGCTTTGATTGGCATCCCCTTGAGCG	*	NM:i:2	MD:Z:2C46A0	AS:i:46	XS:i:0	0.153436	0.120466	0.079239
cg00741624	12706827	AATTTTAAAACAAAACCTTTCCAACTAAACAACACCATATCCACCAAAAC			II			CACACGACACAGATTTTGGGGCAAAGCCTTTCCAACTGGACAGCACCATGTCCACCAAAG[CG]GAGCAGTGTAAGTAGCAGCCGGCCCGGCATTCCGGCCCGGCCTCGGCTGGGAGCTATTGC	37	14	93897389	ATTTTGGGGCAAAGCCTTTCCAACTGGACAGCACCATGTCCACCAAAGCG	R	KIAA1409	NM_020818	5'UTR	chr14:93896736-93897466	Island					14:92966490-92967381			UNC79;UNC79;UNC79;UNC79	ENST00000553484.1;ENST00000393151.2;ENST00000555664.1;ENST00000256339.4	1stExon;1stExon;1stExon;5'UTR	UNC79;UNC79;UNC79;UNC79	ENST00000553484.1;ENST00000393151.2;ENST00000555664.1;ENST00000256339.4	1stExon;1stExon;1stExon;5'UTR	chr14:93897305-93897655		chr12	102949519	60	50M	*	0	0	ATTTTGGGGCAAAGCCTTTCCAACTGGACAGCACCATGTCCACCAAAGCG	*	NM:i:1	MD:Z:22T27	AS:i:45	XS:i:19	0.417801	0.331965	0.192715
cg07415425	30765867	CCAACCTAAACAAAACTTTAATAATAAATCAAACRACAAATCCCTCCRCC			II			CTTTAAAAATCCCAGCCTGGGCAAAACTTTGATGATAAATCAAGCGGCAGATCCCTCCGC[CG]CCTGCTCCGAGCGGGAGGAGGGAGGGGAGGAGGGAGGGGAGGAGGGAGGCGGGAGGAGGG	37	20	36531415	CGGCGGAGGGATCTGCCGCTTGATTTATCATCAAAGTTTTGCCCAGGCTG	R	VSTM2L	NM_080607	TSS200	chr20:36531143-36532133	Island					20:35963256-35965761	20:36530963-36531893	Unclassified_Cell_type_specific	VSTM2L;VSTM2L;VSTM2L	ENST00000373458.3;ENST00000373461.4;ENST00000373459.4	TSS200;TSS200;TSS200	VSTM2L;VSTM2L;VSTM2L;VSTM2L	ENST00000373458.3;ENST00000373461.4;ENST00000373459.4;ENST00000448944.1	TSS200;TSS200;TSS200;TSS200	chr20:36531065-36533315		chr2	157914511	60	50M	*	0	0	CAGCCTGGGCAAAACTTTGATGATAAATCAAGCGGCAGATCCCTCCGCCG	*	NM:i:2	MD:Z:33T2G13	AS:i:40	XS:i:0	0.122838	0.10538	0.222198
cg25233464	92644334	CACCTTATCACAAAAAATCTTAATCTAACAAACAACACRATATACCAAAC			II			GTGAAGGGTGTCCCCCTGAACCTGCAGATTGACACCTATGACTGTGGCTTGGGCACTGAG[CG]CCTGGTACACCGTGCTGTCTGCCAGATCAAGATCTTCTGTGACAAGGTGGCTGGACTGGG	37	1	24668716	CGCCTGGTACACCGTGCTGTCTGCCAGATCAAGATCTTCTGTGACAAGGT	F	GRHL3;GRHL3;GRHL3;GRHL3	NM_198173;NM_198174;NM_021180;NM_001195010	Body;Body;Body;Body													GRHL3;GRHL3;GRHL3	ENST00000461318.1;ENST00000461318.1;ENST00000528064.1	1stExon;5'UTR;3'UTR			chr4	135552534	60	50M	*	0	0	ACCTTGTCACAGAAGATCTTGATCTGGCAGACAGCACGGTGTACCAGGCG	*	NM:i:1	MD:Z:5A44	AS:i:45	XS:i:19	0.848606	0.885712	0.737793
cg15542798	93728578	TCACTATCCAAACAACTCTTCTCACTAAAACTACTAATAAACTAAATACA	71635580	TCGCTATCCGAACGACTCTTCTCGCTAAAACTACTAATAAACTAAATACG	I	T	Red	GCAATGGCGGCCTCGCTGTCCGAGCGGCTCTTCTCGCTGGAGCTGCTGGTGGACTGGGTG[CG]TTTGGAAGCCCGGCTGCTGCCGTCCCCCGCTGCCGCAGTGGAGCAGGAGGAGGAAGAGGA	37	1	232941253	CGCACCCAGTCCACCAGCAGCTCCAGCGAGAAGAGCCGCTCGGACAGCGA	R	KIAA1383	NM_019090	1stExon	chr1:232941054-232941707	Island			DMR	TRUE	1:231007697-231008330	1:232940695-232942125	Promoter_Associated	KIAA1383	ENST00000418460.1	1stExon	KIAA1383	ENST00000418460.1	1stExon	chr1:232941000-232941695		chr8	125669890	60	11S39M	*	0	0	TCGCTGTCCGAGCGGCTCTTCTCGCTGGAGCTGCTGGTGGACTGGGTGCG	*	NM:i:1	MD:Z:24C14	AS:i:34	XS:i:0	0.027568	0.0205955	0.0825005
cg03395562	22718914	TTCRCACACAAACTCATCAACTCCCAAAATTACCATCTAAAAACAAATTC			II			ACCGCCCTGTTTTCGCACACAAGCTCATCAGCTCCCAAAGTTGCCATCTAAGGGCAAGTT[CG]CAGAGAACACTGAAGCCCATTTTGTCCAAGCACGGCAGACCTCCCCTGACCCCCTCAGGA	37	4	146857246	TCGCACACAAGCTCATCAGCTCCCAAAGTTGCCATCTAAGGGCAAGTTCG	R	ZNF827	NM_178835	Body	chr4:146857334-146859082	N_Shore					4:147076463-147076926									chr4:146857145-146859055		chr8	79030876	60	50M	*	0	0	CGAACTTGCCCTTAGATGGCAACTTTGGGAGCTGATGAGCTTGTGTGCGA	*	NM:i:1	MD:Z:44A5	AS:i:45	XS:i:0	0.192759	0.114833	0.16604
cg20651417	85616130	ATAAAACTAAATCTAAATATAAACAAAACTAAACCCCAAAATAATCTCCC			II			AGTTTGATTGGGGTACGGGTGGACGTGGATACTTACCTGACCTCACAGCTTCCCCCACTC[CG]GGAGATCATCCTGGGGCCCAGTTCTGCCTATACTCAGACCCAGTTCCACAACCTGAGGAA	37	17	46128598	CGGGAGATCATCCTGGGGCCCAGTTCTGCCTATACTCAGACCCAGTTCCA	F	NFE2L1	NM_003204	Body	chr17:46125046-46126233	S_Shelf																chr11	96827541	60	50M	*	0	0	TGGAACTGGGTCTGAGTATAGGCAGAACTGGGCCCCAGGATGATCTCCCG	*	NM:i:2	MD:Z:14G11G23	AS:i:40	XS:i:19	0.905975	0.90863	0.552109
cg21710060	98700479	AAATAAATTTCRAATCTTTAAAAACCRTAATAACCAACTCTACCTTCATC			II			AGGAAGCTCCGGGATGGATTTCGGGTCTTTGGAGACCGTGGTGGCCAACTCTGCCTTCAT[CG]CCGCCCGAGGCAGCTTTGACGGCAGCAGCTCCCAACCCTCCCGGGACAAGAAGTACCTGG	37	13	114321749	GATGGATTTCGGGTCTTTGGAGACCGTGGTGGCCAACTCTGCCTTCATCG	R	GRK1	NM_002929	1stExon							13:113369642-113369772			GRK1	ENST00000335678.5	1stExon	GRK1	ENST00000335678.5	1stExon	chr13:114321545-114321775		chr8	13405117	60	50M	*	0	0	GATGGATTTCGGGTCTTTGGAGACCGTGGTGGCCAACTCTGCCTTCATCG	*	NM:i:1	MD:Z:15C34	AS:i:45	XS:i:19	0.853979	0.890332	0.91639
cg00666360	85659200	CCACTATATTCCTACTAACAAATACCCAAATTCTAAATAAAAACTTCCTC			II			CAAGAACATGCCCACTGTGTTCCTGCTGACAGATGCCCAGGTTCTAGATGAGAGCTTCCT[CG]TGCTGATTAATGACTTGCTGGCATCAGGTGATTAAACCAACACATTTCTTGAAAGATCTT	37	7	21789391	CACTGTGTTCCTGCTGACAGATGCCCAGGTTCTAGATGAGAGCTTCCTCG	R	DNAH11	NM_001277115	Body										DNAH11	ENST00000409508.2	5'UTR	DNAH11	ENST00000409508.2	5'UTR			chr12	118008762	60	50M	*	0	0	CGAGGAAGCTCTCATCTAGAACCTGGGCATCTGTCAGCAGGAACACAGTG	*	NM:i:2	MD:Z:22G23G3	AS:i:41	XS:i:19	0.766999	0.903078	0.842303
cg10483275	23603241	AAACRTTTTAAAAATAATTACCATAAAAACCTAAATACTAACRAAAACTC			II			CCGGTTTGACTGACGAGCCCGGGGCTTCTGAGCAGGGCACTGTGGCTGCTCACAGCCTCG[CG]AGCCTTCGTCAGCATCCAGGTCCCCATGGCAACCACCTCCAAAACGCCCTGTTCCCGTTG	37	5	149669368	GGCGTTTTGGAGGTGGTTGCCATGGGGACCTGGATGCTGACGAAGGCTCG	F	CAMK2A;CAMK2A;CAMK2A;CAMK2A	NM_015981;NM_171825;NM_171825;NM_015981	5'UTR;1stExon;5'UTR;1stExon										CAMK2A;CAMK2A;CAMK2A	ENST00000348628.6;ENST00000348628.6;ENST00000398376.3	1stExon;5'UTR;TSS200	CAMK2A;CAMK2A;CAMK2A;CAMK2A;CAMK2A;CAMK2A	ENST00000348628.6;ENST00000510347.1;ENST00000348628.6;ENST00000398376.3;ENST00000508662.1;ENST00000507995.1	1stExon;5'UTR;5'UTR;TSS200;TSS200;TSS200	chr5:149669145-149669510		chr18	60925551	60	50M	*	0	0	GGCGTTTTGGAGGTGGTTGCCATGGGGACCTGGATGCTGACGAAGGCTCG	*	NM:i:1	MD:Z:7C42	AS:i:45	XS:i:19	0.520213	0.674171	0.394447
cg25384043	68626238	RAAAACCTCTCCCTTAAAACCTAAAATAACAAAATACAACCTTCAAACAC			II			CCCCGACGGGGGCGCCAAGATGTCGGACCACAGGGAGAGGCTGAGGAACTCGGCCTGCGC[CG]TGTCTGAAGGCTGCACCCTGCTATCTCAGGCTTTAAGGGAGAGGTCTTCGCCCAGGACTT	37	15	81295608	AAGACCTCTCCCTTAAAGCCTGAGATAGCAGGGTGCAGCCTTCAGACACG	F	MESDC1	NM_022566	1stExon	chr15:81292793-81295609	Island								MESDC1	ENST00000267984.2	1stExon	MESDC1	ENST00000267984.2	1stExon			chr7	83882177	60	50M	*	0	0	AAGACCTCTCCCTTAAAGCCTGAGATAGCAGGGTGCAGCCTTCAGACACG	*	NM:i:1	MD:Z:7T42	AS:i:45	XS:i:19	0.914462	0.919487	0.76177
cg14458704	37795187	CRAAACTTTTAAAACCTATCAACCCTAATATATAAACTCACACTAAAACC			II			GGTTTTAATTCCGGGGCTTTTGGAGCCTGTCAGCCCTGATGTATGAGCTCACACTGGGGC[CG]CCCAGCCAGCCACCCCACCAGTGCCCATGGCCTGGTGGCCTGTCCTGGGCTCCCTGGCCC	37	19	42441368	CGGCCCCAGTGTGAGCTCATACATCAGGGCTGACAGGCTCCAAAAGCCCC	R				chr19:42440030-42440234	S_Shore																chr7	24952561	60	50M	*	0	0	GGGGCTTTTGGAGCCTGTCAGCCCTGATGTATGAGCTCACACTGGGGCCG	*	NM:i:2	MD:Z:8C33C7	AS:i:40	XS:i:0	0.900561	0.918123	0.658341
cg26260350	17680943	ACCTAATAAAAATTAATCACCTTTCTACTACCCTCCCCRAATATATAAAC			II			GTCACTCAGCCCGCGCGGGGCCCCCGATTGGCGGCCTAGCCCCGTTACGCACTCGCCTCG[CG]TTCACATACCCGGGGAGGGCAGTAGAAAGGTGATCAATCTTCATCAGGCTACATTTCCAA	37	2	63277932	CCTGATGAAGATTGATCACCTTTCTACTGCCCTCCCCGGGTATGTGAACG	F	OTX1	NM_014562	TSS200	chr2:63274475-63279430	Island	high-CpG:63131302-63131499				2:63130699-63131512	2:63277129-63278042	Unclassified	OTX1;OTX1	ENST00000366671.3;ENST00000282549.2	5'UTR;TSS200	OTX1;OTX1;OTX1;OTX1;OTX1;OTX1;OTX1	ENST00000366671.3;ENST00000282549.2;ENST00000477348.1;ENST00000405984.4;ENST00000476383.1;ENST00000484066.2;ENST00000484066.2	5'UTR;TSS200;TSS200;TSS200;TSS200;1stExon;5'UTR	chr2:63276825-63279575		chr11	22001599	60	50M	*	0	0	CCTGATGAAGATTGATCACCTTTCTACTGCCCTCCCCGGGTATGTGAACG	*	NM:i:0	MD:Z:50	AS:i:50	XS:i:20	0.0608144	0.054929	0.0985019
cg21878650	22697241	CTCATCCCTAAAACACTATAACAATCCAACRTAAATAACTAAAATAAACC			II			ACAGATAACATGTGAAACCACAGCTTTGAATCATTTCCAACTGTGTCTTTTTGTTGGCTC[CG]GCTTACTTTAGCTACTTACGCTGGACTGTCACAGTGTCTTAGGGATGAGGAGACGCCTCC	37	5	64558623	CGGCTTACTTTAGCTACTTACGCTGGACTGTCACAGTGTCTTAGGGATGA	F	ADAMTS6	NM_197941	Body						TRUE				ADAMTS6	ENST00000381055.3	ExonBnd	ADAMTS6;ADAMTS6;ADAMTS6;ADAMTS6;ADAMTS6	ENST00000381052.4;ENST00000381055.3;ENST00000504282.1;ENST00000381052.4;ENST00000470597.1	ExonBnd;ExonBnd;3'UTR;3'UTR;3'UTR	chr5:64558460-64558730		chr13	104397979	60	50M	*	0	0	TCATCCCTAAGACACTGTGACAGTCCAGCGTAAGTAGCTAAAGTAAGCCG	*	NM:i:2	MD:Z:2G2T44	AS:i:44	XS:i:19	0.475905	0.167653	0.761803
cg13613983	49771946	RATAACAAAACACTAACTCCCCAATACAATAACAAAACRCCCTACTATAC			II			CGGACGGGGGGCTGGCAGCGGGGAGGGGGCGCAGGTCACGTGCCGGCGGGCGGGTGGGCG[CG]TACAGTAGGGCGCCCTGCTACTGTACTGGGGAGTCAGTGCCCTGTTACCGGGTCTCGTCT	37	5	139493546	GTAACAGGGCACTGACTCCCCAGTACAGTAGCAGGGCGCCCTACTGTACG	F	PURA	NM_005859	TSS200	chr5:139493595-139494541	N_Shore					5:139472964-139474692	5:139493279-139493881	Promoter_Associated	PURA;PURA	ENST00000331327.3;ENST00000505703.1	TSS200;5'UTR	PURA;PURA;PURA	ENST00000331327.3;ENST00000505703.1;ENST00000502351.1	TSS200;5'UTR;5'UTR	chr5:139493285-139493795		chr18	36286952	60	50M	*	0	0	CGTACAGTAGGGCGCCCTGCTACTGTACTGGGGAGTCAGTGCCCTGTTAC	*	NM:i:1	MD:Z:17C32	AS:i:45	XS:i:0	0.109193	0.114935	0.128228
cg23709528	21631979	TTATTAAAACATACTTCTTTATTTTACACAATTCCTTCCCCACATCACCA	30785887	TTATTAAAACATACTTCTTTATTTTACGCAATTCCTTCCCCGCGTCGCCG	I	A	Red	CCCCGCCCCGCCCTCGCCCCGCACAATCTCGGCGCTGACAGCCGAGCAGGTGATAAATGC[CG]GCGACGCGGGGAAGGAATTGCGCAAAATAAAGAAGCATGTTCCAACAAGTCCTGTCAGGA	37	10	102416292	CGGCGACGCGGGGAAGGAATTGCGCAAAATAAAGAAGCATGTTCCAACAA	F				chr10:102414425-102416315	Island			DMR		10:102405918-102406305									chr10:102416240-102417095		chr19	44672169	60	50M	*	0	0	CGGCGACGCGGGGAAGGAATTGCGCAAAATAAAGAAGCATGTTCCAACAA	*	NM:i:0	MD:Z:50	AS:i:50	XS:i:0	0.130572	0.0153606	0.0249122
cg10433052	41676850	ACTCACTTAAATTCCAAAACCTACAAAAAACCTTAAACTCACTCTTCCCA	63710886	ACTCGCTTAAATTCCAAAACCTACAAAAAACCTTAAACTCGCTCTTCCCG	I	T	Red	CTCCAAGCCAGTGGGGACGCCCAGCTCCGAAGGACACGCTTGCACAAACTCTCGGCCAGA[CG]GGAAGAGCGAGTCCAAGGCTTCCTGCAGGCCTTGGAACTCAAGCGAGCTGACTGGCTGGC	37	1	26795536	CGGGAAGAGCGAGTCCAAGGCTTCCTGCAGGCCTTGGAACTCAAGCGAGC	F	DHDDS;DHDDS	NM_024887;NM_205861	Body;Body	chr1:26798366-26799842	N_Shelf											DHDDS	ENST00000434391.2	3'UTR	chr1:26795420-26795695		chr4	133971063	60	9S41M	*	0	0	GCTCGCTTGAGTTCCAAGGCCTGCAGGAAGCCTTGGACTCGCTCTTCCCG	*	NM:i:1	MD:Z:13T27	AS:i:36	XS:i:19	0.948469	0.935526	0.705877
cg06225294	99672353	AATTTTTCTTCTAACTTACATATTCAATAATCCRTCCCTAACTACRTCAC			II			GCTTGTCCTGTGATTTTTCTTCTAACTTGCATATTCAATAATCCGTCCCTGACTGCGTCA[CG]AGCACAAAAAGTCTTTTCTCCAAAGGAGAAGACTTTCGCCAATCAACCTTCAGCCATGCC	37	3	114477961	ATTTTTCTTCTAACTTGCATATTCAATAATCCGTCCCTGACTGCGTCACG	R	ZBTB20;ZBTB20;ZBTB20;ZBTB20;ZBTB20;ZBTB20	NM_001164345;NM_001164344;NM_001164344;NM_015642;NM_001164343;NM_001164345	5'UTR;1stExon;5'UTR;5'UTR;5'UTR;1stExon										ZBTB20;ZBTB20;ZBTB20;ZBTB20;ZBTB20;ZBTB20	ENST00000471418.1;ENST00000464560.1;ENST00000488663.1;ENST00000471418.1;ENST00000462705.1;ENST00000357258.3	1stExon;TSS200;3'UTR;5'UTR;5'UTR;5'UTR	ZBTB20;ZBTB20;ZBTB20;ZBTB20;ZBTB20;ZBTB20;ZBTB20;ZBTB20;ZBTB20;ZBTB20;ZBTB20	ENST00000471418.1;ENST00000464560.1;ENST00000488663.1;ENST00000479879.1;ENST00000471418.1;ENST00000462705.1;ENST00000357258.3;ENST00000463890.1;ENST00000480832.1;ENST00000491500.1;ENST00000492665.1	1stExon;TSS200;3'UTR;3'UTR;5'UTR;5'UTR;5'UTR;3'UTR;3'UTR;3'UTR;3'UTR	chr3:114477720-114478515		chr16	43235857	60	50M	*	0	0	CGTGACGCAGTCAGGGACGGATTATTGAATATGCAAGTTAGAAGAAAAAT	*	NM:i:0	MD:Z:50	AS:i:50	XS:i:19	0.886388	0.879798	0.351237
cg20618005	11658171	AAAACRCTCTCRAACTATTCTATAAATACCTAATACTAACATCCCATACC			II			CCCGCGTTCCTGAAGCGCTCTCGAGCTGTTCTGTAAATACCTGGTGCTAACATCCCATGC[CG]CTCCCTCCTCACGATGCACCCACCGCCCTGAGGGCCCGTCCTAGGAATGGATGTGGGGAT	37	19	47113209	CGGCATGGGATGTTAGCACCAGGTATTTACAGAACAGCTCGAGAGCGCTT	R	CALM3	NM_005184	3'UTR			low-CpG:51805029-51805111							CALM3	ENST00000291295.8	3'UTR	CALM3;CALM3	ENST00000486500.1;ENST00000291295.8	5'UTR;3'UTR	chr19:47113005-47113275		chr7	16916115	60	38M12S	*	0	0	CGGCATGGGATGTTAGCACCAGGTATTTACAGAACAGCTCGAGAGCGCTT	*	NM:i:0	MD:Z:38	AS:i:38	XS:i:20	0.925208	0.944559	0.0877399
cg06942701	15672897	CTACACCATAACCAACTCTTTCCTACAAAACCAATTCATAAACAACTACA	38762148	CTACGCCATAACCGACTCTTTCCTACAAAACCAATTCGTAAACAACTACG	I	C	Grn	GCCCGGGGCCCGCTACGCCATGGCCGGCTCTTTCCTGCAGGACCAGTTCGTGAGCAACTA[CG]CCAAGGCCCGCTTCCACCCGGGCGCGGGCGCGGGCCCCGGGCCGGGTACGGACCGCAGCG	37	2	162280009	CTACGCCATGGCCGGCTCTTTCCTGCAGGACCAGTTCGTGAGCAACTACG	R	TBR1	NM_006593	Body	chr2:162279835-162280709	Island			DMR		2:161988135-161989143	2:162279856-162280726	Unclassified_Cell_type_specific	AC009487.5;AC009487.4;AC009487.4;AC009487.4	ENST00000505579.1;ENST00000437683.1;ENST00000444164.1;ENST00000437683.1	TSS1500;3'UTR;TSS1500;1stExon	TBR1;TBR1;AC009487.5;AC009487.4;SLC4A10;AC009487.4;AC009487.4;TBR1	ENST00000463544.1;ENST00000477804.1;ENST00000505579.1;ENST00000437683.1;ENST00000482861.1;ENST00000444164.1;ENST00000437683.1;ENST00000411412.1	5'UTR;5'UTR;TSS1500;3'UTR;TSS1500;TSS1500;1stExon;ExonBnd	chr2:162279805-162280815		chr2	61811664	60	50M	*	0	0	CTACGCCATGGCCGGCTCTTTCCTGCAGGACCAGTTCGTGAGCAACTACG	*	NM:i:1	MD:Z:27A22	AS:i:45	XS:i:0	0.324375	0.127574	0.245859
cg08573313	49700910	AAATTATAAACCAAAACCRCCATCTTAATTCCTCCATAACAACAATACRC			II			CTGGCTGCAGCGGCGGCAGCCCCAGTGCTGCCCCTGTGCGGCGCCCCTTTCCCGCTCCGC[CG]CGCACTGTTGTCATGGAGGAACCAAGATGGCGGCTCTGGCCTACAACCTGGGCAAGCGGG	37	7	94139369	GGTTGTAGGCCAGAGCCGCCATCTTGGTTCCTCCATGACAACAGTGCGCG	F	CASD1;CASD1	NM_022900;NM_022900	5'UTR;1stExon	chr7:94139031-94139949	Island	high-CpG:93976927-93977364				7:93976546-93977851	7:94139215-94139773	Promoter_Associated	CASD1;CASD1	ENST00000297273.4;ENST00000297273.4	5'UTR;1stExon	CASD1;CASD1;CASD1;CASD1;CASD1	ENST00000297273.4;ENST00000297273.4;ENST00000443644.1;ENST00000417387.1;ENST00000447923.1	5'UTR;1stExon;TSS200;TSS200;5'UTR	chr7:94139260-94140410		chr6	4601141	60	50M	*	0	0	CGCGCACTGTTGTCATGGAGGAACCAAGATGGCGGCTCTGGCCTACAACC	*	NM:i:0	MD:Z:50	AS:i:50	XS:i:0	0.0479292	0.07974	0.0791494
cg26343761	94774257	AAACCTTAACCAAAATCCCATCAATAACTAAATAATAAAACCAATCRAAC			II			TTGGCTCTTGTGTCTCTCGTTTCAGGAAATTAAAATGCATGACAGATAGCGAGTCCGCCC[CG]CCCGACTGGCCCTATTACCTAGCCATTGATGGGATTCTGGCCAAGGTCCCCGAGTCCTGT	37	4	3254969	GACCTTGGCCAGAATCCCATCAATGGCTAGGTAATAGGGCCAGTCGGGCG	F	C4orf44;C4orf44	NM_001012982;NM_001042690	Body;Body	chr4:3254957-3255175	Island					4:3224724-3224973									chr4:3254860-3255255		chr5	34921439	60	50M	*	0	0	CGCCCGACTGGCCCTATTACCTAGCCATTGATGGGATTCTGGCCAAGGTC	*	NM:i:2	MD:Z:4G27A17	AS:i:40	XS:i:19	0.870605	0.885306	0.331776
cg07317062	88796352	RAACTCATAATCATTAATTTATAAAATACAAAAATACTAATTTTTCTCRC			II			TTATCAAAAACGAGCTCATGGTCATTAATTTGTGAAGTGCAAAAATACTAATTTTTCTCG[CG]TTGTCGTTTTTTCTGGGCTTGCCGAGGCCCCTCCCCCTCCTGCCTCGCTTCCCATCCCCC	37	7	27170388	CGCGAGAAAAATTAGTATTTTTGCACTTCACAAATTAATGACCATGAGCT	R	HOXA4;HOXA4	NM_002141;NM_002141	5'UTR;1stExon	chr7:27169572-27170638	Island				TRUE		7:27170014-27171090	Promoter_Associated	HOXA4;HOXA4;HOXA4;HOXA4;HOXA4;HOXA4;HOXA-AS2;HOXA3;HOXA-AS3	ENST00000360046.5;ENST00000552601.1;ENST00000548581.1;ENST00000548581.1;ENST00000360046.5;ENST00000428284.2;ENST00000521159.1;ENST00000467897.2;ENST00000518848.1	1stExon;1stExon;1stExon;5'UTR;5'UTR;TSS200;5'UTR;3'UTR;5'UTR	HOXA4;HOXA4;HOXA4;HOXA4;HOXA4;HOXA4;HOXA4;HOXA3;HOXA3;HOXA3;HOXA-AS2;HOXA3;HOXA3;HOXA-AS3	ENST00000360046.5;ENST00000511914.1;ENST00000552601.1;ENST00000548581.1;ENST00000552601.1;ENST00000360046.5;ENST00000428284.2;ENST00000522788.1;ENST00000521779.1;ENST00000521401.1;ENST00000521159.1;ENST00000518451.1;ENST00000467897.2;ENST00000518848.1	1stExon;TSS1500;1stExon;1stExon;5'UTR;5'UTR;TSS200;5'UTR;5'UTR;3'UTR;5'UTR;3'UTR;3'UTR;5'UTR	chr7:27169505-27170675		chr6	52191676	60	50M	*	0	0	AGCTCATGGTCATTAATTTGTGAAGTGCAAAAATACTAATTTTTCTCGCG	*	NM:i:0	MD:Z:50	AS:i:50	XS:i:19	0.65957	0.546921	0.148833
cg17352452	96686952	AAAACTCCAAATACTAATAAAACAACTAATAACACTATACTTAATACTCC			II			GTAATGCCGGCAAGACTCCAGGTGCTAATGAAACAGCTGGTGGCACTATGCTTGGTACTC[CG]TAGGGAGGTTGAACTGGCTGCTGAGGAGGGGGAACAACAGGGTAACCAGACTGATAGCCA	37	1	155891297	CGGAGTACCAAGCATAGTGCCACCAGCTGTTTCATTAGCACCTGGAGTCT	R	SNORA80E;KIAA0907	NR_002974;NM_014949	TSS1500;Body										SNORA42;KIAA0907	ENST00000384744.1;ENST00000482337.1	TSS1500;3'UTR	SNORA42;KIAA0907;KIAA0907;KIAA0907	ENST00000384744.1;ENST00000483237.1;ENST00000478002.1;ENST00000482337.1	TSS1500;3'UTR;3'UTR;3'UTR	chr1:155891145-155891415		chr3	88700382	60	50M	*	0	0	CGGAGTACCAAGCATAGTGCCACCAGCTGTTTCATTAGCACCTGGAGTCT	*	NM:i:1	MD:Z:36G13	AS:i:45	XS:i:19	0.879608	0.917738	0.748928
cg24512030	14717159	ATTCATTTCTTTCAAATAAATACATTCATCTTCAATATTACTCAAACTTC			II			AATTCTAAATAACAAATATACACTTATTCTAATTAAATTGCCTGTAAACTTGAATCGCAG[CG]AAGTCTGAGTAATACTGAAGATGAATGTACCCATCTGAAAGAAATGAATGAAAGGACTCA	37	3	57847676	TTCATTTCTTTCAGATGGGTACATTCATCTTCAGTATTACTCAGACTTCG	F	SLMAP;SLMAP;SLMAP;SLMAP;SLMAP;SLMAP	NM_007159;NM_001304420;NM_001304421;NM_007159;NM_001304420;NM_001304421	ExonBnd;ExonBnd;ExonBnd;Body;Body;Body										SLMAP;SLMAP;SLMAP	ENST00000295951.3;ENST00000416870.1;ENST00000537224.1	ExonBnd;5'UTR;5'UTR	SLMAP;SLMAP;SLMAP;SLMAP;SLMAP	ENST00000465203.1;ENST00000295951.3;ENST00000467901.1;ENST00000416870.1;ENST00000537224.1	TSS200;ExonBnd;5'UTR;5'UTR;5'UTR			chr14	26462349	60	50M	*	0	0	TTCATTTCTTTCAGATGGGTACATTCATCTTCAGTATTACTCAGACTTCG	*	NM:i:2	MD:Z:5C8G35	AS:i:40	XS:i:0	0.86405	0.875668	0.921365
cg02332525	20620223	TCCTAACTTTAATAAAATTCCCCTACTACRTACTAAAAATACTCCTATAC			II			GCTGCTCCGCGTCCTGACTTTGATGAAGTTCCCCTGCTGCGTGCTGGAGGTGCTCCTGTG[CG]CGCTGGCGGCGGCGGCGCGCGGCCAGGAGATGTACGCCCCGCACTCAATCCGGATCGAGG	37	3	6903153	CCTGACTTTGATGAAGTTCCCCTGCTGCGTGCTGGAGGTGCTCCTGTGCG	R	GRM7;GRM7	NM_000844;NM_181874	1stExon;1stExon	chr3:6902823-6903516	Island					3:6877304-6878812			GRM7;GRM7;GRM7	ENST00000357716.4;ENST00000389336.4;ENST00000413492.2	1stExon;1stExon;1stExon	GRM7;GRM7;GRM7;GRM7;GRM7;GRM7	ENST00000467425.1;ENST00000389336.4;ENST00000435689.1;ENST00000413492.2;ENST00000448328.2;ENST00000443259.1	1stExon;1stExon;TSS1500;1stExon;5'UTR;3'UTR	chr3:6901945-6905175		chr6	110645897	60	50M	*	0	0	CCTGACTTTGATGAAGTTCCCCTGCTGCGTGCTGGAGGTGCTCCTGTGCG	*	NM:i:0	MD:Z:50	AS:i:50	XS:i:0	0.41436	0.196955	0.129767
cg02370884	31806599	TCAACCAAAACTATAACATAATAAATCAATACAACAAAAATATAAAACCA	20628246	TCGACCGAAACTATAACATAATAAATCAATACGACAAAAATATAAAACCG	I	A	Red	CTCGGCTGGCTATCGACCGGGGCTGTGACATGGTGGATCAATACGGCAGGGATATAAAGC[CG]GCTGGCTGGCTGCCTGCCTCTGCCTCTCTCTCTCTCCCTTGCTTGCCTTGCTTCCTTTTC	37	19	42656665	TCGACCGGGGCTGTGACATGGTGGATCAATACGGCAGGGATATAAAGCCG	R													CTC-378H22.2	ENST00000559786.1	TSS200	CTC-378H22.2;POU2F2;POU2F2	ENST00000559786.1;ENST00000524801.1;ENST00000532176.1	TSS200;5'UTR;5'UTR	chr19:42656565-42656915		chr7	25152398	60	8S42M	*	0	0	TCGACCGGGGCTGTGACATGGTGGATCAATACGGCAGGGATATAAAGCCG	*	NM:i:1	MD:Z:24A17	AS:i:37	XS:i:0	0.984356	0.976267	0.0850422
cg07509935	26627866	TAAACAAACCAATAAACAACACACTAACATACATACTAAACACACACACA	63762870	TAAACAAACCGATAAACAACACGCTAACGTACATACTAAACGCGCACACG	I	T	Red	GGCCTTCCTGACCCGGCAGGCCTGGCCGCTGGGCCAGGCGGGCTGCAAGGCGGTGTACTA[CG]TGTGCGCGCTCAGCATGTACGCCAGCGTGCTGCTCACCGGCCTGCTCAGCCTGCAGCGCT	37	14	24780167	CGTGTGCGCGCTCAGCATGTACGCCAGCGTGCTGCTCACCGGCCTGCTCA	F	LTB4R2;LTB4R2;LTB4R2;LTB4R;CIDEB;CIDEB	NM_001164693;NM_019839;NM_001164692;NM_001143919;NM_014430;NM_014430	1stExon;1stExon;Body;TSS1500;1stExon;5'UTR	chr14:24779874-24780932	Island	high-CpG:23849959-23850497			TRUE	14:23849799-23850666	14:24779374-24781508	Promoter_Associated	CIDEB;CIDEB;CIDEB;LTB4R2;LTB4R;CIDEB;CIDEB;CIDEB;CIDEB	ENST00000336557.5;ENST00000258807.5;ENST00000541830.1;ENST00000528054.1;ENST00000345363.3;ENST00000541830.1;ENST00000336557.5;ENST00000258807.5;ENST00000555817.1	5'UTR;5'UTR;5'UTR;1stExon;TSS1500;1stExon;1stExon;1stExon;3'UTR	CIDEB;CIDEB;CIDEB;LTB4R2;LTB4R;LTB4R;CIDEB;CIDEB;CIDEB;CIDEB;CIDEB	ENST00000336557.5;ENST00000258807.5;ENST00000541830.1;ENST00000528054.1;ENST00000553481.1;ENST00000345363.3;ENST00000541830.1;ENST00000336557.5;ENST00000258807.5;ENST00000555817.1;ENST00000555471.1	5'UTR;5'UTR;5'UTR;1stExon;TSS1500;TSS1500;1stExon;1stExon;1stExon;3'UTR;TSS1500	chr14:24779865-24780455		chr14	55762220	60	50M	*	0	0	CGTGTGCGCGCTCAGCATGTACGCCAGCGTGCTGCTCACCGGCCTGCTCA	*	NM:i:0	MD:Z:50	AS:i:50	XS:i:0	0.17827	0.0953063	0.622835
cg19679989	50675247	CACAAACAACTATAACACAACACAACTTAAAAAAATTCTAATATCATCCA	4739262	CGCAAACAACTATAACGCGACGCAACTTAAAAAAATTCTAATATCATCCG	I	C	Grn	TTTCCTTGTGCCGGGGATCCTGTCCCCTACTCGCCAGCGCCAGGCTCCTCCCCCCCGGCG[CG]GATGACACTAGAACCTCCTTAAGTTGCGTCGCGCCACAGCTGTCTGCGAACACTGAGCTG	37	10	8096602	CGCAGACAGCTGTGGCGCGACGCAACTTAAGGAGGTTCTAGTGTCATCCG	F	FLJ45983;GATA3;GATA3;FLJ45983	NR_024255;NM_001002295;NM_002051;NR_024256	TSS1500;TSS200;TSS200;TSS1500	chr10:8091374-8098329	Island	high-CpG:8136545-8136785		DMR		10:8136306-8136657			RP11-379F12.3;RP11-379F12.7;GATA3;GATA3;GATA3	ENST00000458727.1;ENST00000355358.1;ENST00000379328.3;ENST00000544011.1;ENST00000346208.3	TSS1500;TSS1500;TSS200;TSS200;TSS200	RP11-379F12.3;GATA3;RP11-379F12.3;RP11-379F12.7;GATA3;GATA3;GATA3	ENST00000417359.1;ENST00000481743.1;ENST00000458727.1;ENST00000355358.1;ENST00000379328.3;ENST00000544011.1;ENST00000346208.3	TSS1500;5'UTR;TSS1500;TSS1500;TSS200;TSS200;TSS200	chr10:8095665-8097355		chr2	9878590	60	50M	*	0	0	CGCAGACAGCTGTGGCGCGACGCAACTTAAGGAGGTTCTAGTGTCATCCG	*	NM:i:0	MD:Z:50	AS:i:50	XS:i:0	0.0257477	0.0247568	0.0302984
cg03146502	45670824	ACATTAATTACATAAATCCTAACTCCCTTATTTAACCCCAAAACCAATTC			II			CGGTATTTATAGCATTAATTACATAAGTCCTGGCTCCCTTATTTAGCCCCAGAACCAATT[CG]TTATCGTTCACATATTCAGAATTCCCCCTTCCCTCCAACAGCCCTGGGCCTCCCTCCTCC	37	5	132111794	CGAATTGGTTCTGGGGCTAAATAAGGGAGCCAGGACTTATGTAATTAATG	R	SEPT8;SEPT8;SEPT8;SEPT8;SEPT8;SEPT8	NM_001098811;NM_001098812;NM_001300798;NM_015146;NM_001300799;NM_001098813	Body;Body;Body;Body;Body;5'UTR	chr5:132112448-132113621	N_Shore						5:132111376-132111813	Unclassified_Cell_type_specific	SEPT8;SEPT8	ENST00000448933.1;ENST00000378699.2	5'UTR;5'UTR	SEPT8;SEPT8;SEPT8;SEPT8;SEPT8;SEPT8;SEPT8	ENST00000453480.1;ENST00000481794.1;ENST00000492490.1;ENST00000448933.1;ENST00000414594.1;ENST00000378699.2;ENST00000371493.3	TSS200;3'UTR;3'UTR;5'UTR;5'UTR;5'UTR;5'UTR	chr5:132111740-132113795		chr11	53520920	60	46M4S	*	0	0	CGAATTGGTTCTGGGGCTAAATAAGGGAGCCAGGACTTATGTAATTAATG	*	NM:i:0	MD:Z:46	AS:i:46	XS:i:20	0.787639	0.650838	0.534927
cg00994804	30636970	CATCTTACCTAAACTCAACACAATAAAAAACAACATAAAACAACAACTCA	10776981	CATCTTACCTAAACTCAACGCGATAAAAAACGACGTAAAACGACGACTCG	I	T	Red	CAACGCCTCGCTCATCTTGCCTGGGCTCAGCGCGGTGGAAGGCGGCGTGAAGCGGCGGCT[CG]TGCTGGCATCTACGGGGATACGCATCACAACAAGCCGATTGAGTTAGGACCCTGCAAACA	37	21	36259383	CGAGCCGCCGCTTCACGCCGCCTTCCACCGCGCTGAGCCCAGGCAAGATG	R	RUNX1;RUNX1;RUNX1	NM_001001890;NM_001122607;NM_001754	1stExon;1stExon;Body	chr21:36258952-36259472	Island				TRUE	21:35180642-35181494			RUNX1;RUNX1;RUNX1;RUNX1	ENST00000399240.1;ENST00000344691.4;ENST00000325074.5;ENST00000431176.1	1stExon;1stExon;ExonBnd;5'UTR	RUNX1;RUNX1;RUNX1;RUNX1;RUNX1;RUNX1	ENST00000399240.1;ENST00000344691.4;ENST00000325074.5;ENST00000482318.1;ENST00000431176.1;ENST00000475045.1	1stExon;1stExon;ExonBnd;3'UTR;5'UTR;3'UTR	chr21:36257980-36259750		chr16	92695679	60	50M	*	0	0	CATCTTGCCTGGGCTCAGCGCGGTGGAAGGCGGCGTGAAGCGGCGGCTCG	*	NM:i:1	MD:Z:9G40	AS:i:45	XS:i:0	0.20481	0.30838	0.211089
cg24015467	56800942	CTTACTCACCTTACRATTCTAAAACAAAATAAACACCAACTCCTTAAAAC			II			GCCCTGCTGGACGAGCAGCAGGTAAACGTGCTGCTCTACGACATGAACGGCTGTTACTCA[CG]CCTCAAGGAGCTGGTGCCCACCCTGCCCCAGAACCGCAAGGTGAGCAAGGTGGAGATTCT	37	20	30193413	CGCCTCAAGGAGCTGGTGCCCACCCTGCCCCAGAACCGCAAGGTGAGCAA	F	ID1;ID1	NM_002165;NM_181353	1stExon;1stExon	chr20:30192854-30194025	Island					20:29656516-29657677			ID1;ID1	ENST00000376112.3;ENST00000376105.3	1stExon;1stExon	ID1;ID1	ENST00000376112.3;ENST00000376105.3	1stExon;1stExon	chr20:30193180-30194155		chr2	152736542	60	50M	*	0	0	CGCCTCAAGGAGCTGGTGCCCACCCTGCCCCAGAACCGCAAGGTGAGCAA	*	NM:i:1	MD:Z:41A8	AS:i:45	XS:i:0	0.0472369	0.0582244	0.0504477
cg05853441	90778143	CAAACAACCAAAAACTAACCCTAACAATAATCAAAATATTCTCRAAATTC			II			TCAAGCTCACAATGTTGTCTAGGAGCTCGGTGATGTTGAATGGCATATCTAGCGGGTCAT[CG]AATTCCGAGAACACTTTGACCATTGTCAGGGCCAGCCCCTGGTTGTCTGCGAAGGACACC	37	8	8998915	AGACAACCAGGGGCTGGCCCTGACAATGGTCAAAGTGTTCTCGGAATTCG	F	PPP1R3B;PPP1R3B	NM_001201329;NM_024607	Body;Body										RP11-10A14.3;RP11-10A14.3	ENST00000520017.1;ENST00000522057.1	TSS200;TSS200	RP11-10A14.3;RP11-10A14.3	ENST00000520017.1;ENST00000522057.1	TSS200;TSS200			chr8	35384203	60	50M	*	0	0	AGACAACCAGGGGCTGGCCCTGACAATGGTCAAAGTGTTCTCGGAATTCG	*	NM:i:2	MD:Z:0C29G19	AS:i:44	XS:i:23	0.931017	0.94027	0.706618
cg17454263	80783424	CACATCTACTTTCRAAATTAAACCTTCRTTAATTAACTAAACAAAAAACC			II			AGCTAAGCAAACACATCTGCTTTCGGAGTTGGGCCTTCGTTAATTAGCTGAACAAAGGGC[CG]TTTTGCTTTTTACCTTTTGCTGGGGAGAGTGTGTTATTTCAGGAGTGTTGCGGGCCCTCC	37	15	96886397	CGGCCCTTTGTTCAGCTAATTAACGAAGGCCCAACTCCGAAAGCAGATGT	R				chr15:96887415-96887616	N_Shore			RDMR	TRUE	15:94687194-94687671									chr15:96885165-96886750		chr7	70348927	60	50M	*	0	0	CGGCCCTTTGTTCAGCTAATTAACGAAGGCCCAACTCCGAAAGCAGATGT	*	NM:i:2	MD:Z:29A15C4	AS:i:40	XS:i:0	0.134323	0.131296	0.739874
cg06291456	52710892	AACACCATAAACCAACAACTAAATATATCTATCCACTTAACCCACAAAAC			II			TCCCTGTAGGGTCCTCGTTCTCCCTTAGACATGGTCTCTAGCCGCAGTTCAGATGCTGCT[CG]TCCTGTGGGCCAAGTGGACAGACATATCCAGCTGCTGGTCCATGGTGTTGGGCAGGCAGG	37	1	43903513	ACACCATGGACCAGCAGCTGGATATGTCTGTCCACTTGGCCCACAGGACG	F	SZT2	NM_015284	Body										SZT2	ENST00000471177.1	TSS200	SZT2;SZT2	ENST00000470897.1;ENST00000471177.1	5'UTR;TSS200			chr4	118377675	60	50M	*	0	0	ACACCATGGACCAGCAGCTGGATATGTCTGTCCACTTGGCCCACAGGACG	*	NM:i:2	MD:Z:2G44G2	AS:i:44	XS:i:0	0.890581	0.901947	0.876396
cg07901019	7689260	AATTATCAAAAACATATAATAACCATATAACAAAACCCTAAAATCCTAAC			II			GCTGTGGACTGGGTTGTCAGGGACATGTGGTGGCCATGTGGCAGGACCCTGGAGTCCTGG[CG]CCACTTCTCCTGGCTGTGAGGCCCTCTGTGGCTGCCATTCCTCCTCCCAGCTGCTTGGGG	37	6	43043110	CGCCAGGACTCCAGGGTCCTGCCACATGGCCACCACATGTCCCTGACAAC	R	PTK7;PTK7;PTK7;PTK7;PTK7;PTK7;PTK7	NM_002821;NM_152882;NM_152881;NM_152880;NR_072998;NR_072997;NM_001270398	TSS1500;TSS1500;TSS1500;TSS1500;TSS1500;TSS1500;TSS1500	chr6:43044044-43045057	N_Shore								PTK7;PTK7;PTK7;PTK7;PTK7;PTK7;PTK7	ENST00000230419.4;ENST00000325774.5;ENST00000476760.1;ENST00000471863.1;ENST00000349241.2;ENST00000481273.1;ENST00000419972.2	TSS1500;TSS1500;TSS1500;TSS1500;TSS1500;TSS1500;TSS1500	PTK7;PTK7;PTK7;PTK7;PTK7;PTK7;PTK7;PTK7;PTK7	ENST00000230419.4;ENST00000325774.5;ENST00000476760.1;ENST00000470019.1;ENST00000471863.1;ENST00000349241.2;ENST00000487673.1;ENST00000481273.1;ENST00000419972.2	TSS1500;TSS1500;TSS1500;TSS1500;TSS1500;TSS1500;TSS1500;TSS1500;TSS1500	chr6:43042885-43043550		chr17	46630381	60	50M	*	0	0	CGCCAGGACTCCAGGGTCCTGCCACATGGCCACCACATGTCCCTGACAAC	*	NM:i:0	MD:Z:50	AS:i:50	XS:i:19	0.888905	0.892585	0.820616
cg00470955	84704277	TATAAATACATAAAAATCAAAACACACRAAAACTAAAAACACATACCCAC			II			GCGCCAGAGAGACATGATGCAGCATCCTCTGACGGGGGCCACCTGCGTGGCGCTCCCCAA[CG]TGGGCATGTGTCCCCAGCTTTCGTGTGCCTTGACTTTTATGTACTTACAGCAGGTAAGGC	37	16	7354432	CGTGGGCATGTGTCCCCAGCTTTCGTGTGCCTTGACTTTTATGTACTTAC	F	A2BP1;A2BP1;A2BP1	NM_001142334;NM_001142333;NM_018723	Body;Body;Body	chr16:7354333-7354608	Island					16:7294335-7294663			RBFOX1	ENST00000547427.1	5'UTR	RBFOX1	ENST00000547427.1	5'UTR	chr16:7354305-7354835		chr16	7039971	60	50M	*	0	0	CGTGGGCATGTGTCCCCAGCTTTCGTGTGCCTTGACTTTTATGTACTTAC	*	NM:i:2	MD:Z:21C2C25	AS:i:40	XS:i:19	0.204046	0.100592	0.0765456
cg10444382	2704367	CRCCAAATCTATTTTCCACCACCAACTTCCAACAATCTCCATAATAACRC			II			AGGGGCCGCCCGGCGCCTCGGGCCTGGGATTTCCAAAGCCGCTCCCGCCCCCGTCCCCAG[CG]CGTCACCATGGAGACTGCTGGAAGTTGGTGGTGGAAAACAGACCTGGCGCAAAGCAAAAT	37	12	106981083	CGCGTCACCATGGAGACTGCTGGAAGTTGGTGGTGGAAAACAGACCTGGC	F	RFX4	NM_213594	Body	chr12:106979429-106981086	Island		chr12:106980953-106980953	DMR		12:105504676-105505692			RFX4	ENST00000539967.2	5'UTR	RFX4;RFX4	ENST00000549040.1;ENST00000539967.2	5'UTR;5'UTR	chr12:106980125-106981935		chr10	84760322	60	50M	*	0	0	CGCGTCACCATGGAGACTGCTGGAAGTTGGTGGTGGAAAACAGACCTGGC	*	NM:i:2	MD:Z:6G39C3	AS:i:41	XS:i:0	0.376993	0.117846	0.303431
cg09811006	66749590	ATATTACCATTTTTAAACATAAACRTTCTCCCTCAAACCCAACCCTAACC			II			AAAGGGAATGAATGTTACCATTTTTGGACATGAGCGTTCTCCCTCAAGCCCAGCCCTAAC[CG]CACTATCCAAAGGGACGCGCCATCCTGTCCCCCCCCCACCCAAAACCCCATTCCCAGATC	37	14	69444488	TGTTACCATTTTTGGACATGAGCGTTCTCCCTCAAGCCCAGCCCTAACCG	R	ACTN1;ACTN1;ACTN1	NM_001130004;NM_001130005;NM_001102	Body;Body;Body	chr14:69444639-69446826	N_Shore								ACTN1	ENST00000376839.3	TSS1500	ACTN1;ACTN1;ACTN1;ACTN1	ENST00000556203.1;ENST00000553370.1;ENST00000376839.3;ENST00000555616.1	3'UTR;TSS200;TSS1500;5'UTR	chr14:69443925-69445310		chr12	80258821	60	50M	*	0	0	TGTTACCATTTTTGGACATGAGCGTTCTCCCTCAAGCCCAGCCCTAACCG	*	NM:i:1	MD:Z:23A26	AS:i:45	XS:i:0	0.2	0.165618	0.596809
cg22989103	47646555	AAACTCCACAATACAACTCCTAAAAACACTCTAAACACTAACAAAAACCA	74667145	AAACTCCGCGATACAACTCCTAAAAACGCTCTAAACACTAACAAAAACCG	I	C	Grn	TCGGCCGAGTTGGGACTCCGCGATGCAGCTCCTGAAGGCGCTCTGGGCACTGGCAGGGGC[CG]CGCTCTGCTGCTTCCTCGTCCTAGTGATCCACGCGCAGTTCCTCAAAGAAGGTAATTGTC	37	22	48972331	CGGCCCCTGCCAGTGCCCAGAGCGCCTTCAGGAGCTGCATCGCGGAGTCC	R	FAM19A5;FAM19A5	NM_001082967;NM_015381	Body;1stExon	chr22:48970857-48972947	Island			DMR		22:47349522-47351611			FAM19A5;FAM19A5;FAM19A5	ENST00000358295.5;ENST00000473898.1;ENST00000473898.1	1stExon;1stExon;5'UTR	FAM19A5;FAM19A5;FAM19A5	ENST00000358295.5;ENST00000473898.1;ENST00000473898.1	1stExon;1stExon;5'UTR	chr22:48970825-48972835		chr15	87625386	60	50M	*	0	0	GGACTCCGCGATGCAGCTCCTGAAGGCGCTCTGGGCACTGGCAGGGGCCG	*	NM:i:2	MD:Z:1C37C10	AS:i:43	XS:i:19	0.151349	0.0318198	0.060835
cg25739875	19641199	ACAAACCCCCCATACCTACCAATCCCCCATTTTAACAAATATAAACATCA	30653992	ACAAACCCCCCGTACCTACCAATCCCCCATTTTAACAAATATAAACATCG	I	C	Grn	ACCCCAGCCAAGGCAAACCCCCCGTACCTGCCAGTCCCCCATTTTGGCAAGTATGGACAT[CG]CGGCTCTGCGCTCCTGGCGACTGGTCCCCGCCGGGCATGGGCTGGAGGGCTCGGTCGGGC	37	6	10419684	GCAAACCCCCCGTACCTGCCAGTCCCCCATTTTGGCAAGTATGGACATCG	R	TFAP2A;TFAP2A	NM_001042425;NM_001042425	5'UTR;1stExon	chr6:10419399-10420323	Island			DMR		6:10526628-10528309			TFAP2A;TFAP2A	ENST00000319516.4;ENST00000319516.4	1stExon;5'UTR	TFAP2A;TFAP2A;TFAP2A;TFAP2A;TFAP2A;TFAP2A;TFAP2A;TFAP2A	ENST00000473652.1;ENST00000464323.1;ENST00000486038.1;ENST00000464323.1;ENST00000486038.1;ENST00000319516.4;ENST00000473652.1;ENST00000319516.4	3'UTR;3'UTR;3'UTR;1stExon;1stExon;1stExon;1stExon;5'UTR	chr6:10419165-10419735		chr13	40738105	60	5M1I44M	*	0	0	GCAAACCCCCCGTACCTGCCAGTCCCCCATTTTGGCAAGTATGGACATCG	*	NM:i:1	MD:Z:49	AS:i:44	XS:i:0	0.569376	0.224756	0.16823
cg11143857	95635187	TCTTATTCTTATCTAATCTCTTATCAAATTATTATTTTATAATAAACTAC			II			AACAACCAGAGACACCCCCCACCCCCAGGTTTCTTTCAGCTCATTTCTTTAATAAGGAGA[CG]CAGTTCATTACAAAATAACAATTTGACAAGAGATCAGACAAGAACAAGAGTCCACATAAG	37	1	202559755	CGCAGTTCATTACAAAATAACAATTTGACAAGAGATCAGACAAGAACAAG	F	SYT2;SYT2	NM_001136504;NM_177402	3'UTR;3'UTR						TRUE				SYT2	ENST00000367267.1	3'UTR	SYT2	ENST00000367267.1	3'UTR			chr1	134753069	60	50M	*	0	0	CTTGTTCTTGTCTGATCTCTTGTCAAATTGTTATTTTGTAATGAACTGCG	*	NM:i:2	MD:Z:0G43G5	AS:i:44	XS:i:19	0.878844	0.885035	0.794566
cg18833170	18801925	AAAATACTAACCCCTCTTTAAAAACTATTTATATTCCTAATAACRAAATC			II			CAGCAGCAGCCACAGCAGCAGCCACAGGCCTTGCCTCGGTATCCTCGTGAAGTACCTCCA[CG]ATTTCGCCACCAGGAACACAAACAGCTTCTAAAGAGGGGTCAGCATTTTCCTGTTATAGC	37	16	24788505	AAATGCTGACCCCTCTTTAGAAGCTGTTTGTGTTCCTGGTGGCGAAATCG	F	TNRC6A	NM_014494	Body													TNRC6A	ENST00000491718.1	TSS200			chr7	123162703	60	50M	*	0	0	CGATTTCGCCACCAGGAACACAAACAGCTTCTAAAGAGGGGTCAGCATTT	*	NM:i:1	MD:Z:32G17	AS:i:45	XS:i:21	0.915785	0.94259	0.381789
cg27389322	78762446	ACCAAATTAAAAATTAAAAATCTATTTACCTCCAAAAACCCATTCAACTC			II			GGAAGGTAAAGGCCAAGTTGAAAGTTAAGAGTCTGTTTACCTCCAGGAGCCCATTCAGCT[CG]GCCCCACAGACAGCCTGTGACCTTTACAGCCCGGCCTTTGAGCGCGGCCGCCGCGCCCCC	37	17	46810540	CCAAGTTGAAAGTTAAGAGTCTGTTTACCTCCAGGAGCCCATTCAGCTCG	R				chr17:46810609-46810945	N_Shore						17:46810417-46810612	Unclassified_Cell_type_specific	CTD-2377D24.4	ENST00000495536.1	5'UTR	CTD-2377D24.4	ENST00000495536.1	5'UTR	chr17:46810385-46810635		chr11	96190340	60	3S15M1D32M	*	0	0	CGAGCTGAATGGGCTCCTGGAGGTAAACAGACTCTTAACTTTCAACTTGG	*	NM:i:2	MD:Z:10A4^G32	AS:i:35	XS:i:0	0.202437	0.15265	0.51355
cg07685795	13638133	ATAACCRAATACTAATAATCRTTTTATTATACCAAATCCTACTAAAAAAC			II			GGCCCTGAATCTCGGCGACTTTTTTCTTCCCCGTCTCAGGTATCAAACTAGCATGGCTCG[CG]CCTCCTAGCAGGACTTGGCATAATAAAACGACCATCAGCATTCGGTTACCAGGAATCATG	37	14	54418880	TAACCGAATGCTGATGGTCGTTTTATTATGCCAAGTCCTGCTAGGAGGCG	F	BMP4;BMP4;BMP4	NM_130851;NM_130850;NM_001202	Body;Body;Body	chr14:54418677-54418881	Island											BMP4;BMP4;BMP4	ENST00000559501.1;ENST00000558961.1;ENST00000559501.1	5'UTR;TSS200;ExonBnd	chr14:54417980-54419015		chr14	46386027	60	50M	*	0	0	CGCCTCCTAGCAGGACTTGGCATAATAAAACGACCATCAGCATTCGGTTA	*	NM:i:0	MD:Z:50	AS:i:50	XS:i:19	0.877816	0.901956	0.247138
cg11817049	29644905	TTCAACAACAAATAATAAAATAAACCAACTACTTCAATTACTACTTTTAC			II			TAACCTGTGACTTCAACAGCAGGTGGTAGAATGAACCAACTGCTTCAATTACTGCTTTTG[CG]CATGACTTTCATGTGTTGCTAAGATTATCAGAGGAACCTGATTACATCCCCTTAGACACT	37	6	98462536	TCAACAGCAGGTGGTAGAATGAACCAACTGCTTCAATTACTGCTTTTGCG	R									TRUE												chr4	23636828	60	50M	*	0	0	CGCAAAAGCAGTAATTGAAGCAGTTGGTTCATTCTACCACCTGCTGTTGA	*	NM:i:0	MD:Z:50	AS:i:50	XS:i:20	0.854915	0.905365	0.908132
cg20453412	95806890	ACCACRAAAATAACRACTACAAAAATCACCAAAAATAAATCAATCAATTC			II			TTCAAGGTGCAGCCACGGAAGTGGCGGCTGCAGAAGTCACCAGGAATGAATCAGTCAATT[CG]ATGAGGTTCTCAGATGGGGGAAGGGGCTGGAGGGGAGGCGGGGGCAGCAGAGACCTGCCT	37	1	11020943	CCACGGAAGTGGCGGCTGCAGAAGTCACCAGGAATGAATCAGTCAATTCG	R	C1orf127;C1orf127	NM_001170754;NM_173507	Body;Body							1:10943082-10943838	1:11020486-11021635	Unclassified							chr1:11020905-11021075		chr4	148662558	60	39M11S	*	0	0	CGAATTGACTGATTCATTCCTGGTGACTTCTGCAGCCGCCACTTCCGTGG	*	NM:i:1	MD:Z:25G13	AS:i:34	XS:i:19	0.424362	0.389658	0.582669
cg04842657	90799445	CTCATCCACTTCCAAAAATAAACACAACTTCCTCTACTCCTCCAAAAAAC			II			CCGCGGCCCGCCTCATCCACTTCCAGAAATGGGCACAACTTCCTCTGCTCCTCCAGGAAG[CG]CCACTCTGCCCGCCCCTTCCCGGCCCCTGGGGCCGACCCAGGCTCCCCATCTGGCCCAGC	37	19	40926941	TCATCCACTTCCAGAAATGGGCACAACTTCCTCTGCTCCTCCAGGAAGCG	R				chr19:40926640-40927368	Island					19:45618481-45619163	19:40926416-40927842	Promoter_Associated							chr19:40926620-40927435		chr7	27490984	60	3S42M5S	*	0	0	CGCTTCCTGGAGGAGCAGAGGAAGTTGTGCCCATTTCTGGAAGTGGATGA	*	NM:i:2	MD:Z:11A9C20	AS:i:32	XS:i:19	0.0725473	0.0770076	0.923834
cg08585518	16656845	AATACAAAATCAATTTATACTTTCAAAAATACAAAAATCTCAACCAACTC			II			AGTTTTTCAATAGTACAGGATCAATTTGTGCTTTCAGGAGTGCAAGAGTCTCAGCCAACT[CG]TTTCGATTTCTAAACAAGGAAAAAAATAAGACAGCATAAAAACCTTTTTCCTGTTCTAGA	37	11	77436734	CGAGTTGGCTGAGACTCTTGCACTCCTGAAAGCACAAATTGATCCTGTAC	R	RSF1;RSF1	NM_016578;NM_016578	ExonBnd;Body										RSF1	ENST00000308488.6	ExonBnd	RSF1;RSF1;RSF1	ENST00000308488.6;ENST00000526324.1;ENST00000534794.1	ExonBnd;TSS200;3'UTR	chr11:77436520-77436750		chr7	97653062	60	50M	*	0	0	CGAGTTGGCTGAGACTCTTGCACTCCTGAAAGCACAAATTGATCCTGTAC	*	NM:i:1	MD:Z:48C1	AS:i:48	XS:i:0	0.751036	0.833227	0.515771
cg27482031	58775184	TCTCTCTCTCTCTCTCTCTCACCTATCTTCATATCATAAATTAATAAACA	84662989	TCTCTCTCTCTCTCTCTCTCGCCTATCTTCATATCGTAAATTAATAAACG	I	C	Grn	TCTCTCTCTCTCTCTCTCTCTCTCTCTCTCTCGCCTGTCTTCATGTCGTGGATTGATGAA[CG]CGAATCGCGTGTAAGCGCCGCCACCGCCGGGAGTCTGAGGAATTCGCCTGGGCTGTTAGA	37	12	54402697	TCTCTCTCTCTCTCTCTCTCGCCTGTCTTCATGTCGTGGATTGATGAACG	R	HOXC8	NM_022658	TSS200	chr12:54402682-54403347	Island	high-CpG:52688939-52689066				12:52688964-52689809			HOXC8	ENST00000040584.4	TSS200	HOXC8;HOXC5;HOXC6;HOXC6	ENST00000040584.4;ENST00000513209.1;ENST00000504315.1;ENST00000509328.1	TSS200;5'UTR;5'UTR;5'UTR	chr12:54402620-54403015		chr15	102990453	60	17S33M	*	0	0	TCTCTCTCTCTCTCTCTCTCGCCTGTCTTCATGTCGTGGATTGATGAACG	*	NM:i:0	MD:Z:33	AS:i:33	XS:i:0	0.0330418	0.0406347	0.352626
cg08817610	84725895	AAATCTTCCAAAATCCAAAAATCCACCTAACTACCAAAAATAATACTTCC			II			CACTTGAAACAGAATCTTCCAGAGTCCAGAAATCCACCTGACTGCCAAGAATAATACTTC[CG]TGGTTCAAGCAATACCAGTACCCAGAGGGGTTTCCACAGACATAACCACATGAGTTACTG	37	22	28837147	CGGAAGTATTATTCTTGGCAGTCAGGTGGATTTCTGGACTCTGGAAGATT	R	TTC28	NM_001145418	Body										TTC28	ENST00000490475.1	3'UTR	TTC28	ENST00000490475.1	3'UTR	chr22:28837020-28837355		chr5	110980786	60	50M	*	0	0	CGGAAGTATTATTCTTGGCAGTCAGGTGGATTTCTGGACTCTGGAAGATT	*	NM:i:1	MD:Z:21C28	AS:i:45	XS:i:19	0.624049	0.309339	0.706729
cg13763482	77802544	ACCTAATACTAACCATTCCACTAAAAATACTAATAATTCTATAAACCTTC			II			CATCCTGAACCACCTGGTGCTGGCCATTCCACTGAGGGTGCTGGTGGTTCTGTGGGCCTT[CG]TCTTGGGCCTATCCAGGGTCATGCTGGGGCGGCACAATGTCACCGACGTAGCTTTTGGCT	37	9	4663107	CCTGGTGCTGGCCATTCCACTGAGGGTGCTGGTGGTTCTGTGGGCCTTCG	R	C9orf68;PPAPDC2	NM_001039395;NM_203453	Body;1stExon	chr9:4662252-4662951	S_Shore			RDMR			9:4661838-4663187	Promoter_Associated	PPAPDC2;SPATA6L;SPATA6L	ENST00000381883.2;ENST00000223517.5;ENST00000381895.5	1stExon;3'UTR;5'UTR	PPAPDC2;SPATA6L;SPATA6L;SPATA6L;SPATA6L;SPATA6L;SPATA6L;SPATA6L;SPATA6L	ENST00000381883.2;ENST00000497383.1;ENST00000223517.5;ENST00000496798.1;ENST00000498087.1;ENST00000451763.2;ENST00000381895.5;ENST00000485981.1;ENST00000471669.1	1stExon;3'UTR;3'UTR;3'UTR;3'UTR;3'UTR;5'UTR;3'UTR;3'UTR			chr19	28964675	60	50M	*	0	0	CCTGGTGCTGGCCATTCCACTGAGGGTGCTGGTGGTTCTGTGGGCCTTCG	*	NM:i:2	MD:Z:6A29C13	AS:i:40	XS:i:20	0.732491	0.824264	0.398827
cg08949408	83791311	AAAACRACACCAACATATAAACTAATCTCTACAAAAACAACCAAATAAAC			II			CTCCTCCCTCTCGCCCGCACCTTCCCGCGCTCCCTCCCCGCCCTCCCCGCCGCCCGCCCG[CG]CTCACCTGGTTGTTTTTGCAGAGATCAGCCCACATGCTGGTGCCGTCCCCTCCGCGCATC	37	10	16562470	GGACGGCACCAGCATGTGGGCTGATCTCTGCAAAAACAACCAGGTGAGCG	F	C1QL3	NM_001010908	Body	chr10:16561604-16563822	Island					10:16601611-16603828	10:16562285-16563910	Unclassified_Cell_type_specific	C1QL3	ENST00000448557.1	ExonBnd	C1QL3	ENST00000448557.1	ExonBnd	chr10:16562365-16562895		chr2	13010253	60	50M	*	0	0	CGCTCACCTGGTTGTTTTTGCAGAGATCAGCCCACATGCTGGTGCCGTCC	*	NM:i:0	MD:Z:50	AS:i:50	XS:i:19	0.157638	0.181457	0.510054
cg17574930	48711220	CATAAACACAAATACTAAACCCCTTATTTACTATACCCATAACAACAATC			II			CAGACCTTGCAGGATAAACTGCTGCTCACACCCGCAAACAAAGCAATATCTGTTTAATAA[CG]ATTGCTGCCATGGGTACAGTAAACAAGGGGCCCAGCATTTGTGTTTATGAACAAACACAT	37	3	71257783	CGATTGCTGCCATGGGTACAGTAAACAAGGGGCCCAGCATTTGTGTTTAT	F	FOXP1;FOXP1;FOXP1;FOXP1;FOXP1;FOXP1;FOXP1	NM_001244814;NM_001244812;NM_001244816;NM_001244808;NM_032682;NM_001244810;NM_001012505	5'UTR;5'UTR;5'UTR;5'UTR;5'UTR;5'UTR;5'UTR						TRUE				FOXP1;FOXP1;FOXP1;FOXP1;FOXP1;FOXP1;FOXP1	ENST00000498215.1;ENST00000318796.5;ENST00000484350.1;ENST00000475937.1;ENST00000493089.1;ENST00000318779.3;ENST00000318789.4	5'UTR;5'UTR;5'UTR;5'UTR;5'UTR;5'UTR;5'UTR	FOXP1;FOXP1;FOXP1;FOXP1;FOXP1;FOXP1;FOXP1;FOXP1	ENST00000498215.1;ENST00000318796.5;ENST00000484350.1;ENST00000327590.4;ENST00000475937.1;ENST00000493089.1;ENST00000318779.3;ENST00000318789.4	5'UTR;5'UTR;5'UTR;5'UTR;5'UTR;5'UTR;5'UTR;5'UTR	chr3:71257385-71258230		chr6	99173686	60	50M	*	0	0	CGATTGCTGCCATGGGTACAGTAAACAAGGGGCCCAGCATTTGTGTTTAT	*	NM:i:1	MD:Z:27G22	AS:i:45	XS:i:0	0.479308	0.198091	0.265851
cg20958732	99795479	AAACTACTAAATTTAAAAACRAAACRCCACACCCCCTAAAAATAAAACCC			II			CGCGAAATATATTCTTTGTGTGGTTCGCTCACTCGTGCCTGGTTCTCCGAGAGCGCAGCG[CG]GGCTTTATTCTCAGGGGGTGTGGCGCCTCGCCCCCAAACCCAGCAGCCCAGCCCCCGCTG	37	X	131624084	GGCTGCTGGGTTTGGGGGCGAGGCGCCACACCCCCTGAGAATAAAGCCCG	F	MBNL3	NM_001170704	TSS200	chrX:131623144-131624115	Island					X:131450787-131451823	X:131623887-131624476	Promoter_Associated_Cell_type_specific	MBNL3	ENST00000370844.1	TSS200	MBNL3;MBNL3;MBNL3	ENST00000421707.1;ENST00000436215.1;ENST00000370844.1	TSS1500;TSS200;TSS200	chrX:131623700-131624135		chrX	51206046	60	31M19S	*	0	0	CGGGCTTTATTCTCAGGGGGTGTGGCGCCTCGCCCCCAAACCCAGCAGCC	*	NM:i:1	MD:Z:0T30	AS:i:30	XS:i:19	0.154719	0.631421	0.20812
cg03709307	82674459	TTCCATACAAATTTAAAAACAAATTTTTAAAAAACAACATAACRCACAAC			II			ACAGTTTGCCATTCCATACAAATTTGGAAACAGGTTTTTAAAAAACAGCATGACGCACAA[CG]GGGACGGGGCGGGGGAGGGCAGTGGCACTGGGGCCCCAAATCTCCGAGTCACTGATTGTA	37	17	37760652	TCCATACAAATTTGGAAACAGGTTTTTAAAAAACAGCATGACGCACAACG	R	NEUROD2	NM_006160	3'UTR	chr17:37761691-37763551	N_Shore	high-CpG:35014178-35014180				17:35014171-35014359			NEUROD2	ENST00000302584.3	3'UTR	NEUROD2	ENST00000302584.3	3'UTR	chr17:37760325-37760875		chr11	98326117	60	50M	*	0	0	TCCATACAAATTTGGAAACAGGTTTTTAAAAAACAGCATGACGCACAACG	*	NM:i:2	MD:Z:28G7T13	AS:i:40	XS:i:20	0.360992	0.298145	0.314191
cg00692780	92790114	ATTTCCTTTATATCCCTAATCCACCTTACATAAATCCAAATAAATATAAC			II			TCTCCCCACCGCCAACCCCCACCGCAACCATTCTCTTCTCTCTGTCCCTAGAGAAAAGCC[CG]CTACATCCATTTGGATTTATGTAAGGTGGATTAGGGACACAAAGGAAACAATAAGACCCA	37	2	222434778	TTTCCTTTGTGTCCCTAATCCACCTTACATAAATCCAAATGGATGTAGCG	F	EPHA4	NM_004438	Body	chr2:222436034-222438941	N_Shore											EPHA4	ENST00000419964.1	TSS1500	chr2:222434640-222434895		chr1	77512993	60	50M	*	0	0	CGCTACATCCATTTGGATTTATGTAAGGTGGATTAGGGACACAAAGGAAA	*	NM:i:2	MD:Z:11C35G2	AS:i:42	XS:i:20	0.771665	0.717144	0.556288
cg19322126	43700198	AATATTTAAAATAACACTAACAACAAAAAAAACTCCCCCAAACCCCTACA	9725847	AATATTTAAAATAACGCTAACGACGAAAAAAACTCCCCCGAACCCCTACG	I	C	Grn	CGCCGCTGCTGCCGCCGCCGCCGCCGCCACCATTTGCCATAGCTAGCAACGGGCAGCCGG[CG]CAGGGGCTCGGGGGAGCTCCTCCCGCCGCCAGCGCCACCCCAAACACCCATCAACAGCCA	37	10	79397421	GGTGTTTGGGGTGGCGCTGGCGGCGGGAGGAGCTCCCCCGAGCCCCTGCG	F	KCNMA1;KCNMA1;KCNMA1;KCNMA1;KCNMA1;KCNMA1;KCNMA1;KCNMA1;KCNMA1;KCNMA1;KCNMA1;KCNMA1;KCNMA1;KCNMA1;KCNMA1;KCNMA1;KCNMA1;KCNMA1	NM_002247;NM_001161353;NM_001161352;NM_001014797;NM_001271522;NM_001271521;NM_001271520;NM_001271519;NM_001271518;NM_002247;NM_001161353;NM_001161352;NM_001014797;NM_001271522;NM_001271521;NM_001271520;NM_001271519;NM_001271518	1stExon;1stExon;1stExon;1stExon;1stExon;1stExon;1stExon;1stExon;1stExon;5'UTR;5'UTR;5'UTR;5'UTR;5'UTR;5'UTR;5'UTR;5'UTR;5'UTR	chr10:79396095-79398495	Island	high-CpG:79067231-79067586				10:79066102-79068501			KCNMA1;KCNMA1;KCNMA1;KCNMA1;KCNMA1;KCNMA1;KCNMA1;KCNMA1;KCNMA1	ENST00000372440.1;ENST00000372443.1;ENST00000286627.5;ENST00000354353.5;ENST00000372440.1;ENST00000372443.1;ENST00000286627.5;ENST00000372437.1;ENST00000480683.1	1stExon;1stExon;1stExon;TSS200;5'UTR;5'UTR;5'UTR;TSS1500;3'UTR	KCNMA1;KCNMA1;KCNMA1;KCNMA1;KCNMA1;KCNMA1;KCNMA1;KCNMA1;KCNMA1;KCNMA1;KCNMA1;KCNMA1;KCNMA1;KCNMA1;KCNMA1	ENST00000481070.1;ENST00000372440.1;ENST00000372443.1;ENST00000286627.5;ENST00000372403.3;ENST00000457953.1;ENST00000372421.4;ENST00000406533.3;ENST00000372440.1;ENST00000372443.1;ENST00000286627.5;ENST00000372437.1;ENST00000372408.2;ENST00000481070.1;ENST00000480683.1	1stExon;1stExon;1stExon;1stExon;TSS200;TSS200;TSS200;TSS200;5'UTR;5'UTR;5'UTR;TSS1500;TSS1500;3'UTR;3'UTR	chr10:79396345-79398555		chr14	24004146	60	50M	*	0	0	CGCAGGGGCTCGGGGGAGCTCCTCCCGCCGCCAGCGCCACCCCAAACACC	*	NM:i:2	MD:Z:12A30G6	AS:i:40	XS:i:19	0.110522	0.12783	0.0517911
cg06567373	38785978	ATTTATCATCATCTCCAACTCCAAAATAACATCTCCACAAAATATCTACA	53700928	ATTTATCATCGTCTCCAACTCCGAAATAACATCTCCGCAAAATATCTACG	I	A	Red	ATGGGGGAATTGCCGGGCGGGCGCTCGGGCGCTCCGAGCTGCGCGGCTCCCCGGGGAGAC[CG]CAGACACTTTGCGGAGATGTTACTCCGGAGTTGGAGACGATGATAAATATGATAATTTGT	37	10	102483843	ATTTATCATCGTCTCCAACTCCGGAGTAACATCTCCGCAAAGTGTCTGCG	F				chr10:102484200-102484476	N_Shore			DMR		10:102473742-102473834									chr10:102483645-102484355		chr19	44734469	60	50M	*	0	0	CGCAGACACTTTGCGGAGATGTTACTCCGGAGTTGGAGACGATGATAAAT	*	NM:i:0	MD:Z:50	AS:i:50	XS:i:0	0.30291	0.129444	0.160713
cg11873500	90787324	TAATTATCAATATATTATAAAAACTAAACTACAAAAAATAATCTCCATAC			II			AAAACTTAGATGGATTCTATTTAGCAATAGAAAGTAAAGTCCAGTAGGACTACCTTCCTA[CG]TATGGAGATCATTTCTTGTAGTTTAGCTTCCATAACATATTGATAATCATCAGATGAGGT	37	12	81763408	GATTATCAATATGTTATGGAAGCTAAACTACAAGAAATGATCTCCATACG	F	PPFIA2;PPFIA2;PPFIA2;PPFIA2;PPFIA2;PPFIA2;PPFIA2;PPFIA2;PPFIA2;PPFIA2	NM_001220479;NM_001220480;NM_001220474;NM_001220473;NM_001282536;NM_001220478;NM_001220477;NM_003625;NM_001220476;NM_001220475	TSS1500;TSS1500;Body;Body;Body;Body;Body;Body;Body;Body										PPFIA2;PPFIA2;PPFIA2	ENST00000541017.1;ENST00000541570.2;ENST00000545296.2	TSS1500;TSS1500;3'UTR	PPFIA2;PPFIA2;PPFIA2;PPFIA2;PPFIA2	ENST00000541017.1;ENST00000548670.1;ENST00000541570.2;ENST00000553058.1;ENST00000545296.2	TSS1500;TSS1500;TSS1500;TSS1500;3'UTR			chr10	106835207	60	50M	*	0	0	GATTATCAATATGTTATGGAAGCTAAACTACAAGAAATGATCTCCATACG	*	NM:i:1	MD:Z:32G17	AS:i:45	XS:i:19	0.704353	0.789072	0.76578
cg08290850	32797114	TCAACTCAAACAAAAAACAACAACAAAAACAAACAAAAAACAAAACAACA	38688117	TCGACTCAAACAAAAAACGACGACGAAAACGAACGAAAAACGAAACGACG	I	C	Grn	GCTGGCTCCAGCTCGGCTCAGACAAAAGGCGGCGGCGGGAGCGGGCGGGAGGCGGAGCGG[CG]CCGCGAGGGCCTCAAGGTGACACCCGCCCCCGGCCCCGGCCCCCCCCGGCCCGGCCCCCC	37	6	44238228	TCGGCTCAGACAAAAGGCGGCGGCGGGAGCGGGCGGGAGGCGGAGCGGCG	R	TMEM151B	NM_001137560	TSS1500	chr6:44238131-44238689	Island	high-CpG:44345857-44346561				6:44346110-44346846	6:44237363-44239149	Unclassified_Cell_type_specific	TMEM151B;TMEM151B;TMEM151B	ENST00000438774.2;ENST00000451188.2;ENST00000451188.2	TSS1500;5'UTR;1stExon	TMEM151B;TMEM151B;TMEM151B	ENST00000438774.2;ENST00000451188.2;ENST00000451188.2	TSS1500;5'UTR;1stExon	chr6:44237905-44239035		chr17	45549651	60	50M	*	0	0	CGCCGCTCCGCCTCCCGCCCGCTCCCGCCGCCGCCTTTTGTCTGAGCCGA	*	NM:i:0	MD:Z:50	AS:i:50	XS:i:20	0.137501	0.118317	0.0857582
cg09951596	86712471	ACCCCTCTTTTAAAACACCATAATAACCAACAAAAAATATTCTATATTAC			II			GAGCTCCCTGTTTTCAGCTGAGTCACAGCAGCTGGCTGGCACCTCCAGGGTCATACTGTA[CG]TAACACAGAATACTCTCTGTTGGCTACCATGGTGCTTCAAAAGAGGGGCTGTGGCAGCCG	37	8	116791736	CCCCTCTTTTGAAGCACCATGGTAGCCAACAGAGAGTATTCTGTGTTACG	F																TRPS1	ENST00000422939.1	5'UTR	chr8:116791585-116791815		chr15	50997316	60	50M	*	0	0	CGTAACACAGAATACTCTCTGTTGGCTACCATGGTGCTTCAAAAGAGGGG	*	NM:i:2	MD:Z:13C35C0	AS:i:44	XS:i:19	0.780163	0.627181	0.765568
cg01678339	64647565	CRCCAACCCTACAACTTAAATTTCAAATAAACTCATCCTTTCAAATTAAC			II			TCGGACCCCAGGTATAGCCGTGGGTGGCATTACCGGAAAAACAAATTTAATAAAGAGCGG[CG]CCAATTTGAAAGGATGAGCTCATTTGAAACTCAAGCTGCAGGGCTGGCGCGGCCCCGCTG	37	3	185541276	GCCAGCCCTGCAGCTTGAGTTTCAAATGAGCTCATCCTTTCAAATTGGCG	F	IGF2BP2;IGF2BP2	NM_001007225;NM_006548	Body;Body	chr3:185541048-185544146	Island											IGF2BP2;IGF2BP2	ENST00000461957.1;ENST00000466476.1	TSS1500;3'UTR	chr3:185540780-185541515		chr16	22161579	60	50M	*	0	0	CGCCAATTTGAAAGGATGAGCTCATTTGAAACTCAAGCTGCAGGGCTGGC	*	NM:i:2	MD:Z:13A28A7	AS:i:40	XS:i:0	0.0777382	0.0631515	0.150965
cg12996851	86654297	CAAACCAAAAAAAACCAAAACCAAAAACAAATATCACCTTAAAACCCTCA	28648528	CGAACCGAAAAAAACCGAAACCGAAAACGAATATCACCTTAAAACCCTCG	I	C	Grn	CTCCAGCTCGGCTCAGACAAAAGGCGGCGGCGGGAGCGGGCGGGAGGCGGAGCGGCGCCG[CG]AGGGCCTCAAGGTGACACCCGCCCCCGGCCCCGGCCCCCCCCGGCCCGGCCCCCCAGCCT	37	6	44238233	CGGGCCGGGGGGGGCCGGGGCCGGGGGCGGGTGTCACCTTGAGGCCCTCG	F	TMEM151B	NM_001137560	TSS1500	chr6:44238131-44238689	Island	high-CpG:44345857-44346561				6:44346110-44346846	6:44237363-44239149	Unclassified_Cell_type_specific	TMEM151B;TMEM151B;TMEM151B	ENST00000438774.2;ENST00000451188.2;ENST00000451188.2	TSS1500;5'UTR;1stExon	TMEM151B;TMEM151B;TMEM151B	ENST00000438774.2;ENST00000451188.2;ENST00000451188.2	TSS1500;5'UTR;1stExon	chr6:44237905-44239035		chr17	45549605	60	7S43M	*	0	0	CGGGCCGGGGGGGGCCGGGGCCGGGGGCGGGTGTCACCTTGAGGCCCTCG	*	NM:i:0	MD:Z:43	AS:i:43	XS:i:25	0.0326212	0.0178228	0.0216679
cg03960699	40607206	AAATTCATTACTACCTTCATTAATTAACACCTATAATAAAAAAACTTTCC			II			AAGGCGGCGAGGGGTTCATTACTGCCTTCATTAATTGACACCTGTAATGAGGAAACTTTC[CG]AGAGCCCAGAGCGCCCGGGCCAGGCCGAGCCGGAGCTCCGCGGCGGCCGCCTCTCGGGCG	37	2	61697528	CGGAAAGTTTCCTCATTACAGGTGTCAATTAATGAAGGCAGTAATGAACC	R	USP34	NM_014709	Body							2:61550793-61552501									chr2:61696805-61697735		chr11	23307265	60	50M	*	0	0	CGGAAAGTTTCCTCATTACAGGTGTCAATTAATGAAGGCAGTAATGAACC	*	NM:i:2	MD:Z:40C6G2	AS:i:42	XS:i:0	0.0637436	0.0784697	0.0636435
cg20402664	48750833	TCTTTAAAAAACAACCCTATCAAATTAACCAAATAAAAAATATCRACATC			II			GGCGGGCTTCCCGGCTGTCACCCTCTGCAATATCAACCGCTTCCGGCATTCGGCACTCAG[CG]ATGCCGACATCTTCCACCTGGCCAATCTGACAGGGCTGCCCCCCAAAGACCGGGATGGGC	37	2	220379833	CTTTGGGGGGCAGCCCTGTCAGATTGGCCAGGTGGAAGATGTCGGCATCG	F	ACCN4;ACCN4	NM_018674;NM_182847	1stExon;1stExon	chr2:220377743-220377946	S_Shore					2:220087856-220088084	2:220378513-220380002	Unclassified	ASIC4;AC053503.11	ENST00000358078.4;ENST00000429882.1	1stExon;3'UTR	ASIC4;ASIC4;AC053503.11;ASIC4	ENST00000461395.1;ENST00000358078.4;ENST00000429882.1;ENST00000461395.1	1stExon;1stExon;3'UTR;5'UTR			chr1	75451218	60	50M	*	0	0	CGATGCCGACATCTTCCACCTGGCCAATCTGACAGGGCTGCCCCCCAAAG	*	NM:i:2	MD:Z:6T2T40	AS:i:40	XS:i:19	0.819806	0.80696	0.455721
cg11504635	92610161	CCCCRTTCCCRACCTCTATTTATATAATTCAATCACTCAACAAAAAACAC			II			CCTCCTCCCCGCCCCGTTCCCGGCCTCTGTTTATGTAGTTCAGTCACTCAGCAGAAAGCA[CG]TGGAGCCGGGGCCCGCCCCTTAAACGGGCGACGTTCAGCCGCCCACGACACATCTAGGGA	37	9	107690580	CCCGTTCCCGGCCTCTGTTTATGTAGTTCAGTCACTCAGCAGAAAGCACG	R	ABCA1	NM_005502	TSS200	chr9:107689847-107690798	Island					9:106729346-106730595	9:107688413-107690983	Promoter_Associated	RP11-217B7.2;ABCA1;ABCA1	ENST00000435915.1;ENST00000423487.2;ENST00000374736.3	5'UTR;TSS200;TSS200	RP11-217B7.2;ABCA1;ABCA1	ENST00000435915.1;ENST00000423487.2;ENST00000374736.3	5'UTR;TSS200;TSS200	chr9:107689480-107690655		chr4	53159991	60	50M	*	0	0	CCCGTTCCCGGCCTCTGTTTATGTAGTTCAGTCACTCAGCAGAAAGCACG	*	NM:i:1	MD:Z:3C46	AS:i:46	XS:i:20	0.0619981	0.0788091	0.0524881
cg14456207	25794281	AAAACCCTACAAAAAAATAATTAAAAACAAAACAAAACCACAAAAAACCA	36683936	AAAACCCTACGAAAAAATAATTAAAAACAAAACGAAACCGCAAAAAACCG	I	C	Grn	ACCCGCGCCCCGGCCGCACTGGGGCGGGGCACGACGGCCCCAAGAAGACCCTCCCTGCAG[CG]GCCCCCTGCGGCTCCGCTCTGCTTTTAATCACTTCCCCGCAGGGTCCCCGCCCCTCACGT	37	1	114696491	CGGCCCCCTGCGGCTCCGCTCTGCTTTTAATCACTTCCCCGCAGGGTCCC	F	SYT6;SYT6	NM_205848;NM_001270805	TSS1500;TSS200	chr1:114695136-114696672	Island			DMR	TRUE	1:114496376-114498289	1:114696480-114696850	Unclassified_Cell_type_specific	SYT6;SYT6;SYT6;SYT6	ENST00000369546.1;ENST00000369545.2;ENST00000369545.2;ENST00000393296.1	TSS1500;1stExon;5'UTR;TSS200	SYT6;SYT6;SYT6;SYT6;SYT6;SYT6	ENST00000369546.1;ENST00000425037.1;ENST00000447981.1;ENST00000369545.2;ENST00000369545.2;ENST00000393296.1	TSS1500;TSS1500;TSS1500;1stExon;5'UTR;TSS200	chr1:114696025-114696935		chr3	103575232	60	50M	*	0	0	GGGACCCTGCGGGGAAGTGATTAAAAGCAGAGCGGAGCCGCAGGGGGCCG	*	NM:i:1	MD:Z:39T10	AS:i:45	XS:i:0	0.206784	0.0469905	0.0594695
cg03085170	76631975	RAAAAAATCATCTCCATTACAAACTAACTATAATTAAACCATTACTTACC			II			CAGCGGGACGCGGAGAGGTCATCTCCATTACAAACTGGCTGTGATTAAGCCATTACTTAC[CG]TAATGGGATCCTTGCAGTCGTAGGTGATGCCTGCCACAGCCGATAAGCCGCAGCGGCCAC	37	1	37783921	CGGTAAGTAATGGCTTAATCACAGCCAGTTTGTAATGGAGATGACCTCTC	R				chr1:37783611-37784258	Island					1:37556206-37556845			RP5-1180C18.1	ENST00000413901.1	3'UTR	RP5-1180C18.1	ENST00000413901.1	3'UTR	chr1:37783665-37784070		chr4	125236922	60	50M	*	0	0	CGGTAAGTAATGGCTTAATCACAGCCAGTTTGTAATGGAGATGACCTCTC	*	NM:i:0	MD:Z:50	AS:i:50	XS:i:19	0.215133	0.145052	0.252935
cg07936137	97734186	CTACCATTCCCACCTCTAATTCTTACTCTAAAAAAACTCAAAATAACAAC			II			AGCAGCTGGTCCTGCCATTCCCACCTCTAATTCTTACTCTAAGAAGACTCAGAGTAACAA[CG]CAGAAAATAAGCGGCCTGAGGAGGACCGGGAGTCAGGGCGGAAAGCCAGCAGCACAGCCA	37	11	63670131	TGCCATTCCCACCTCTAATTCTTACTCTAAGAAGACTCAGAGTAACAACG	R	MARK2;MARK2;MARK2;MARK2;MARK2	NM_001039469;NM_001163297;NM_004954;NM_001163296;NM_017490	Body;Body;Body;Body;Body								11:63668644-63670208	Gene_Associated				MARK2	ENST00000535116.1	TSS200			chr19	7283149	60	50M	*	0	0	CGTTGTTACTCTGAGTCTTCTTAGAGTAAGAATTAGAGGTGGGAATGGCA	*	NM:i:2	MD:Z:28G5C15	AS:i:40	XS:i:0	0.798446	0.739623	0.718024
cg01735398	54741106	CATAACCTTCTCTCAAATACAATATCTAAACRACAACCATATAAACTAAC			II			GCCTCCAGCGCCAGCCGCTGCTCCTCGCTGTAGAAGAACTCAGGCTTGGACTCGCTGGAG[CG]CCAGTTCACATGGTTGTCGTCCAGACACTGCACCTGAGAGAAGGCCATGGCGCCGCCTGC	37	17	18907305	CGCCAGTTCACATGGTTGTCGTCCAGACACTGCACCTGAGAGAAGGCCAT	F	SLC5A10;FAM83G;SLC5A10	NM_001042450;NM_001039999;NM_152351	Body;Body;Body	chr17:18906909-18908243	Island					17:18847635-18848961			FAM83G	ENST00000388995.5	1stExon	FAM83G;FAM83G	ENST00000399096.1;ENST00000388995.5	3'UTR;1stExon	chr17:18907145-18907955		chr11	61684534	60	50M	*	0	0	ATGGCCTTCTCTCAGGTGCAGTGTCTGGACGACAACCATGTGAACTGGCG	*	NM:i:2	MD:Z:11C26C11	AS:i:40	XS:i:19	0.36221	0.349597	0.136308
cg13848598	84732140	CRCAAATACACRAAAACCATAATACACAAAAACACRTAAAAAAAAACTAC			II			CTACAACGACCCCAAGTGCTGCGACTTCGTCACCAACCGGGCCTACGCCATCGCCTCGTC[CG]TAGTCTCCTTCTACGTGCCCCTGTGCATCATGGCCTTCGTGTACCTGCGGGTGTTCCGCG	37	10	115804578	GCAGGTACACGAAGGCCATGATGCACAGGGGCACGTAGAAGGAGACTACG	F	ADRB1	NM_000684	1stExon	chr10:115803358-115805468	Island					10:115792700-115795458			ADRB1	ENST00000369295.2	1stExon	ADRB1	ENST00000369295.2	1stExon	chr10:115803345-115804815		chr19	56723058	60	50M	*	0	0	CGTAGTCTCCTTCTACGTGCCCCTGTGCATCATGGCCTTCGTGTACCTGC	*	NM:i:1	MD:Z:3C46	AS:i:46	XS:i:0	0.48971	0.487421	0.256581
cg24678862	80687544	AACATCAACTTCAAATTATATCTAAAAACCCCACCACCAAACAAAAAACA	77603884	AACATCAACTTCAAATTATATCTAAAAACCCCGCCGCCGAACGAAAAACG	I	A	Red	GATGCCAATCAAAGCATCAACTTCAAATTGTGTCTGAAAGCCCCGCCGCCGAGCGGAGGG[CG]GCCGCCGCAGTCGGCGCGCGATTGCGGATCCGGGCGCAGCCGGGAGCCGGGCGCCTGCGA	37	5	3595977	AGCATCAACTTCAAATTGTGTCTGAAAGCCCCGCCGCCGAGCGGAGGGCG	R	IRX1	NM_024337	TSS200	chr5:3594467-3603054	Island					5:3647396-3649997			IRX1	ENST00000302006.3	TSS200	IRX1	ENST00000302006.3	TSS200	chr5:3593765-3596175		chr13	71963712	60	50M	*	0	0	CGCCCTCCGCTCGGCGGCGGGGCTTTCAGACACAATTTGAAGTTGATGCT	*	NM:i:1	MD:Z:24C25	AS:i:45	XS:i:0	0.39142	0.190214	0.143192
cg18053481	78725131	AACTAACTAATAACAATAAACRACRACRAAAACAATCTACTTAAAAAACC			II			TTTGGGGACATGCACTCCTATGTGCGAAGCCGGAAGAGGCTGCGGGAAGAGGAAGCCGCC[CG]GCTCTTCAAGCAGATTGTCTCCGCCGTCGCCCACTGCCACCAGTCAGCCATCGTGCTGGG	37	8	126445748	GCTGACTGGTGGCAGTGGGCGACGGCGGAGACAATCTGCTTGAAGAGCCG	F	TRIB1;TRIB1	NM_025195;NM_001282985	Body;Body	chr8:126444232-126444440	S_Shore								TRIB1;TRIB1	ENST00000521778.1;ENST00000519576.1	5'UTR;TSS200	TRIB1;TRIB1	ENST00000521778.1;ENST00000519576.1	5'UTR;TSS200	chr8:126445405-126445850		chr15	59651668	60	50M	*	0	0	CGGCTCTTCAAGCAGATTGTCTCCGCCGTCGCCCACTGCCACCAGTCAGC	*	NM:i:2	MD:Z:20T26G2	AS:i:42	XS:i:0	0.867904	0.881771	0.504397
cg12847842	79739333	TACCAATCCCAAATCCATACAATTATCATTTCATTCAAAAAAATTAAATC			II			CAGATAAAATTATAGATGGGAATGAAGCTTGTGTATCCATTATCATGTGTAATCAATAAA[CG]ATTTAATTCTCTTGAATGAAATGACAACTGTATGGATTTGGGACTGGCAGAGATTTGGAC	37	12	54679013	GCCAGTCCCAAATCCATACAGTTGTCATTTCATTCAAGAGAATTAAATCG	F	HNRNPA1;HNRNPA1	NM_002136;NM_031157	3'UTR;3'UTR										HNRNPA1;HNRNPA1;HNRNPA1;HNRNPA1;HNRNPA1;RP11-968A15.8	ENST00000551133.1;ENST00000330752.7;ENST00000547276.1;ENST00000546500.1;ENST00000551803.1;ENST00000553061.1	3'UTR;3'UTR;3'UTR;3'UTR;TSS1500;5'UTR	HNRNPA1;HNRNPA1;HNRNPA1;HNRNPA1;HNRNPA1;HNRNPA1;HNRNPA1;RP11-968A15.8	ENST00000551133.1;ENST00000330752.7;ENST00000547276.1;ENST00000546500.1;ENST00000547566.1;ENST00000551665.1;ENST00000551803.1;ENST00000553061.1	3'UTR;3'UTR;3'UTR;3'UTR;3'UTR;TSS1500;TSS1500;5'UTR			chr15	103244940	60	50M	*	0	0	CGATTTAATTCTCTTGAATGAAATGACAACTGTATGGATTTGGGACTGGC	*	NM:i:1	MD:Z:20G29	AS:i:45	XS:i:21	0.616853	0.655172	0.515178
cg07599484	16704953	AAAACRCRTAACAATAACTTCATTAAACTTCACAACAATATACATACRCC			II			CGGGCGTCGTGGGAGCGCGTGACAATGACTTCATTGAGCTTCACAGCAGTGTGCATGCGC[CG]CACATTGGATTGGTCCCTACACGTAGTGTAGCCAGTCACAGGTCGCCATGAGCCATCCTG	37	16	67979106	CGGCGCATGCACACTGCTGTGAAGCTCAATGAAGTCATTGTCACGCGCTC	R	SLC12A4;SLC12A4;SLC12A4;SLC12A4;SLC12A4;LCAT	NM_001145963;NM_001145961;NM_001145962;NM_005072;NM_001145964;NM_000229	Body;Body;Body;Body;Body;TSS1500							16:66536547-66536653			SLC12A4;LCAT;SLC12A4	ENST00000338335.3;ENST00000264005.5;ENST00000422611.2	3'UTR;TSS1500;ExonBnd	SLC12A4;LCAT;SLC12A4;SLC12A4;SLC12A4	ENST00000338335.3;ENST00000264005.5;ENST00000570802.1;ENST00000570616.1;ENST00000422611.2	3'UTR;TSS1500;3'UTR;3'UTR;ExonBnd			chr8	105944343	60	50M	*	0	0	GAGCGCGTGACAATGACTTCATTGAGCTTCACAGCAGTGTGCATGCGCCG	*	NM:i:2	MD:Z:17C2G29	AS:i:40	XS:i:20	0.855223	0.892484	0.795778
cg04546815	45690256	TACAAAAACAATAAAACTACCTAAAACATAAATACCCRAAACTAACCAAC			II			TGAGGGAGCTCAGCAGCTGGCTCTGGATGCTGCTGAGCTTGGAGGCTGGCTGCTTGATGG[CG]CTGGCCAGCTCCGGGTACCCATGCTCCAGGCAGTTCCACTGCTCCTGCAGGAGCTCCTGG	37	1	62739014	GCAGGAGCAGTGGAACTGCCTGGAGCATGGGTACCCGGAGCTGGCCAGCG	F	KANK4	NM_181712	Body										KANK4	ENST00000371150.1	TSS1500	KANK4	ENST00000371150.1	TSS1500	chr1:62738905-62739295		chr4	98778429	60	43M7S	*	0	0	CGCTGGCCAGCTCCGGGTACCCATGCTCCAGGCAGTTCCACTGCTCCTGC	*	NM:i:1	MD:Z:19G23	AS:i:38	XS:i:21	0.873976	0.898859	0.617718
cg13026754	11710151	CCCTAACCTACRAACAATAAAACAAATTTACACACTTAACTACTATCACC			II			GGCTCTGGGCTCCCTTGCTTGCTCAGAGTGGCCCTGCTTGCAGCCCCGCCGGCGTTGGCA[CG]GTGACAGTAGCCAAGTGTGCAAACTTGTCCCATTGTCCGCAGGCCAGGGGGAGCCATGGA	37	14	94392718	CGGTGACAGTAGCCAAGTGTGCAAACTTGTCCCATTGTCCGCAGGCCAGG	F	FAM181A;C14orf86	NM_138344;NR_027004	Body;TSS200										FAM181A;FAM181A;FAM181A-AS1;FAM181A	ENST00000556222.1;ENST00000557000.1;ENST00000554742.1;ENST00000557719.1	TSS1500;TSS1500;TSS200;5'UTR	FAM181A-AS1;FAM181A-AS1;FAM181A;FAM181A;FAM181A;FAM181A-AS1;FAM181A-AS1;FAM181A	ENST00000554538.1;ENST00000555732.1;ENST00000556222.1;ENST00000554404.1;ENST00000557000.1;ENST00000556290.1;ENST00000554742.1;ENST00000557719.1	3'UTR;3'UTR;TSS1500;TSS1500;TSS1500;TSS200;TSS200;5'UTR	chr14:94391925-94392975		chr12	103314019	60	40M10S	*	0	0	CGGTGACAGTAGCCAAGTGTGCAAACTTGTCCCATTGTCCGCAGGCCAGG	*	NM:i:1	MD:Z:30G9	AS:i:35	XS:i:19	0.879766	0.934404	0.654861
cg02833504	88675948	AATAAAAAATCAAATTTATTCATAACTAATAACRACTAAATAACACCTCC			II			ACACACGATGGAATAAAAGGTCAGGTTTGTTCATGGCTAATGACGGCTAAATGACACCTC[CG]TTTCTAGCATTTGTATAAACTGTTAGCACAATCCATTAAGAGTGAACAAAAGCAAACATA	37	11	64539099	CGGAGGTGTCATTTAGCCGTCATTAGCCATGAACAAACCTGACCTTTTAT	R	SF1;SF1;SF1;SF1;SF1;SF1;SF1;SF1	NR_033650;NR_033649;NM_201997;NM_201995;NM_001178030;NM_201998;NM_001178031;NM_004630	Body;Body;Body;Body;Body;Body;Body;Body										SF1	ENST00000422298.2	5'UTR	SF1;SF1;SF1;SF1	ENST00000413951.1;ENST00000422298.2;ENST00000486960.1;ENST00000496969.1	3'UTR;5'UTR;TSS1500;TSS200			chr19	6370098	60	50M	*	0	0	CGGAGGTGTCATTTAGCCGTCATTAGCCATGAACAAACCTGACCTTTTAT	*	NM:i:2	MD:Z:22C6C20	AS:i:40	XS:i:0	0.938532	0.93026	0.864218
cg17489562	46801936	CRCCTACTCACTAAACAATAACTACTCAAAACCTAAACACAAACTACAAC			II			ATCCCCCCGGACGCCTGCTCACTGGACAGTGACTACTCAGAGCCTGAGCACAAACTGCAG[CG]CACCTCATCCTACTCCACCGACGGGCTGGGCCTGGGCGGGGTGAGCCGGGAAACGGGCGG	37	14	68038953	GCCTGCTCACTGGACAGTGACTACTCAGAGCCTGAGCACAAACTGCAGCG	R	PLEKHH1	NM_020715	Body	chr14:68038798-68039013	Island											PLEKHH1;PLEKHH1;PLEKHH1;PLEKHH1;PLEKHH1;PLEKHH1	ENST00000561456.1;ENST00000558981.1;ENST00000561135.1;ENST00000561135.1;ENST00000558386.1;ENST00000557971.1	5'UTR;5'UTR;1stExon;5'UTR;5'UTR;5'UTR	chr14:68038900-68039255		chr12	79064501	60	50M	*	0	0	GCCTGCTCACTGGACAGTGACTACTCAGAGCCTGAGCACAAACTGCAGCG	*	NM:i:1	MD:Z:44C5	AS:i:45	XS:i:0	0.858444	0.873015	0.90596
cg08510264	84634486	AACAACAACAACAACAACAACCACAACATACACAAATACAACTACCTACA	57645230	AACAACAACAACAACAACAACCACAACGTACGCAAATACGACTACCTACG	I	C	Grn	TCGCCGCCCGCGCCGGGTCCGCGCAGCACGAAGAAGCGCTTGTGGCCATGCTTCTGCTTG[CG]CAGGTAGCCGCACTTGCGCACGCTGTGGTTGTTGTTGTTGTTGTTGTTGTTGAGGTTGGG	37	13	110438288	CGCAGGTAGCCGCACTTGCGCACGCTGTGGTTGTTGTTGTTGTTGTTGTT	F	IRS2	NM_003749	1stExon	chr13:110434466-110440180	Island					13:109231934-109238221	13:110437881-110438387	Promoter_Associated_Cell_type_specific	IRS2	ENST00000375856.3	1stExon	IRS2	ENST00000375856.3	1stExon	chr13:110437325-110438815		chr8	11008318	60	50M	*	0	0	CGCAGGTAGCCGCACTTGCGCACGCTGTGGTTGTTGTTGTTGTTGTTGTT	*	NM:i:0	MD:Z:50	AS:i:50	XS:i:27	0.29676	0.020468	0.0223812
cg17631429	39712983	AAAAACRAATCRACCCATAATATAACRATAAATACCACTAAAAATAACCC			II			TTGTGGCGGTAGAAGGCGAATCGGCCCATGATGTAGCGGTAGATGCCACTGAGGGTGGCC[CG]CTGCCCCGGTGAGCTCTGGATGGCCATAGCAATAAGGGCGATGTAGCTGTAGGGAGGCTT	37	20	30433233	CGGGCCACCCTCAGTGGCATCTACCGCTACATCATGGGCCGATTCGCCTT	R	FOXS1	NM_004118	1stExon	chr20:30432900-30433242	Island								FOXS1	ENST00000375978.3	1stExon	FOXS1	ENST00000375978.3	1stExon	chr20:30433105-30433635		chr2	152932971	60	50M	*	0	0	AAGGCGAATCGGCCCATGATGTAGCGGTAGATGCCACTGAGGGTGGCCCG	*	NM:i:2	MD:Z:5A2G41	AS:i:41	XS:i:0	0.922865	0.941129	0.842242
cg18026225	60639957	AATTCTTACAACAACCCTTAAAAACAATAATAAAACAACACACTAACACA	15696125	AATTCTTACGACGACCCTTAAAAACGATAATAAAACAACGCGCTAACGCG	I	A	Red	CCGCCAGGTCCAGGTTCTTGCGGCGGCCCTTGAAGGCGATGGTGAGGCAGCGCGCTGGCG[CG]AAGGCACCCCCGAAGCGCCGCAGGCCCTCGGACTGGTGGCCCTCGCGGACCGCCTCGATG	37	17	43198423	CGCGCCAGCGCGCTGCCTCACCATCGCCTTCAAGGGCCGCCGCAAGAACC	R	PLCD3	NM_133373	Body	chr17:43198277-43198773	Island					17:40553784-40554271			PLCD3	ENST00000540511.1	3'UTR	PLCD3	ENST00000540511.1	3'UTR	chr17:43197965-43198430		chr11	103080293	60	50M	*	0	0	GGTTCTTGCGGCGGCCCTTGAAGGCGATGGTGAGGCAGCGCGCTGGCGCG	*	NM:i:1	MD:Z:39A10	AS:i:45	XS:i:0	0.343119	0.398355	0.250533
cg05383437	48623567	ACAATCTTAAAATAAATAACAATATCCACRCRAACCATCTCAACCTAAAC			II			AGGAGGAAGAGGAGGAGGAAGAAGAAGAAGAGGAAGAGGAGGAGGAGGAGGAGGAGGACG[CG]TCTAGGCTGAGATGGTTCGCGTGGATATTGCTACTCATTCTAAGACTGCTGCCTCCGCCG	37	10	79397289	CAGTCTTAGAATGAGTAGCAATATCCACGCGAACCATCTCAGCCTAGACG	F	KCNMA1;KCNMA1;KCNMA1;KCNMA1;KCNMA1;KCNMA1;KCNMA1;KCNMA1;KCNMA1	NM_002247;NM_001161353;NM_001161352;NM_001014797;NM_001271522;NM_001271521;NM_001271520;NM_001271519;NM_001271518	1stExon;1stExon;1stExon;1stExon;1stExon;1stExon;1stExon;1stExon;1stExon	chr10:79396095-79398495	Island	high-CpG:79067231-79067586				10:79066102-79068501			KCNMA1;KCNMA1;KCNMA1;KCNMA1;KCNMA1;KCNMA1	ENST00000354353.5;ENST00000372440.1;ENST00000372443.1;ENST00000286627.5;ENST00000372437.1;ENST00000480683.1	1stExon;1stExon;1stExon;1stExon;TSS200;3'UTR	KCNMA1;KCNMA1;KCNMA1;KCNMA1;KCNMA1;KCNMA1;KCNMA1;KCNMA1;KCNMA1;KCNMA1;KCNMA1;KCNMA1	ENST00000457953.1;ENST00000372421.4;ENST00000406533.3;ENST00000481070.1;ENST00000372440.1;ENST00000372443.1;ENST00000286627.5;ENST00000372437.1;ENST00000372408.2;ENST00000372403.3;ENST00000481070.1;ENST00000480683.1	1stExon;1stExon;1stExon;1stExon;1stExon;1stExon;1stExon;TSS200;TSS200;TSS200;3'UTR;3'UTR	chr10:79396345-79398555		chr14	24004011	60	50M	*	0	0	CGTCTAGGCTGAGATGGTTCGCGTGGATATTGCTACTCATTCTAAGACTG	*	NM:i:2	MD:Z:34G13C1	AS:i:43	XS:i:19	0.114253	0.110158	0.122714
cg11497794	16669880	TAAAACTCTCCAATAACAAACAAACTCRCAAACTTAACCTAACTACRCAC			II			AGAGAGAGAGAGAGTGTGTGTGTGTGTGTGTGTGTGTGTGTGTGTGTGTGTGTGTGCCTG[CG]TGCGCAGCTAGGCCAAGCCTGCGAGCCTGCCTGTCACTGGAGAGTTTTAGTTTGCATTCA	37	1	147012997	AAAACTCTCCAGTGACAGGCAGGCTCGCAGGCTTGGCCTAGCTGCGCACG	F	BCL9	NM_004326	TSS1500								1:147012663-147013647	Unclassified_Cell_type_specific	BCL9	ENST00000234739.3	TSS200	BCL9	ENST00000234739.3	TSS200	chr1:147012960-147013375		chr3	97298157	60	50M	*	0	0	AAAACTCTCCAGTGACAGGCAGGCTCGCAGGCTTGGCCTAGCTGCGCACG	*	NM:i:1	MD:Z:25T24	AS:i:45	XS:i:20	0.168264	0.163557	0.230523
cg15707093	12727917	AACCATAAAAATAAAAATTCTCCTCATAACTACAACAACTAACAACAACA	85687416	AACCATAAAAATAAAAATTCTCCTCATAACTACAACGACTAACGACGACG	I	A	Red	GGCCGATGAGCCAGCCATGGAAGTAGGGGTTCTCCTCATGGCTGCAGCGGCTGGCGGCGG[CG]GCGGCAGCTGCGGCGGCGGCGGCGGCAAACGGGTAGCCCTCGTGGTGCACCACCGGGTGG	37	4	174450353	CGCCGCCGCCAGCCGCTGCAGCCATGAGGAGAACCCCTACTTCCATGGCT	R	NBLA00301;HAND2	NR_003679;NM_021973	TSS1500;1stExon	chr4:174450046-174451469	Island	high-CpG:174686771-174687146		DMR		4:174686131-174687612	4:174450271-174450413	Unclassified_Cell_type_specific	HAND2;HAND2;RP11-471J12.1;RP11-471J12.1;RP11-471J12.1;RP11-471J12.1;RP11-471J12.1;RP11-471J12.1;RP11-471J12.1;RP11-471J12.1;RP11-471J12.1;RP11-471J12.1;RP11-471J12.1;RP11-471J12.1;RP11-471J12.1;HAND2;HAND2;HAND2;RP11-471J12.1;RP11-471J12.1	ENST00000505300.1;ENST00000359562.4;ENST00000514673.1;ENST00000512929.1;ENST00000502334.1;ENST00000503198.1;ENST00000511196.1;ENST00000505032.1;ENST00000512943.1;ENST00000515345.1;ENST00000503309.1;ENST00000504740.1;ENST00000508887.1;ENST00000505817.1;ENST00000514431.1;ENST00000393686.1;ENST00000535864.1;ENST00000535864.1;ENST00000512099.1;ENST00000515310.1	3'UTR;1stExon;TSS1500;TSS1500;TSS1500;TSS1500;TSS1500;TSS1500;TSS1500;TSS1500;TSS1500;TSS1500;TSS1500;TSS1500;TSS1500;1stExon;5'UTR;ExonBnd;5'UTR;5'UTR	HAND2;HAND2;RP11-471J12.1;RP11-471J12.1;RP11-471J12.1;RP11-471J12.1;RP11-471J12.1;RP11-471J12.1;RP11-471J12.1;RP11-471J12.1;RP11-471J12.1;RP11-471J12.1;RP11-471J12.1;RP11-471J12.1;RP11-471J12.1;HAND2;HAND2;HAND2;HAND2;RP11-471J12.1;RP11-471J12.1	ENST00000505300.1;ENST00000359562.4;ENST00000514673.1;ENST00000512929.1;ENST00000502334.1;ENST00000503198.1;ENST00000511196.1;ENST00000505032.1;ENST00000512943.1;ENST00000515345.1;ENST00000503309.1;ENST00000504740.1;ENST00000508887.1;ENST00000505817.1;ENST00000514431.1;ENST00000393686.1;ENST00000503024.1;ENST00000535864.1;ENST00000535864.1;ENST00000512099.1;ENST00000515310.1	3'UTR;1stExon;TSS1500;TSS1500;TSS1500;TSS1500;TSS1500;TSS1500;TSS1500;TSS1500;TSS1500;TSS1500;TSS1500;TSS1500;TSS1500;1stExon;TSS1500;5'UTR;ExonBnd;5'UTR;5'UTR	chr4:174448905-174451055		chr8	57321993	60	50M	*	0	0	CGCCGCCGCCAGCCGCTGCAGCCATGAGGAGAACCCCTACTTCCATGGCT	*	NM:i:2	MD:Z:24C20C4	AS:i:40	XS:i:0	0.123398	0.0421977	0.0480552
cg18485569	55781252	CTCCAAAAAATAATACATAAAAAACAAAAAACACAACCCAACAAAAAACA	95705916	CTCCAAAAAATAATACATAAAAAACGAAAAACGCGACCCGACGAAAAACG	I	C	Grn	CGTCCCCTCCCGCCCGCGCCCCCCTCGCCGGGCCCCGCCCCGCGCCCCCCGCCCCGCCCG[CG]CCCCCCGCCGGGCCGCGCCCCCCGCCCCCCATGCACCACCTCCTGGAGCAGTCGGCGGAC	37	22	50609128	CTCCAGGAGGTGGTGCATGGGGGGCGGGGGGCGCGGCCCGGCGGGGGGCG	F	PANX2;PANX2;PANX2	NM_052839;NM_001160300;NR_027691	TSS200;TSS200;TSS200	chr22:50609181-50609627	N_Shore					22:48950725-48951705	22:50608286-50609631	Unclassified_Cell_type_specific	PANX2;PANX2	ENST00000159647.5;ENST00000401643.3	TSS200;TSS200	PANX2;PANX2	ENST00000159647.5;ENST00000402472.2	TSS200;TSS200	chr22:50608865-50609555		chr15	89060047	60	4S15M1I30M	*	0	0	CGCCCCCCGCCGGGCCGCGCCCCCCGCCCCCCATGCACCACCTCCTGGAG	*	NM:i:1	MD:Z:45	AS:i:38	XS:i:20	0.146375	0.140077	0.254358
cg11975654	56624958	TCCCRTTCTACTAAATAAAAACTACCRCCATCATATTTACAATTCCTACC			II			CCCAGTGTGGGTCCCGTTCTGCTGGATGGGAGCTGCCGCCATCATGTTTGCAGTTCCTGC[CG]CTGCTACCGGGAGAAGGTTCTCCCTTTTGTTTTGGCTTTTTCTTTTCTTTTTTCTTTTTT	37	14	27066658	CGGCAGGAACTGCAAACATGATGGCGGCAGCTCCCATCCAGCAGAACGGG	R	NOVA1;NOVA1;NOVA1;NOVA1;NOVA1;NOVA1	NM_002515;NM_006489;NM_006491;NM_002515;NM_006489;NM_006491	1stExon;1stExon;1stExon;5'UTR;5'UTR;5'UTR	chr14:27066313-27066578	S_Shore			DMR					NOVA1;NOVA1;NOVA1;NOVA1;NOVA1;NOVA1;NOVA1;NOVA1;NOVA1;NOVA1;NOVA1-AS1	ENST00000574031.1;ENST00000465357.2;ENST00000547619.1;ENST00000539517.2;ENST00000574031.1;ENST00000465357.2;ENST00000547619.1;ENST00000267422.7;ENST00000539517.2;ENST00000344429.5;ENST00000547786.1	1stExon;1stExon;1stExon;1stExon;5'UTR;5'UTR;5'UTR;TSS200;5'UTR;TSS200;TSS1500	NOVA1;NOVA1;NOVA1;NOVA1;NOVA1;NOVA1;NOVA1;NOVA1;NOVA1;NOVA1;NOVA1;NOVA1;NOVA1;NOVA1;NOVA1-AS1	ENST00000549571.1;ENST00000574031.1;ENST00000465357.2;ENST00000547619.1;ENST00000483536.2;ENST00000539517.2;ENST00000574031.1;ENST00000465357.2;ENST00000547619.1;ENST00000483536.2;ENST00000267422.7;ENST00000539517.2;ENST00000344429.5;ENST00000449198.2;ENST00000547786.1	TSS1500;1stExon;1stExon;1stExon;1stExon;1stExon;5'UTR;5'UTR;5'UTR;5'UTR;TSS200;5'UTR;TSS200;TSS1500;TSS1500	chr14:27066365-27067835		chr12	46818719	60	50M	*	0	0	CCCGTTCTGCTGGATGGGAGCTGCCGCCATCATGTTTGCAGTTCCTGCCG	*	NM:i:2	MD:Z:12A21C15	AS:i:40	XS:i:19	0.282815	0.186235	0.106399
cg18717628	40787598	TATCCTAACTCTATTACTACTACTAACAATACAAATATAAAAAACRCRAC			II			CTGACATGGAAACCCCATTGCAGTTCCAGCGCGGCTTCTTCCCAGAGCAGCCGCCGCCGC[CG]CCGCGCTCCTCACACCTGCATTGCCAGCAGCAGCAACAGAGCCAGGACAAGCCGTGCCCG	37	5	113697892	GTCCTGGCTCTGTTGCTGCTGCTGGCAATGCAGGTGTGAGGAGCGCGGCG	F	KCNN2;KCNN2	NM_021614;NM_001278204	TSS200;TSS200	chr5:113696516-113699195	Island	high-CpG:113725644-113726041				5:113724370-113727338			KCNN2;KCNN2;KCNN2	ENST00000512097.2;ENST00000507750.1;ENST00000264773.2	5'UTR;TSS1500;TSS200	KCNN2;KCNN2;KCNN2	ENST00000512097.2;ENST00000507750.1;ENST00000264773.2	5'UTR;TSS1500;TSS200			chr18	45559582	60	50M	*	0	0	CGCCGCGCTCCTCACACCTGCATTGCCAGCAGCAGCAACAGAGCCAGGAC	*	NM:i:0	MD:Z:50	AS:i:50	XS:i:21	0.272594	0.170142	0.0933333
cg02965391	31807164	AAATCATCCTAATATTACAAACAAATTAACTACTTATCCCTTCAATACTC			II			CAACTTCTGTCATCACAGCTTGAGATATGATGACTAATTTCAGCTCGAGGAACCTGGTGG[CG]AGCATTGAAGGGACAAGTAGCCAATTTGCTTGCAACATCAGGATGATTCTGTGGAACCAA	37	12	54857032	AATCATCCTGATGTTGCAAGCAAATTGGCTACTTGTCCCTTCAATGCTCG	F	GTSF1;LOC102724050;LOC102724050	NM_144594;NR_120487;NR_120486	Body;Body;Body										GTSF1;RP11-753H16.5	ENST00000552395.1;ENST00000552785.1	3'UTR;5'UTR	GTSF1;GTSF1;GTSF1;RP11-753H16.3;RP11-753H16.5	ENST00000546575.1;ENST00000552395.1;ENST00000546575.1;ENST00000550474.1;ENST00000552785.1	1stExon;3'UTR;3'UTR;5'UTR;5'UTR	chr12:54856865-54857135		chr15	103421267	60	50M	*	0	0	CGAGCATTGAAGGGACAAGTAGCCAATTTGCTTGCAACATCAGGATGATT	*	NM:i:2	MD:Z:30T4G14	AS:i:40	XS:i:0	0.669458	0.36633	0.77636
cg22042881	90755265	ATCTTTTCCTACCCTAAAAAACTCAAAATCAATCCCTAAAAAACAAAAAC			II			GGGACAAAGAGCTTCCAGGCTTCCTGATAGTGCAGGAAGAGTGTTAGGAGGTACAGGGGG[CG]CCCCTGCCTTCCAGGGACTGACCTTGAGCCTCCCAGGGCAGGAAAAGATCCAGATCTGAG	37	5	179294421	TCTTTTCCTGCCCTGGGAGGCTCAAGGTCAGTCCCTGGAAGGCAGGGGCG	F	TBC1D9B;TBC1D9B	NM_198868;NM_015043	Body;Body										TBC1D9B;TBC1D9B	ENST00000518085.1;ENST00000544438.1	TSS1500;TSS200	TBC1D9B;TBC1D9B;TBC1D9B;TBC1D9B;TBC1D9B	ENST00000518085.1;ENST00000522180.1;ENST00000520794.1;ENST00000519757.1;ENST00000521469.1	TSS1500;3'UTR;TSS200;3'UTR;3'UTR	chr5:179294185-179294935		chr11	50164187	60	36M14S	*	0	0	TCTTTTCCTGCCCTGGGAGGCTCAAGGTCAGTCCCTGGAAGGCAGGGGCG	*	NM:i:0	MD:Z:36	AS:i:36	XS:i:21	0.854228	0.863765	0.279964
cg16509777	60620143	AAAAAAATAACAATTATATACTTTCTAAAACAAACACRACTTCTCCTTTC			II			CAGAAAACATAAAAGAGGTGACAATTGTATACTTTCTAGGACAAGCACGGCTTCTCCTTT[CG]GTTCCCATGGACCCGGCACCCCACCTGCATGACGATTTATTTGTATCTGGGAAAATATTC	37	2	45172265	AAGAGGTGACAATTGTATACTTTCTAGGACAAGCACGGCTTCTCCTTTCG	R	SIX3	NM_005413	3'UTR	chr2:45169505-45171884	S_Shore			RDMR					SIX3	ENST00000260653.3	3'UTR	SIX3	ENST00000260653.3	3'UTR			chr17	85624228	60	50M	*	0	0	AAGAGGTGACAATTGTATACTTTCTAGGACAAGCACGGCTTCTCCTTTCG	*	NM:i:1	MD:Z:48T1	AS:i:48	XS:i:20	0.323621	0.333962	0.189748
cg01745607	80732385	ACTACTACTACTCTATTACTTTCCCATACTCTTAAATTTCAAATTCCTAC			II			CTTTTCTTTTTCTTCTTCCTGCCCACCTCCTTTACTTCCCAAGCCTTGCTATTCTCTACA[CG]TAGGAACTTGAAACCTAAGAGTATGGGAAAGCAACAGAGCAGCAGCAGTGGTGCCAAGAA	37	X	54207850	CTGCTGCTGCTCTGTTGCTTTCCCATACTCTTAGGTTTCAAGTTCCTACG	F	FAM120C;FAM120C;FAM120C	NM_198456;NM_017848;NM_001300788	Body;Body;Body	chrX:54208939-54209723	N_Shore		chrX:54207583-54207583						FAM120C	ENST00000497680.1	3'UTR	FAM120C	ENST00000497680.1	3'UTR	chrX:54207580-54208115		chrX	151345925	60	11S39M	*	0	0	CTGCTGCTGCTCTGTTGCTTTCCCATACTCTTAGGTTTCAAGTTCCTACG	*	NM:i:0	MD:Z:39	AS:i:39	XS:i:0	0.342061	0.409517	0.584823
cg02344911	76640130	CAACCTATTACAACTACCAATTCCCTCAAAACATAAACAAAAACCATACA	31743522	CGACCTATTACGACTACCGATTCCCTCAAAACGTAAACAAAAACCATACG	I	C	Grn	AGTCCCTGGAACCGGCCTATTACGACTGCCGGTTCCCTCAGAGCGTGGGCAGGAGCCATG[CG]CTGGTGTACGGGCCCGGCGGCTCGGCGCCCGGCTTCCAGCACGCTTCGCACCACGTTCAA	37	12	54403178	CGGCCTATTACGACTGCCGGTTCCCTCAGAGCGTGGGCAGGAGCCATGCG	R	HOXC8	NM_022658	1stExon	chr12:54402682-54403347	Island					12:52688964-52689809			HOXC8	ENST00000040584.4	1stExon	HOXC8;HOXC5;HOXC6;HOXC6	ENST00000040584.4;ENST00000513209.1;ENST00000504315.1;ENST00000509328.1	1stExon;5'UTR;5'UTR;5'UTR	chr12:54403025-54403635		chr15	102990841	60	50M	*	0	0	CGGCCTATTACGACTGCCGGTTCCCTCAGAGCGTGGGCAGGAGCCATGCG	*	NM:i:1	MD:Z:40A9	AS:i:45	XS:i:0	0.0733984	0.0338207	0.198178
cg09172296	99602489	CRAACRAACTCACTTCACTCTATCATTTTATTTATAACTAAAACAACRAC			II			GGAGCACTATGATAATGGAATGTGAAGGGAGAAAGAGAAAAGAAATGCAGCTGCTATTCC[CG]CCGCTGCTTTAGCTACAAATAAAATGACAGAGTGAAGTGAGCTCGTCCGGAGACACCTTC	37	10	21807166	CGCCGCTGCTTTAGCTACAAATAAAATGACAGAGTGAAGTGAGCTCGTCC	F	C10orf140	NM_207371	5'UTR	chr10:21805197-21805459	S_Shore					10:21847172-21847259			C10orf140;C10orf140	ENST00000449193.2;ENST00000444772.3	5'UTR;TSS1500	C10orf140;C10orf140	ENST00000449193.2;ENST00000444772.3	5'UTR;TSS1500	chr10:21807125-21808330		chr2	18048777	60	50M	*	0	0	CGCCGCTGCTTTAGCTACAAATAAAATGACAGAGTGAAGTGAGCTCGTCC	*	NM:i:0	MD:Z:50	AS:i:50	XS:i:19	0.181818	0.15731	0.723408
cg23518699	98620503	ATCACTAAAACAACTCAACCTTAACCAATCCACCAAAAAAAATCCAAACA	15770958	ATCACTAAAACAACTCGACCTTAACCAATCCGCCAAAAAAAATCCGAACG	I	A	Red	CACCTCCCCACCCTCGGCCCCTCCCTGCTCCCCTCCCCTCTGACTCGCTGGCTAGGACTT[CG]CTCGGACTCCCCCTGGCGGATTGGCTAAGGCCGAGCTGCCCTAGTGATGTCATCAGTGAG	37	2	65357529	CGCTCGGACTCCCCCTGGCGGATTGGCTAAGGCCGAGCTGCCCTAGTGAT	F	RAB1A;RAB1A	NM_015543;NM_004161	TSS200;TSS200	chr2:65356735-65357614	Island					2:65210217-65211478	2:65357106-65358004	Promoter_Associated	RAB1A;RAB1A;RAB1A;RAB1A;RAB1A	ENST00000494188.1;ENST00000398529.3;ENST00000409751.1;ENST00000409892.1;ENST00000409784.3	TSS1500;TSS1500;TSS1500;TSS1500;TSS1500	RAB1A;RAB1A;RAB1A;RAB1A;RAB1A	ENST00000494188.1;ENST00000398529.3;ENST00000409751.1;ENST00000409892.1;ENST00000409784.3	TSS1500;TSS1500;TSS1500;TSS1500;TSS1500	chr2:65357245-65357675		chr11	20201117	60	14S36M	*	0	0	ATCACTAGGGCAGCTCGGCCTTAGCCAATCCGCCAGGGGGAGTCCGAGCG	*	NM:i:1	MD:Z:19T16	AS:i:31	XS:i:0	0.0240705	0.0224457	0.0668611
cg09940360	90721430	AAAACAAACAACAAACAATAATATCAAAACTAATACTAATACTAACAACA	75715334	AAAACGAACGACGAACGATAATATCAAAACTAATACTAATACTAACGACG	I	C	Grn	AGCCGTGATGTCAGAGCGGGCGGCGGGCGGTGATGTCAGGGCTGGTGCTGATGCTGGCGG[CG]CGGTGCATTGTGGGCAGCTCCCCGCTCTGCCGCTGCCGCCGCCGTCGCCCAAGGAGGATC	37	6	43211211	CGCCGCCAGCATCAGCACCAGCCCTGACATCACCGCCCGCCGCCCGCTCT	R	TTBK1	NM_032538	TSS200	chr6:43211114-43211345	Island					6:43319104-43319585	6:43211101-43212144	Unclassified_Cell_type_specific	TTBK1;TTBK1	ENST00000259750.4;ENST00000393984.1	TSS1500;TSS200	TTBK1;TTBK1	ENST00000259750.4;ENST00000393984.1	TSS1500;TSS200	chr6:43210565-43212035		chr17	46487677	60	38M12S	*	0	0	CGCCGCCAGCATCAGCACCAGCCCTGACATCACCGCCCGCCGCCCGCTCT	*	NM:i:0	MD:Z:38	AS:i:38	XS:i:21	0.0963486	0.0722061	0.624794
cg08867413	10651853	CCCTAACCCAACRTTTTCAAAATACTAAAAACTTATCCATTCTACTTAAC			II			TAGAAGAGAAACCCTAACCCAGCGTTTTCAAAATGCTGAAAGCTTATCCATTCTACTTAA[CG]TTGATTAAGACACATATCCTAGATCTTTCAAATTCCTTGTACACTGTATTAAGCTCGTCC	37	4	111545062	CCTAACCCAGCGTTTTCAAAATGCTGAAAGCTTATCCATTCTACTTAACG	R	PITX2;PITX2;PITX2	NM_000325;NM_153426;NM_153427	TSS1500;Body;Body	chr4:111542062-111544464	S_Shore			RDMR			4:111545007-111545129	Unclassified_Cell_type_specific	PITX2	ENST00000306732.3	TSS1500	PITX2;PITX2	ENST00000557119.1;ENST00000306732.3	3'UTR;TSS1500	chr4:111544920-111545190		chr3	129213079	60	50M	*	0	0	CGTTAAGTAGAATGGATAAGCTTTCAGCATTTTGAAAACGCTGGGTTAGG	*	NM:i:1	MD:Z:25G24	AS:i:45	XS:i:20	0.160521	0.117989	0.0845988
cg11383736	56635228	AAATATTTCRAAAAATACTCTATTTAACTTAACTAACCCCTAATTTTACC			II			CTCAAGTATCCAGTGATCTTGGCTGTGTGGAGTTTGAAATGAAGCCCAGTGTATTACTCA[CG]GCAAAACCAGGGGCCAGCCAAGTTAAATAGAGCACTCCCCGAAACATTCACGGACTGATT	37	9	16214026	CGGCAAAACCAGGGGCCAGCCAAGTTAAATAGAGCACTCCCCGAAACATT	F	C9orf92;C9orf92	NR_073471;NM_001271829	Body;Body																chr9:16213880-16214130		chr4	84088469	60	50M	*	0	0	CGGCAAAACCAGGGGCCAGCCAAGTTAAATAGAGCACTCCCCGAAACATT	*	NM:i:2	MD:Z:9T0C39	AS:i:40	XS:i:0	0.887146	0.907919	0.566464
cg13343932	96804963	CAAAACCTTCAACTCCAAAAACRAATACCAACTAATAATAAACRCAATAC			II			AGCAGGTTCGCCTCGCCGCCGGTCACTGCGCTCCAGTAGAAGCCGCTCTCCTGCAGCTTG[CG]CACTGCGTTCACCACCAGCTGGTACTCGCTCTTGGAGCTGAAGGTCTTGAGGCGCAGGCT	37	17	76355061	CGCACTGCGTTCACCACCAGCTGGTACTCGCTCTTGGAGCTGAAGGTCTT	F	SOCS3;LOC101928674;LOC101928674	NM_003955;NR_110845;NR_110847	Body;TSS1500;TSS1500	chr17:76354818-76357038	Island					17:73866128-73868633									chr17:76354740-76356055		chr11	117968115	60	50M	*	0	0	CGCACTGCGTTCACCACCAGCTGGTACTCGCTCTTGGAGCTGAAGGTCTT	*	NM:i:2	MD:Z:5G26T17	AS:i:40	XS:i:0	0.604596	0.617915	0.260849
cg01641792	73646194	CAAACACCAACAACAAAACCTACACAAAATAATCATCAACATAATAAACA	82690238	CAAACGCCAACGACAAAACCTACGCAAAATAATCATCGACATAATAAACG	I	A	Red	CCAGAACCTCAGCAAGCGCCAGCGGCAGAGCCTACGCAAGATGGTCATCGACATGGTGGG[CG]GGGCTGGGGCGGGACGGAGCGGGAAAGGAAGCCTAGGAGTCGAGGGCTTTGGGGAGGAGT	37	19	10572362	CAAGCGCCAGCGGCAGAGCCTACGCAAGATGGTCATCGACATGGTGGGCG	R	PDE4A;PDE4A;PDE4A;PDE4A	NM_006202;NM_001111308;NM_001111307;NM_001111309	Body;Body;Body;Body					DMR	TRUE	19:10432706-10433405	19:10571590-10572681	Unclassified	PDE4A;PDE4A	ENST00000419866.2;ENST00000419866.2	ExonBnd;5'UTR	PDE4A;PDE4A	ENST00000419866.2;ENST00000419866.2	ExonBnd;5'UTR	chr19:10571725-10572455		chr9	21205082	60	50M	*	0	0	CAAGCGCCAGCGGCAGAGCCTACGCAAGATGGTCATCGACATGGTGGGCG	*	NM:i:1	MD:Z:21G28	AS:i:45	XS:i:0	0.0935775	0.0525474	0.815286
cg14474158	91600560	ACTACTTCTCTCAAAAACTATAAACCRAACAACTAAAACAACCRAAACTC			II			CTCTCCTGAACCTCTGGTGCCTCCAGGTCCCGGCTCAGGCTCTCGGGGCTCGTCAGGGGC[CG]AGCTCCGGCTGCCTTAGCTGCCCGGCTCACAGCCTCTGAGAGAAGCAGCTGGGGGCCCTC	37	6	31607350	CTGCTTCTCTCAGAGGCTGTGAGCCGGGCAGCTAAGGCAGCCGGAGCTCG	F	BAT3;BAT3;BAT3;BAT3	NM_004639;NM_080702;NM_080703;NM_001098534	Body;Body;Body;Body													BAG6;BAG6;BAG6	ENST00000464869.1;ENST00000464126.1;ENST00000464869.1	3'UTR;3'UTR;1stExon	chr6:31607260-31607835		chr17	35146781	60	50M	*	0	0	CTGCTTCTCTCAGAGGCTGTGAGCCGGGCAGCTAAGGCAGCCGGAGCTCG	*	NM:i:2	MD:Z:5A11A32	AS:i:40	XS:i:19	0.832539	0.842936	0.849866
cg23967605	84753886	ATATAAATATATCCTACTAAATATATCTACAATACAAAACRACAAATACC			II			TGATTTTATTCTGCTTCCAAGTTTTAAAAAATCCATTCACATTTTAATAAAATTCTGAGG[CG]GTATCTGCCGCTCTGTACTGCAGATACATTTAGCAGGATACATTTACACTGCTTGTGGTT	37	3	141105198	TGTAAATGTATCCTGCTAAATGTATCTGCAGTACAGAGCGGCAGATACCG	F	ZBTB38	NM_001080412	5'UTR						TRUE				ZBTB38;ZBTB38	ENST00000512327.1;ENST00000514251.1	TSS200;TSS1500	ZBTB38;ZBTB38;ZBTB38;ZBTB38;ZBTB38;ZBTB38;ZBTB38;ZBTB38;ZBTB38;ZBTB38;ZBTB38;ZBTB38	ENST00000513258.1;ENST00000506623.1;ENST00000509883.1;ENST00000512327.1;ENST00000513249.1;ENST00000503809.1;ENST00000514251.1;ENST00000509842.1;ENST00000513619.1;ENST00000512276.1;ENST00000507657.1;ENST00000507722.1	TSS1500;TSS1500;TSS1500;TSS200;TSS200;TSS200;TSS1500;5'UTR;5'UTR;5'UTR;5'UTR;5'UTR			chr9	96732832	60	50M	*	0	0	TGTAAATGTATCCTGCTAAATGTATCTGCAGTACAGAGCGGCAGATACCG	*	NM:i:1	MD:Z:13A36	AS:i:45	XS:i:0	0.901881	0.87217	0.879837
cg10450897	2685907	CTCAATCACTAAACTTTTTTAAACTACTTACCTAAAAACAAATATAAAAC			II			TTGAAACAGTTAAAAGAGTTCTAAGGCCACAAAAGGAGAGATGTCTTCAGAATTATCTCC[CG]CCTCACATTTGCTCTTAGGCAAGCAGTTTAAAAAAGCCCAGTGATTGAGCCAGTGATCCA	37	8	106605031	CGCCTCACATTTGCTCTTAGGCAAGCAGTTTAAAAAAGCCCAGTGATTGA	F	ZFPM2	NM_012082	Body						TRUE							ZFPM2	ENST00000511341.2	5'UTR	chr8:106604980-106605255		chr15	40913398	60	50M	*	0	0	CGCCTCACATTTGCTCTTAGGCAAGCAGTTTAAAAAAGCCCAGTGATTGA	*	NM:i:0	MD:Z:50	AS:i:50	XS:i:20	0.873494	0.873121	0.646307
cg17434149	69757241	CTTTTTAAAAAATTCCTCCAACATTTACATAATATATTCCCRCTTTCCRC			II			TTACTAAATCGCTTTTTGAGAAATTCCTCCAACATTTGCATAATGTGTTCCCGCTTTCCG[CG]ACCCCCCCCCCCCGCTCGCGCGCGCGCTCCCACACTCACAAGCACACACTCACAGGCGCA	37	9	124990763	CGCGGAAAGCGGGAACACATTATGCAAATGTTGGAGGAATTTCTCAAAAA	R	LHX6;LHX6;LHX6;LHX6	NM_001242334;NM_001242333;NM_199160;NM_014368	TSS1500;TSS200;Body;Body	chr9:124987743-124991086	Island					9:124030575-124031257			LHX6;LHX6;LHX6	ENST00000560152.1;ENST00000373754.2;ENST00000541397.2	TSS1500;TSS1500;TSS200	LHX6;LHX6;LHX6;LHX6;LHX6	ENST00000560152.1;ENST00000559529.1;ENST00000373755.2;ENST00000541397.2;ENST00000560485.1	TSS1500;5'UTR;TSS1500;TSS200;TSS200			chr2	36104899	60	50M	*	0	0	TTTTTGAGAAATTCCTCCAACATTTGCATAATGTGTTCCCGCTTTCCGCG	*	NM:i:0	MD:Z:50	AS:i:50	XS:i:19	0.188452	0.104176	0.110404
cg03603669	85769329	AACATATCRATCTAAACCACTATAAACAAAAATCTATAACTACTACATTC			II			AATACCTGTACAGCATGTCGGTCTGAACCACTGTAGACAGAGATCTGTGGCTGCTGCATT[CG]AGAGGAGGAAGTGGTGATGGTGGTGGTGGTGGTACTGCTGGTTGTTGTTGACACAGAAGA	37	3	169896616	GCATGTCGGTCTGAACCACTGTAGACAGAGATCTGTGGCTGCTGCATTCG	R	PHC3	NM_024947	Body	chr3:169898946-169899626	N_Shelf						3:169896387-169896861	Promoter_Associated_Cell_type_specific				PHC3	ENST00000491258.1	3'UTR	chr3:169896485-169896730		chr3	30965780	60	50M	*	0	0	GCATGTCGGTCTGAACCACTGTAGACAGAGATCTGTGGCTGCTGCATTCG	*	NM:i:2	MD:Z:14C2G32	AS:i:40	XS:i:20	0.0877329	0.125808	0.861407
cg19405200	76805189	TAACAAACACCAACAACTCCCRAACAAACCCTACTAAAACCAAAAATAAC			II			GTGTCAGCACCGCTGCTGGGGGCGGGGGTGGAGGGGAGAAAGAGTCGGGTTACCGAAGTG[CG]TCATTCCTGGCTCTAGCAGGGCCTGCTCGGGAGCTGCTGGTGTTTGTTACTGTCCTCGCA	37	X	123097016	AACAAACACCAGCAGCTCCCGAGCAGGCCCTGCTAGAGCCAGGAATGACG	F	STAG2;STAG2;STAG2;STAG2	NM_006603;NM_001042749;NM_001042751;NM_001042750	5'UTR;5'UTR;5'UTR;5'UTR	chrX:123093923-123094582	S_Shelf					X:122924624-122924816	X:123095808-123097357	Promoter_Associated	STAG2;STAG2;STAG2;STAG2;STAG2;STAG2;STAG2	ENST00000218089.9;ENST00000354548.5;ENST00000371160.1;ENST00000371157.3;ENST00000371145.3;ENST00000371144.3;ENST00000469481.1	5'UTR;5'UTR;5'UTR;5'UTR;5'UTR;5'UTR;5'UTR	STAG2;STAG2;STAG2;STAG2;STAG2;STAG2;STAG2;STAG2;STAG2;STAG2;STAG2;STAG2;STAG2;STAG2;STAG2;STAG2	ENST00000394478.1;ENST00000394477.1;ENST00000455404.1;ENST00000483575.1;ENST00000354548.5;ENST00000458700.1;ENST00000371160.1;ENST00000435103.1;ENST00000371157.3;ENST00000371145.3;ENST00000458176.1;ENST00000466748.1;ENST00000471107.1;ENST00000428941.1;ENST00000435215.1;ENST00000469481.1	TSS200;5'UTR;5'UTR;5'UTR;5'UTR;5'UTR;5'UTR;5'UTR;5'UTR;5'UTR;5'UTR;5'UTR;5'UTR;5'UTR;5'UTR;5'UTR	chrX:123096800-123097175		chrX	42152176	60	36M1D14M	*	0	0	CGTCATTCCTGGCTCTAGCAGGGCCTGCTCGGGAGCTGCTGGTGTTTGTT	*	NM:i:1	MD:Z:36^T14	AS:i:43	XS:i:0	0.0407125	0.257093	0.244219
cg14459130	84739353	CACCAACTAAACTCAACCTAAATACAAAAAACACCCACTTTAAAATACCA	51621881	CGCCGACTAAACTCAACCTAAATACGAAAAACACCCGCTTTAAAATACCG	I	C	Grn	GCTGCGGGGCAGCTCCGGTCTGCTCTGCCTGCGCCCTCATTGGGCGAGAGGCGCAGCCAG[CG]GCACTTCAAAGCGGGTGCTCCTCGCACTTAGGCTGAGTTTAGCCGGCGGGAGCCTGGAGT	37	2	175199646	CGGCACTTCAAAGCGGGTGCTCCTCGCACTTAGGCTGAGTTTAGCCGGCG	F	SP9	NM_001145250	TSS200	chr2:175199463-175202639	Island	high-CpG:174907883-174907950		DMR		2:174907710-174908168			SP9	ENST00000394967.2	TSS200	SP9	ENST00000394967.2	TSS200	chr2:175199520-175201835		chr2	73271897	60	50M	*	0	0	CGGCACTTCAAAGCGGGTGCTCCTCGCACTTAGGCTGAGTTTAGCCGGCG	*	NM:i:1	MD:Z:42T7	AS:i:45	XS:i:0	0.168025	0.0725953	0.0898357
cg13768953	49683137	ATCAACTCAAAACAAATTCACCTCCATATATCTCTACATAATACATACCA	32641109	ATCGACTCGAAACAAATTCGCCTCCATATATCTCTACGTAATACGTACCG	I	C	Grn	AGCTTGCACCCTGATATTTGCGGGGGTCCGGGAAGGGGGAGCGGGCCGGAGCCCATACCG[CG]GCACGTACCACGCAGAGACACATGGAGGCGAATCTGTTCCGAGCCGACATGGAGAAGGGG	37	17	7114967	GTCGGCTCGGAACAGATTCGCCTCCATGTGTCTCTGCGTGGTACGTGCCG	F	DLG4;DLG4	NM_001365;NM_001128827	Body;Body	chr17:7117596-7118085	N_Shelf					17:7055597-7055894	17:7114929-7115261	Unclassified_Cell_type_specific							chr17:7114960-7115235		chr11	70024072	60	50M	*	0	0	GTCGGCTCGGAACAGATTCGCCTCCATGTGTCTCTGCGTGGTACGTGCCG	*	NM:i:1	MD:Z:4A45	AS:i:45	XS:i:0	0.610567	0.904973	0.531288
cg05801992	93667263	AAAACTTCTCCACCTAAAAAATTTCACCTTATCRTAAACRAAACAAAAAC			II			GCCAGGGCGAGAAAACTTCTCCACCTAGAAAGTTTCACCTTGTCGTGGGCGGGGCAGAGG[CG]GGAGGAAACGCGACCCCCGCGGGGCCAGGCGCGGCGCGGACGGCAGGAAGGGCGGGGGCC	37	7	116312104	AAACTTCTCCACCTAGAAAGTTTCACCTTGTCGTGGGCGGGGCAGAGGCG	R	MET;MET	NM_000245;NM_001127500	TSS1500;TSS1500	chr7:116311824-116312598	Island					7:116099038-116100238	7:116311490-116312196	Unclassified	MET;MET	ENST00000397752.3;ENST00000318493.6	TSS1500;TSS1500	MET;MET;MET;MET	ENST00000456159.1;ENST00000397752.3;ENST00000318493.6;ENST00000437703.1	TSS1500;TSS1500;TSS1500;TSS200	chr7:116311880-116312690		chr6	17463618	60	42M8S	*	0	0	AAACTTCTCCACCTAGAAAGTTTCACCTTGTCGTGGGCGGGGCAGAGGCG	*	NM:i:2	MD:Z:30C2A8	AS:i:32	XS:i:0	0.0738729	0.0912858	0.264719
cg01414185	11726295	TTAATCTAACACTCCAACAAACACAAAATATAAACAATTTCAATCCAACA	9714573	TTAATCTAACGCTCCGACAAACACAAAATATAAACGATTTCAATCCGACG	I	A	Red	CGGCAGCAAGTCCTAGAACTGGAAAAAGAATTTCATTTTAACAGGTATCTGACAAGGCGC[CG]TCGGATTGAAATCGCTCACACCCTGTGTCTGTCGGAGCGCCAGATCAAGATCTGGTTCCA	37	2	177017449	TTGATCTGGCGCTCCGACAGACACAGGGTGTGAGCGATTTCAATCCGACG	F	HOXD4	NM_014621	Body	chr2:177017266-177017489	Island					2:176725370-176725963			HOXD4;HOXD3;HOXD3	ENST00000465649.2;ENST00000468418.2;ENST00000468418.2	5'UTR;ExonBnd;5'UTR	HOXD4;HOXD3;HOXD3;HOXD3	ENST00000465649.2;ENST00000468418.2;ENST00000432796.2;ENST00000468418.2	5'UTR;ExonBnd;5'UTR;5'UTR			chr2	74728375	60	50M	*	0	0	CGTCGGATTGAAATCGCTCACACCCTGTGTCTGTCGGAGCGCCAGATCAA	*	NM:i:1	MD:Z:35T14	AS:i:45	XS:i:0	0.368024	0.144005	0.248152
cg02187860	26619861	TCTAATACRCCACRTAAACATCATAATCTTTTCTTAATTACATTAACAAC			II			TTATGATTTCCACCAAGATTTAAAAGCTCATCGCCGGCCTTGTAATGCAGTAACTGATTG[CG]CTGCTAATGTAATTAAGAAAAGATTATGATGTCCACGTGGCGTACCAGATGGTGGCATTC	37	9	129038781	CGCTGCTAATGTAATTAAGAAAAGATTATGATGTCCACGTGGCGTACCAG	F	LOC101929116	NR_121584	TSS1500										RP11-343J18.1	ENST00000419853.1	TSS1500	RP11-343J18.1	ENST00000419853.1	TSS1500	chr9:129038680-129038910		chr2	33941601	60	50M	*	0	0	CTGGTACGCCACGTGGACATCATAATCTTTTCTTAATTACATTAGCAGCG	*	NM:i:0	MD:Z:50	AS:i:50	XS:i:0	0.891889	0.926623	0.921664
cg25647784	56779933	TCCRCTTCTATAATTCRTAAAAATCRATACTAAAAAACCAAATTTACATC			II			CCCCAACATCGTCCGCTTCTATGATTCGTGGAAGTCGGTGCTGAGGGGCCAGGTTTGCAT[CG]TGCTGGTCACCGAACTCATGACCTCGGGCACGCTCAAGACGTGAGCTCTGCGCATGAGTG	37	17	40934907	CCGCTTCTATGATTCGTGGAAGTCGGTGCTGAGGGGCCAGGTTTGCATCG	R	WNK4	NM_032387	Body	chr17:40935964-40936180	N_Shore				TRUE				WNK4	ENST00000316085.6	TSS1500	WNK4	ENST00000316085.6	TSS1500			chr11	101262806	60	50M	*	0	0	CCGCTTCTATGATTCGTGGAAGTCGGTGCTGAGGGGCCAGGTTTGCATCG	*	NM:i:2	MD:Z:12C2C34	AS:i:40	XS:i:0	0.396202	0.678496	0.35563
cg01730944	28612943	TATTAAAACTAAAAATACTACATTATACTAATCACAACCAAACCCACACA	54737824	TATTAAAACTAAAAATACTACATTATACTAATCGCGACCGAACCCGCGCG	I	C	Grn	GGCCTGTGGAACGCCCAGCCCGCCTGCGCCCCCTTTATACGCGCGGGCCCCACCCCCGTG[CG]CGCGGGCCCGGCCGCGATTAGCATAATGTAGTATTTTCAGTTTCAACAACACCACGGCGA	37	11	2907057	CGCGCGGGCCCGGCCGCGATTAGCATAATGTAGTATTTTCAGTTTCAACA	F	CDKN1C;CDKN1C;CDKN1C	NM_000076;NM_001122630;NM_001122631	TSS200;TSS200;TSS200	chr11:2907308-2907675	N_Shore	high-CpG:2863573-2863664				11:2861614-2864251	11:2906926-2907431	Unclassified	CDKN1C;CDKN1C;CDKN1C;CDKN1C;CDKN1C;CDKN1C	ENST00000414822.3;ENST00000414822.3;ENST00000380725.1;ENST00000313407.6;ENST00000430149.2;ENST00000440480.2	1stExon;5'UTR;TSS200;TSS200;TSS200;TSS200	CDKN1C;CDKN1C;CDKN1C;CDKN1C;CDKN1C;CDKN1C;CDKN1C	ENST00000414822.3;ENST00000471157.2;ENST00000414822.3;ENST00000380725.1;ENST00000313407.6;ENST00000430149.2;ENST00000440480.2	1stExon;TSS1500;5'UTR;TSS200;TSS200;TSS200;TSS200	chr11:2906845-2907395		chr7	143461066	60	16S34M	*	0	0	CGCGCGGGCCCGGCCGCGATTAGCATAATGTAGTATTTTCAGTTTCAACA	*	NM:i:0	MD:Z:34	AS:i:34	XS:i:19	0.0189721	0.0259505	0.452391
cg13555543	2798100	RATAACATCRAAATAAAAAACRACRTAAATCCTAAAACTTCTTCCTTCCC			II			CCCCCTCCCGCCGTCGCCCCGCTAAGAGCCCCGGCCGCTGTCCCCGCCTGACAACCCGCA[CG]GGAAGGAAGAAGCCCCAGGACTCACGTCGCTCTCCACCTCGATGTCATCGTTATCGCTCA	37	14	65568995	CGGGAAGGAAGAAGCCCCAGGACTCACGTCGCTCTCCACCTCGATGTCAT	F	MAX;MAX;MAX;MAX;MAX;MAX	NM_145116;NM_145112;NM_145114;NM_197957;NM_002382;NM_145113	Body;Body;Body;Body;Body;Body	chr14:65568454-65570009	Island	high-CpG:64638684-64639140				14:64638128-64639762	14:65568953-65570442	Promoter_Associated	MAX;MAX	ENST00000557277.1;ENST00000441116.2	5'UTR;TSS1500	MAX;MAX;MAX;MAX;MAX	ENST00000557277.1;ENST00000556892.1;ENST00000556702.1;ENST00000554709.1;ENST00000553951.1	5'UTR;5'UTR;3'UTR;3'UTR;TSS1500	chr14:65568340-65569155		chr12	76961963	60	50M	*	0	0	CGGGAAGGAAGAAGCCCCAGGACTCACGTCGCTCTCCACCTCGATGTCAT	*	NM:i:1	MD:Z:3A46	AS:i:46	XS:i:19	0.066925	0.0802233	0.0428462
cg11592619	52689235	CAAAACAAAAAATTCAAACACATTATAAAACAAAAAACCCAAAACATCCA	9777264	CGAAACGAAAAATTCAAACGCGTTATAAAACGAAAAACCCGAAACGTCCG	I	A	Red	CGCGGTCTCGGGCGAGGCGGGGGATTCAAGCGCGTTATAAGGCGAGGAGCCCGGGGCGTC[CG]AGACGCCGCGCTCGGAGCCGCGAGGGAACCGCCGCCCGCATGGCCCCGGCCCGCCGCCCC	37	2	239067608	CGGACGCCCCGGGCTCCTCGCCTTATAACGCGCTTGAATCCCCCGCCTCG	R	FAM132B	NM_001291832	TSS200	chr2:239067512-239068028	Island					2:238731568-238732767	2:239066916-239068496	Unclassified_Cell_type_specific	FAM132B	ENST00000546354.1	TSS200	FAM132B;FAM132B	ENST00000486834.1;ENST00000546354.1	TSS200;TSS200	chr2:239067425-239068210		chr1	91366404	60	32M18S	*	0	0	CGAGGCGGGGGATTCAAGCGCGTTATAAGGCGAGGAGCCCGGGGCGTCCG	*	NM:i:0	MD:Z:32	AS:i:32	XS:i:0	0.131337	0.165038	0.766439
cg23189410	3664217	CTCAATTAACCTATCTTTACCTAACACAAAATCTATTCAACAACTACACA	64654282	CTCGATTAACCTATCTTTACCTAACGCAAAATCTATTCAACAACTACGCG	I	T	Red	TTCAACAATCATTTTAATATATAGTCAATGGCTCTTTGTGGAAGGGACAAAAAGAAACTA[CG]CGCAGTTGTTGAATAGACTTTGCGCTAGGCAAAGACAGGTTAATCGAGGGCCGCATCGCG	37	3	147125712	CGCGCAGTTGTTGAATAGACTTTGCGCTAGGCAAAGACAGGTTAATCGAG	F	ZIC4;ZIC1	NM_032153;NM_003412	TSS1500;TSS1500	chr3:147126988-147128999	N_Shore			RDMR	TRUE				ZIC4;ZIC4;ZIC1	ENST00000491672.1;ENST00000383075.3;ENST00000282928.4	TSS1500;TSS1500;TSS1500	ZIC4;ZIC4;ZIC4;ZIC4;ZIC1;ZIC1	ENST00000463250.1;ENST00000491672.1;ENST00000464144.1;ENST00000383075.3;ENST00000282928.4;ENST00000472523.1	TSS1500;TSS1500;TSS1500;TSS1500;TSS1500;5'UTR	chr3:147124905-147126215		chr9	91367453	60	50M	*	0	0	CTCGATTAACCTGTCTTTGCCTAGCGCAAAGTCTATTCAACAACTGCGCG	*	NM:i:1	MD:Z:21C28	AS:i:45	XS:i:0	0.618272	0.272427	0.143549
cg16323498	79631146	TTCTAATAACCRCRAAACTTAAAACCRCTATAAAACAAACTAATAACCAC			II			CTCCGCTGCCTCCGCGGCCTCACTCATCCCGCCGCCGCCCATCAACACCCAGCAGCCCGG[CG]TGGCCACCAGCCTGCTCTACAGCGGCTCCAAGTTCCGCGGCCACCAGAAGAGCAAGGGGA	37	17	17943126	TCTGGTGGCCGCGGAACTTGGAGCCGCTGTAGAGCAGGCTGGTGGCCACG	F	ATPAF2;C17orf39	NM_145691;NM_024052	TSS1500;1stExon	chr17:17942198-17943495	Island					17:17882843-17884175	17:17943124-17943318	Promoter_Associated	ATPAF2;ATPAF2;C17orf39;C17orf39	ENST00000462733.1;ENST00000474627.1;ENST00000268719.3;ENST00000376345.2	TSS1500;TSS1500;1stExon;1stExon	ATPAF2;ATPAF2;ATPAF2;ATPAF2;ATPAF2;C17orf39;C17orf39	ENST00000462733.1;ENST00000302530.5;ENST00000474627.1;ENST00000497871.1;ENST00000444058.1;ENST00000268719.3;ENST00000376345.2	TSS1500;TSS1500;TSS1500;TSS1500;TSS1500;1stExon;1stExon	chr17:17942805-17943655		chr11	60417754	60	50M	*	0	0	CGTGGCCACCAGCCTGCTCTACAGCGGCTCCAAGTTCCGCGGCCACCAGA	*	NM:i:2	MD:Z:13T25T10	AS:i:40	XS:i:0	0.07685	0.107096	0.0814541
cg20747380	68654289	AACCTTATCTCCATAAATTCAATAATTTAATAATAACRCRATCCCCATAC			II			AAAAATCTATCATAGAATATCGCTGCTAGGGTGTTTTTTTTCTAATTCACTGATTACAGC[CG]TATGGGGACCGCGCTACTATTAAACTATTGAATTCATGGAGACAAGGTTGAAATTGGACC	37	7	27142275	ACCTTGTCTCCATGAATTCAATAGTTTAATAGTAGCGCGGTCCCCATACG	F	HOXA2;HOXA2	NM_006735;NM_006735	1stExon;5'UTR	chr7:27143181-27143479	N_Shore			CDMR			7:27141566-27143021	Unclassified_Cell_type_specific	HOXA2;HOXA2	ENST00000222718.5;ENST00000222718.5	1stExon;5'UTR	HOXA2;HOXA2	ENST00000222718.5;ENST00000222718.5	1stExon;5'UTR	chr7:27142220-27144415		chr6	52164801	60	50M	*	0	0	CGTATGGGGACCGCGCTACTATTAAACTATTGAATTCATGGAGACAAGGT	*	NM:i:0	MD:Z:50	AS:i:50	XS:i:20	0.540674	0.360884	0.338049
cg00187380	76645958	AATAACCAAACTACACATAAACCACRATAAACTTTAAAACTTCATTTTAC			II			ATTTACCCGTGGATGACCAAACTGCACATGAGCCACGGTAAACTTTAGGACTTCATTTTG[CG]CTCTCGGGTCCGCCTGGGTTTTATAGGCCATGCGGGGCAAATAAAGAAAAAAAACCTGCG	37	12	54427384	ATGACCAAACTGCACATGAGCCACGGTAAACTTTAGGACTTCATTTTGCG	R	HOXC4;HOXC5;HOXC5	NM_014620;NR_003084;NM_018953	5'UTR;Body;Body	chr12:54427025-54428709	Island					12:52713185-52713686			MIR615;HOXC4;HOXC5	ENST00000549978.1;ENST00000303406.4;ENST00000512206.1	TSS1500;5'UTR;5'UTR	MIR615;HOXC4;HOXC5;HOXC5	ENST00000549978.1;ENST00000303406.4;ENST00000512206.1;ENST00000513209.1	TSS1500;5'UTR;5'UTR;5'UTR	chr12:54426980-54428615		chr15	103014511	60	50M	*	0	0	ATGACCAAACTGCACATGAGCCACGGTAAACTTTAGGACTTCATTTTGCG	*	NM:i:0	MD:Z:50	AS:i:50	XS:i:0	0.224946	0.237988	0.301644
cg02360445	61622547	AAAAACCTTACTATTTACTATAAATTAAACACTCTTTAAAAAACCAATAC			II			AAGCCATTTACAAAGACCTTGCTATTTACTATAAATTAGGCACTCTTTAAGAGACCAGTG[CG]TAATTTCACACACTTTACAACTGGGGCTGCATTTTAAACACCCGGGAAAACAAGCTTGTT	37	10	21798257	CGCACTGGTCTCTTAAAGAGTGCCTAATTTATAGTAAATAGCAAGGTCTT	R				chr10:21797632-21799341	Island			RDMR											chr10:21797505-21800295		chr2	18040235	60	50M	*	0	0	AAGACCTTGCTATTTACTATAAATTAGGCACTCTTTAAGAGACCAGTGCG	*	NM:i:0	MD:Z:50	AS:i:50	XS:i:19	0.892104	0.931978	0.909717
cg11059659	69770548	TAACTTACAAACCCTAATATAATATCTTTATCAATACTACCACTATTAAC			II			CTGACCTTGCTTAGCTTACAGGCCCTGATATAGTGTCTTTGTCAATGCTGCCACTATTGA[CG]CGTTCCTCGGTAATTATGACTGTGTGTTGGCATGGCGACTCGGAGTAAGAAGACTAGAAG	37	15	89925657	AGCTTACAGGCCCTGATATAGTGTCTTTGTCAATGCTGCCACTATTGACG	R	LINC00925	NR_015411	Body	chr15:89920793-89922768	S_Shelf								CTD-2335A18.1;CTD-2335A18.1;CTD-2335A18.1;CTD-2335A18.1;CTD-2335A18.1;CTD-2335A18.1;CTD-2335A18.1;CTD-2335A18.1;CTD-2335A18.1;CTD-2335A18.1	ENST00000558754.1;ENST00000561037.1;ENST00000560596.1;ENST00000558692.1;ENST00000538734.2;ENST00000559235.1;ENST00000558982.1;ENST00000536780.2;ENST00000561327.1;ENST00000560663.1	5'UTR;TSS200;5'UTR;5'UTR;5'UTR;5'UTR;5'UTR;5'UTR;5'UTR;5'UTR	CTD-2335A18.1;CTD-2335A18.1;CTD-2335A18.1;CTD-2335A18.1;CTD-2335A18.1;CTD-2335A18.1;CTD-2335A18.1;CTD-2335A18.1;CTD-2335A18.1;CTD-2335A18.1	ENST00000558754.1;ENST00000561037.1;ENST00000560596.1;ENST00000558692.1;ENST00000538734.2;ENST00000559235.1;ENST00000558982.1;ENST00000536780.2;ENST00000561327.1;ENST00000560663.1	5'UTR;TSS200;5'UTR;5'UTR;5'UTR;5'UTR;5'UTR;5'UTR;5'UTR;5'UTR			chr7	79519026	60	50M	*	0	0	AGCTTACAGGCCCTGATATAGTGTCTTTGTCAATGCTGCCACTATTGACG	*	NM:i:2	MD:Z:4C3A41	AS:i:41	XS:i:19	0.87044	0.963242	0.857773
cg06977984	88640475	CCACTACAACTTCCTATCTACTTAACAACACTATCATATTTTCTTTACTC			II			GCTCGCTAGGTCCACTACAGCTTCCTGTCTACTTGGCAGCACTGTCATGTTTTCTTTGCT[CG]TCTTACAAACTCAGCTGTGTTTAGGCAACTTGAAAGGAAAGAACAGTAGACTGATAATGG	37	15	52944386	CGAGCAAAGAAAACATGACAGTGCTGCCAAGTAGACAGGAAGCTGTAGTG	R	FAM214A;FAM214A;FAM214A	NM_001286495;NR_104457;NM_019600	TSS200;Body;Body						TRUE		15:52944228-52944453	Unclassified_Cell_type_specific	FAM214A	ENST00000546305.2	TSS200	FAM214A;FAM214A	ENST00000546305.2;ENST00000399202.4	TSS200;5'UTR	chr15:52944180-52944470		chr9	74975980	60	43M7S	*	0	0	CGAGCAAAGAAAACATGACAGTGCTGCCAAGTAGACAGGAAGCTGTAGTG	*	NM:i:1	MD:Z:0G42	AS:i:42	XS:i:0	0.607332	0.705879	0.955469
cg15652120	51611988	TACTACATTATTCCCCAAACRATATACAATCTATATAAACAAACTTTTCC			II			GGCGCGGGCCTGGGCGGCCAGCCCCGGCGCACAGCCGCGGCCGGGGCGCGCGGCGCGGGG[CG]GAAAAGCCTGTTTACACAGACTGCACACCGCCTGGGGAATAATGCAGTAAAGGAAGTGAG	37	12	96588210	ACTGCATTATTCCCCAGGCGGTGTGCAGTCTGTGTAAACAGGCTTTTCCG	F	ELK3;ELK3	NM_005230;NM_005230	5'UTR;1stExon	chr12:96588665-96589145	N_Shore	high-CpG:95112131-95112390				12:95111971-95112410	12:96588093-96588238	Promoter_Associated	ELK3;ELK3;ELK3	ENST00000552142.1;ENST00000228741.3;ENST00000228741.3	TSS200;1stExon;5'UTR	ELK3;ELK3;ELK3;ELK3;ELK3;ELK3	ENST00000552142.1;ENST00000228741.3;ENST00000547249.1;ENST00000547860.1;ENST00000228741.3;ENST00000547249.1	TSS200;1stExon;1stExon;TSS200;5'UTR;5'UTR	chr12:96587925-96588555		chr10	93311004	60	50M	*	0	0	ACTGCATTATTCCCCAGGCGGTGTGCAGTCTGTGTAAACAGGCTTTTCCG	*	NM:i:0	MD:Z:50	AS:i:50	XS:i:0	0.0576032	0.0871566	0.147829
cg24946611	17808260	TTTAACAAAAATTAAATACAACAAAAATCATCTAAAAATAACTACTATTC			II			CTGAAGAATAAAAAAAAAAAAAAAGGGAAGAAGAAAAAAGTTGCTGTGTGCAGTTAATAT[CG]AACAGCAGCCATCTCCAGATGATCCCTGCTGCATCCAATTTCTGCCAAAATGCTTTCTGT	37	12	16939636	CGAACAGCAGCCATCTCCAGATGATCCCTGCTGCATCCAATTTCTGCCAA	F													RP11-239A17.1	ENST00000539266.1	TSS200	RP11-239A17.1	ENST00000539266.1	TSS200			chr6	138580564	60	50M	*	0	0	CGAACAGCAGCCATCTCCAGATGATCCCTGCTGCATCCAATTTCTGCCAA	*	NM:i:0	MD:Z:50	AS:i:50	XS:i:20	0.744308	0.873684	0.783154
cg14096828	36646294	ACCAACCAAACTAAAACAACTACRAATACTACATCTTAACTATCTAAAAC			II			AGTTTGTTTCAGCCAACCAGACTGGAGCAGCTGCGAGTGCTACATCTTGGCTGTCTGAAG[CG]ATTGGCTCCTCTCTGGGGAGTGGAGGGTGTTCAGTTATTAATGACCGCTGAGCAGGCAGC	37	7	110731116	CGCTTCAGACAGCCAAGATGTAGCACTCGCAGCTGCTCCAGTCTGGTTGG	R	LRRN3;LRRN3;LRRN3;LRRN3;LRRN3;LRRN3;IMMP2L;IMMP2L	NM_018334;NM_001099658;NM_001099660;NM_018334;NM_001099658;NM_001099660;NM_032549;NM_001244606	1stExon;1stExon;1stExon;5'UTR;5'UTR;5'UTR;Body;Body										LRRN3;LRRN3;LRRN3;IMMP2L;LRRN3;LRRN3	ENST00000464835.1;ENST00000308478.5;ENST00000422987.2;ENST00000489381.1;ENST00000308478.5;ENST00000422987.2	TSS200;1stExon;1stExon;3'UTR;5'UTR;5'UTR	LRRN3;LRRN3;LRRN3;LRRN3;IMMP2L;LRRN3;LRRN3;LRRN3	ENST00000464835.1;ENST00000308478.5;ENST00000422987.2;ENST00000421101.1;ENST00000489381.1;ENST00000308478.5;ENST00000422987.2;ENST00000421101.1	TSS200;1stExon;1stExon;1stExon;3'UTR;5'UTR;5'UTR;5'UTR	chr7:110730980-110731255		chr12	41486019	60	50M	*	0	0	CGCTTCAGACAGCCAAGATGTAGCACTCGCAGCTGCTCCAGTCTGGTTGG	*	NM:i:2	MD:Z:10T30C8	AS:i:40	XS:i:0	0.851935	0.871696	0.509369
cg20964266	17751970	TCAAAATTACATAAAACCTACATACCAAATTCATCRTACAAACTACTACC			II			GCTGGTGAGAAATGGGAGTGTCCACTTAGAAGCATCACATGACAATGCATCTGCTGTAGG[CG]GTAGCAGTTTGCACGATGAACTTGGTATGCAGGCCTTATGTAATCTTGATGATACAAAAA	37	14	71462617	CAAGATTACATAAGGCCTGCATACCAAGTTCATCGTGCAAACTGCTACCG	F	PCNX;PCNX	NM_014982;NM_001308160	Body;Body										RP1-292L20.1	ENST00000549386.2	3'UTR	PCNX;PCNX;RP1-292L20.1	ENST00000556846.1;ENST00000554879.1;ENST00000549386.2	5'UTR;5'UTR;3'UTR	chr14:71462440-71462710		chr12	81933690	60	48M2S	*	0	0	CGGTAGCAGTTTGCACGATGAACTTGGTATGCAGGCCTTATGTAATCTTG	*	NM:i:1	MD:Z:38G9	AS:i:43	XS:i:0	0.810841	0.711567	0.706938
cg20234855	94661443	AAAAACTTACTAAAATTAAAATCCTAAAACAAACCCCTAAAATTCATAAC			II			AGGTGTAGATGAGAAACTTACTGGGGTTGAAGTCCTGGAACAGGCCCCTGGGGTTCATGG[CG]GAGGCCGCCGCTTGCCTGCCCGGGCCTGCTCCCTCGCGACGCTCGGCGCTCGCGTCTCCG	37	2	120980555	CGCCATGAACCCCAGGGGCCTGTTCCAGGACTTCAACCCCAGTAAGTTTC	R	TMEM185B	NR_000034	Body	chr2:120980332-120981451	Island					2:120696359-120697921	2:120980360-120982231	Promoter_Associated	TMEM185B;TMEM185B	ENST00000426077.2;ENST00000426077.2	5'UTR;1stExon	TMEM185B;TMEM185B	ENST00000426077.2;ENST00000426077.2	5'UTR;1stExon	chr2:120980120-120980835		chr1	119526507	60	50M	*	0	0	CGCCATGAACCCCAGGGGCCTGTTCCAGGACTTCAACCCCAGTAAGTTTC	*	NM:i:1	MD:Z:48C1	AS:i:48	XS:i:0	0.565744	0.659891	0.306009
cg11229610	6726382	CAAAATTAATCCTTCRTAACAACRAATAAAATAATTCCCTTTTTTAAAAC			II			AATGATCGCTGATACAAAACATGCCAAGGACAGGGGCGCTGAGGGTGGAGGGAGAGAGGG[CG]CTTTAAAAAAGGGAACCATTTCATCCGTTGTTACGAAGGACCAACCTTGCTGTACAGGAT	37	12	49412926	AAGGTTGGTCCTTCGTAACAACGGATGAAATGGTTCCCTTTTTTAAAGCG	F	MLL2;PRKAG1;PRKAG1	NM_003482;NM_212461;NM_002733	3'UTR;TSS1500;TSS1500	chr12:49412299-49412756	S_Shore						12:49411493-49413178	Promoter_Associated	PRKAG1;PRKAG1;PRKAG1;PRKAG1;PRKAG1;PRKAG1;RP11-386G11.5;RP11-386G11.5;MLL2	ENST00000548065.1;ENST00000548065.1;ENST00000552212.1;ENST00000547306.1;ENST00000316299.5;ENST00000395170.3;ENST00000552933.1;ENST00000547866.1;ENST00000301067.7	1stExon;5'UTR;TSS1500;TSS1500;TSS1500;TSS1500;5'UTR;5'UTR;3'UTR	PRKAG1;PRKAG1;PRKAG1;PRKAG1;PRKAG1;PRKAG1;PRKAG1;PRKAG1;PRKAG1;PRKAG1;PRKAG1;PRKAG1;PRKAG1;PRKAG1;PRKAG1;PRKAG1;RP11-386G11.5;RP11-386G11.5;MLL2	ENST00000552463.1;ENST00000548065.1;ENST00000548065.1;ENST00000551121.1;ENST00000552212.1;ENST00000548950.1;ENST00000551259.1;ENST00000547125.1;ENST00000547306.1;ENST00000550125.1;ENST00000551696.1;ENST00000316299.5;ENST00000552657.1;ENST00000546531.1;ENST00000547082.1;ENST00000395170.3;ENST00000552933.1;ENST00000547866.1;ENST00000301067.7	TSS1500;1stExon;5'UTR;TSS1500;TSS1500;TSS1500;TSS1500;TSS1500;TSS1500;TSS1500;TSS1500;TSS1500;TSS1500;TSS1500;TSS1500;TSS1500;5'UTR;5'UTR;3'UTR	chr12:49412785-49413090		chr15	98831838	60	50M	*	0	0	CGCTTTAAAAAAGGGAACCATTTCATCCGTTGTTACGAAGGACCAACCTT	*	NM:i:1	MD:Z:33C16	AS:i:45	XS:i:19	0.0893214	0.0867416	0.194477
cg13875536	85633433	AACAACAAAAACAACTCACTAACACCCTAAAATCCATAAATAAAAATACA	41703263	AACGACGAAAACGACTCGCTAACGCCCTAAAATCCGTAAATAAAAATACG	I	A	Red	CTCTACCTGTACCGCGGCCCCAGCGCGCCGCCGCCTGCTCTCCAGAGACCTCTGGTGCCC[CG]CATCCTCATCCACGGACTCCAGGGCGCCAGCGAGCCGCCCCCGCCGCTGCCCCCCCTGGC	37	9	135464814	AGCGGCGGGGGCGGCTCGCTGGCGCCCTGGAGTCCGTGGATGAGGATGCG	F	BARHL1	NM_020064	Body	chr9:135464586-135466240	Island			DMR	TRUE	9:134453838-134456366									chr9:135463825-135465055		chr2	28909674	60	50M	*	0	0	AGCGGCGGGGGCGGCTCGCTGGCGCCCTGGAGTCCGTGGATGAGGATGCG	*	NM:i:0	MD:Z:50	AS:i:50	XS:i:0	0.0653514	0.0329084	0.0199933
cg08304084	58724940	CAATCTCCTTACTATCCTCCACAAAACAAATAAAACAAAAATTAATTCCA	46646969	CGATCTCCTTACTATCCTCCACGAAACGAATAAAACGAAAATTAATTCCG	I	T	Red	TTTAACTCGTGACGATCTCCTTGCTGTCCTCCACGAAGCGGGTGAAGCGGAAGTTGGTTC[CG]TTCTCACTGCTTGCCATTTTCTCCAGGCCGGCCAGGGGAGCATTGGGCTCTGAGTTCTGG	37	16	51171082	CGGAACCAACTTCCGCTTCACCCGCTTCGTGGAGGACAGCAAGGAGATCG	R	SALL1;SALL1	NM_002968;NM_001127892	Body;Body	chr16:51168266-51169110	S_Shore					16:49728515-49728780			SALL1	ENST00000566102.1	3'UTR	SALL1	ENST00000566102.1	3'UTR	chr16:51170985-51171395		chr8	89028389	60	50M	*	0	0	CGATCTCCTTGCTGTCCTCCACGAAGCGGGTGAAGCGGAAGTTGGTTCCG	*	NM:i:2	MD:Z:7T26A15	AS:i:40	XS:i:0	0.891789	0.80376	0.5265
cg22128918	19739182	AACCAAACAACTAAAAACACAAAACTTCCACCCCAAAAACCATTATAACA	55699977	AACCGAACAACTAAAAACGCAAAACTTCCACCCCAAAAACCATTATAACG	I	A	Red	TTGCGGCCTCGTGGCCGGGCAGCTGGAAGCGCAGGACTTCCACCCCAGAGGCCATTGTGG[CG]GGGGTGGGCAACCCTGGTTGGGAAGGAAACCGGTCAGAGACAAAGGTCTCTGGCTCTCCG	37	6	31869088	GGCCGGGCAGCTGGAAGCGCAGGACTTCCACCCCAGAGGCCATTGTGGCG	R	ZBTB12	NM_181842	5'UTR	chr6:31868781-31870311	Island					6:31976719-31978568			ZBTB12;C2;C2	ENST00000375527.2;ENST00000469372.1;ENST00000432397.2	5'UTR;5'UTR;5'UTR	ZBTB12;C2;C2;C2	ENST00000375527.2;ENST00000469372.1;ENST00000497706.1;ENST00000432397.2	5'UTR;5'UTR;5'UTR;5'UTR	chr6:31868645-31869195		chr17	34895234	60	50M	*	0	0	CGCCACAATGGCCTCTGGGGTGGAAGTCCTGCGCTTCCAGCTGCCCGGCC	*	NM:i:1	MD:Z:45T4	AS:i:45	XS:i:0	0.848791	0.741456	0.13946
cg10821722	32659992	CACTAAAAATAAACACTTTCTACTTCTTCATCTACACTTACRACTATACC			II			CAGAGTGTAGTCACTAGGGGTGGACACTTTCTGCTTCTTCATCTGCACTTGCGACTGTGC[CG]TGAGTTGCAGCTTGATGGCGCTCGAGTTGATCTTGGTGGCCACCAGCAGCTCCTTCATGC	37	11	64571899	CGGCACAGTCGCAAGTGCAGATGAAGAAGCAGAAAGTGTCCACCCCTAGT	R	MEN1;MEN1;MEN1;MEN1;MEN1;MEN1;MAP4K2;MEN1	NM_130800;NM_000244;NM_130804;NM_130801;NM_130803;NM_130799;NM_004579;NM_130802	Body;Body;Body;Body;Body;Body;TSS1500;Body	chr11:64570248-64570901	S_Shore					11:64327677-64328829			MAP4K2;MAP4K2;MEN1	ENST00000468062.1;ENST00000294066.2;ENST00000478548.1	TSS1500;TSS1500;3'UTR	MAP4K2;MAP4K2;MAP4K2;MAP4K2;MAP4K2;MAP4K2;MAP4K2;MEN1	ENST00000482314.1;ENST00000468062.1;ENST00000433890.1;ENST00000435926.1;ENST00000439069.1;ENST00000444560.1;ENST00000377350.3;ENST00000478548.1	TSS1500;TSS1500;TSS1500;TSS1500;TSS1500;TSS1500;TSS1500;3'UTR	chr11:64571340-64571995		chr19	6340078	60	43M7S	*	0	0	CGGCACAGTCGCAAGTGCAGATGAAGAAGCAGAAAGTGTCCACCCCTAGT	*	NM:i:1	MD:Z:28A14	AS:i:38	XS:i:19	0.907341	0.825825	0.696522
cg06179698	1627453	CCTTATAAATCTCTAAAACCTTTTACAACATATACTTAAACAAACACATC			II			GTGGAGCAGTCCCTTGTAAATCTCTGGGACCTTTTACAGCATATACTTAAGCAAGCACAT[CG]CCTCCTGGGAGGCTTTCTAAGAGTTTTAATGACTGTGGGCTGCTGAAAGATCCAGGCCTT	37	2	176671985	CTTGTAAATCTCTGGGACCTTTTACAGCATATACTTAAGCAAGCACATCG	R																			chr2:176671720-176672070		chr2	74408905	60	50M	*	0	0	CTTGTAAATCTCTGGGACCTTTTACAGCATATACTTAAGCAAGCACATCG	*	NM:i:2	MD:Z:28G0G20	AS:i:40	XS:i:19	0.639198	0.838652	0.650667
cg00267140	28667870	CTCAAATTACAAAACACAAACTAACTAATTAATACCCCAAAACTAATACC			II			ACCCCACATGCCCCTGGTGCTGTGTTAAATAATCGTCCTTCTCGCCTCGGGTCTGTCTCA[CG]GTATTAGTTCTGGGGCATCAATCAGCCAGTTTGTGCTCTGCAATCTGAGAACAATCATTT	37	17	43058567	CGGTATTAGTTCTGGGGCATCAATCAGCCAGTTTGTGCTCTGCAATCTGA	F																					chr11	102958419	60	50M	*	0	0	CGGTATTAGTTCTGGGGCATCAATCAGCCAGTTTGTGCTCTGCAATCTGA	*	NM:i:2	MD:Z:0G26T22	AS:i:44	XS:i:20	0.649819	0.821945	0.962595
cg14700282	78700464	TACTATAACTTAACTTATAACCCACRTCCRAATACTAAAACTAAATAAAC			II			AGGGTGTTCTCACTAAACAGTGGCCCTGCCAGCTGGCGGATCATCTGCAGCGACTTCTCA[CG]CTCATCCAGCCCCAGCATCCGGACGTGGGCCACAAGCCAAGCCACAGCACACACCGCCAG	37	17	38182487	CGCTCATCCAGCCCCAGCATCCGGACGTGGGCCACAAGCCAAGCCACAGC	F	MED24;MED24;MED24;MED24	NR_052017;NM_014815;NM_001267797;NM_001079518	Body;Body;Body;Body								17:38182322-38182683	Gene_Associated_Cell_type_specific							chr17:38182200-38182995		chr11	98709660	60	50M	*	0	0	CGCTCATCCAGCCCCAGCATCCGGACGTGGGCCACAAGCCAAGCCACAGC	*	NM:i:1	MD:Z:35G14	AS:i:45	XS:i:0	0.59051	0.689235	0.434959
cg19397489	77788140	ATAAAAACAAAACTAAAACCAACACAACACACAATACAACAAAAACAACA	49637257	ATAAAAACAAAACTAAAACCAACGCAACGCGCGATACAACAAAAACAACG	I	T	Red	GACTGCTGGAGCAGCCGGGGGCGGCCCCCCGGGACCCGACCCGGAGCTCGGGCTCTCGCA[CG]CTGCTCCTGCTGCACCGCGCGCTGCGCTGGTCCCAGCTCTGCCTCCACCGGGTGGCGACC	37	17	4693260	CGCTGCTCCTGCTGCACCGCGCGCTGCGCTGGTCCCAGCTCTGCCTCCAC	F	GLTPD2	NM_001014985	Body	chr17:4692249-4693977	Island					17:4639027-4640717	17:4693165-4694008	Unclassified							chr17:4691800-4693475		chr11	70520194	60	17S33M	*	0	0	CGCTGCTCCTGCTGCACCGCGCGCTGCGCTGGTCCCAGCTCTGCCTCCAC	*	NM:i:0	MD:Z:33	AS:i:33	XS:i:21	0.0106629	0.0215334	0.163453
cg00015319	63809549	TTAAAACCCTTTACRATCRTCAACAACATAAAAAATACTACAAATAAAAC			II			CCGCCTCCCACTCAGCGTTAATTAAAACTTGCGAGATGGAGAGGCTGGCGCGGACGGCTC[CG]TTTTATTTGCAGCATCTTTCATGCTGCTGACGATCGTAAAGGGCTTTAATATTGAAATAT	37	12	54500832	TAAAGCCCTTTACGATCGTCAGCAGCATGAAAGATGCTGCAAATAAAACG	F	FLJ12825	NR_026655	Body	chr12:54500127-54501158	Island					12:52786400-52787425			RP11-834C11.3;RP11-834C11.5	ENST00000515617.1;ENST00000513381.1	5'UTR;3'UTR	RP11-834C11.3;RP11-834C11.5	ENST00000515617.1;ENST00000513381.1	5'UTR;3'UTR			chr15	103086525	60	50M	*	0	0	CGTTTTATTTGCAGCATCTTTCATGCTGCTGACGATCGTAAAGGGCTTTA	*	NM:i:1	MD:Z:2C47	AS:i:47	XS:i:19	0.528127	0.538888	0.414179
cg17047467	81759378	ACAAACTTTAACCTCTAAATCATCTATAAAAACATTAATCTACCRAACTC			II			ATTGAAGAGCATATCAGCGAGCGACAGGCAGAAGTATTGGCTGAGTTTGAGAGAAGGAAG[CG]AGCCCGGCAGATCAATGTTTCCACAGATGACTCAGAGGTCAAAGCTTGCCTTAGAGCCTT	37	9	116041299	CAAGCTTTGACCTCTGAGTCATCTGTGGAAACATTGATCTGCCGGGCTCG	F	PRPF4;PRPF4	NM_004697;NM_001244926	Body;Body	chr9:116037549-116038229	S_Shelf								PRPF4	ENST00000488937.1	TSS200	PRPF4	ENST00000488937.1	TSS200	chr9:116040925-116041330		chr4	62411770	60	50M	*	0	0	CGAGCCCGGCAGATCAATGTTTCCACAGATGACTCAGAGGTCAAAGCTTG	*	NM:i:1	MD:Z:44G5	AS:i:45	XS:i:21	0.861328	0.920279	0.875119
cg16169833	26602889	TATAATCCCTATTATACCTCACAAAAATAATTATAAAACAATTAAATCTC			II			CATTCTCTTCAATATTGTTGGCTGTTTCAGGTTAACTACCAAAATCATTTGCCTGAGAAG[CG]AGATTTAATTGTCTTACAACTACCTCTGTGAGGTACAATAGGGATTACAAGTACCCATTG	37	5	87083582	GTAATCCCTATTGTACCTCACAGAGGTAGTTGTAAGACAATTAAATCTCG	F									TRUE										chr5:87083485-87083810		chr13	84752461	60	50M	*	0	0	GTAATCCCTATTGTACCTCACAGAGGTAGTTGTAAGACAATTAAATCTCG	*	NM:i:2	MD:Z:16T0G32	AS:i:40	XS:i:20	0.700654	0.823529	0.588429
cg13662144	36611869	CTCATCCTAAAACAAATCCCRAAACTACCCRATACTAAAAATCCCAAAAC			II			GCGGGCGGCATGTACCGGGCCCGGGCGGCGCGGGCGGGGCCGGAGCCCGGCAGCCCGGGG[CG]CTTTGGGATCCTCAGCACCGGGCAGCTCCGGGACCTGCTTCAGGATGAGCCCAAGCTGGA	37	7	73082340	TCATCCTGAAGCAGGTCCCGGAGCTGCCCGGTGCTGAGGATCCCAAAGCG	F	VPS37D	NM_001077621	1stExon	chr7:73081843-73082705	Island					7:72719780-72720671	7:73081675-73083486	Unclassified	VPS37D;VPS37D	ENST00000324941.4;ENST00000451519.1	1stExon;1stExon	VPS37D;VPS37D	ENST00000324941.4;ENST00000451519.1	1stExon;1stExon			chr5	135078099	60	50M	*	0	0	TCATCCTGAAGCAGGTCCCGGAGCTGCCCGGTGCTGAGGATCCCAAAGCG	*	NM:i:2	MD:Z:5T8A35	AS:i:40	XS:i:20	0.112219	0.122016	0.108531
cg11715575	79752370	RAAAAAACAAAAACTCAAACTAAAACRACTCATAAAAAACCCRATAAAAC			II			AAGAATGCGGCGGAGGAGCAGAAGCTCAAGCTGGAGCGGCTCATGAAGAACCCGGTGAGA[CG]AGGCCCAGGCTCCACGGCCCGTCCGAGGCCCACCCCCTTCCTCTGCAGCGCTTCAGGGTT	37	7	102036991	GAGGAGCAGAAGCTCAAGCTGGAGCGGCTCATGAAGAACCCGGTGAGACG	R	PRKRIP1	NM_024653	Body	chr7:102036470-102037017	Island					7:101823204-101824228	7:102036041-102037243	Promoter_Associated	PRKRIP1;PRKRIP1	ENST00000496391.1;ENST00000482465.1	ExonBnd;5'UTR	PRKRIP1;PRKRIP1;PRKRIP1;PRKRIP1;PRKRIP1	ENST00000496391.1;ENST00000477886.1;ENST00000469763.1;ENST00000482549.1;ENST00000482465.1	ExonBnd;5'UTR;5'UTR;5'UTR;5'UTR	chr7:102036920-102037230		chr5	136198770	60	3S47M	*	0	0	CGTCTCACCGGGTTCTTCATGAGCCGCTCCAGCTTGAGCTTCTGCTCCTC	*	NM:i:0	MD:Z:47	AS:i:47	XS:i:0	0.107547	0.0997134	0.217344
cg08001107	7677339	AAACCTCCAATTCACTTAAAAACAAATCTATTACTCTAAATTAACCAAAC			II			GAATTAATTCAAGGCCTCCAATTCACTTGGGGGCAGATCTGTTACTCTGAATTAACCAAG[CG]TAATTTGGCTGATTTTTTTTTTCCTATTATGCACAGCCCCCCTCTTAAGTATCAATAGCT	37	1	87801697	CGCTTGGTTAATTCAGAGTAACAGATCTGCCCCCAAGTGAATTGGAGGCC	R	LMO4	NM_006769	Body	chr1:87800835-87801252	S_Shore			RDMR			1:87799869-87802023	Promoter_Associated	LMO4	ENST00000489303.1	5'UTR	LMO4;LMO4	ENST00000495705.1;ENST00000489303.1	5'UTR;5'UTR	chr1:87801605-87801990		chr3	144198139	60	50M	*	0	0	CGCTTGGTTAATTCAGAGTAACAGATCTGCCCCCAAGTGAATTGGAGGCC	*	NM:i:0	MD:Z:50	AS:i:50	XS:i:0	0.822073	0.864841	0.650809
cg21330727	70637893	TTAATTAAAAAAATATCAAACACACACAACTCTCCTAACCATAACTTCCC			II			ACCTTTTGGATTTAATTAGAAAAATATCAGACACACACAGCTCTCCTAACCATAACTTCC[CG]CCTACACCACACACCCTGTGTCTCTATGACACATTCCCTAGGGAGGCTGTACATTGGCCC	37	17	38336206	TAATTAGAAAAATATCAGACACACACAGCTCTCCTAACCATAACTTCCCG	R	RAPGEFL1	NM_016339	5'UTR	chr17:38333605-38334795	S_Shore				TRUE				RAPGEFL1;RAPGEFL1;RAPGEFL1	ENST00000537255.1;ENST00000540388.1;ENST00000436615.3	5'UTR;5'UTR;5'UTR	RAPGEFL1;RAPGEFL1;RAPGEFL1;RAPGEFL1;RAPGEFL1;RAPGEFL1;RAPGEFL1	ENST00000541245.1;ENST00000538981.1;ENST00000543876.1;ENST00000537255.1;ENST00000538884.1;ENST00000540388.1;ENST00000436615.3	5'UTR;TSS1500;5'UTR;5'UTR;5'UTR;5'UTR;5'UTR	chr17:38335865-38336870		chr11	98838635	60	50M	*	0	0	TAATTAGAAAAATATCAGACACACACAGCTCTCCTAACCATAACTTCCCG	*	NM:i:1	MD:Z:33T16	AS:i:45	XS:i:21	0.86768	0.912251	0.858586
cg03422015	22655928	CACTTACTTCATCTCCAAAACTTCCTCTAAATATTTCCTTCTCTCTACCC			II			GCAAAGCTGTCCTCCACCCAGCAGTCTCTGGCAGAAAAGGAAACTCACTTGACTAATCTT[CG]GGCAGAGAGAAGGAAACACTTAGAGGAAGTTCTGGAGATGAAGTAAGTGTTTGTAGTCTT	37	12	1399135	CGGGCAGAGAGAAGGAAACACTTAGAGGAAGTTCTGGAGATGAAGTAAGT	F	ERC1;ERC1;ERC1;ERC1;ERC1;ERC1	NR_027946;NR_027948;NR_027949;NM_178039;NM_178040;NM_001301248	Body;Body;Body;Body;Body;Body													ERC1	ENST00000543263.1	5'UTR	chr12:1399040-1399215		chr6	119694565	60	50M	*	0	0	ACTTACTTCATCTCCAGAACTTCCTCTAAGTGTTTCCTTCTCTCTGCCCG	*	NM:i:2	MD:Z:11T26C11	AS:i:40	XS:i:19	0.479334	0.227225	0.888029
cg12884780	38723902	ATTATAAACTCATTTCCATAAAAACTATCTCATTATCATACTAACTACCC			II			GAAAATGAATAGTTATAAGCTCATTTCCATAGAAACTGTCTCATTATCATGCTGGCTGCC[CG]CTGGACCAGGCAGGGCTTCTTGCCAGCACCAGCTCCACAATTAAATGTCCCCTGCCCGCC	37	1	3078148	CGGGCAGCCAGCATGATAATGAGACAGTTTCTATGGAAATGAGCTTATAA	R	PRDM16;PRDM16	NM_199454;NM_022114	Body;Body	chr1:3080934-3081292	N_Shelf		chr1:3077832-3077832			1:3068008-3068476									chr1:3077760-3078275		chr4	154550110	60	50M	*	0	0	CGGGCAGCCAGCATGATAATGAGACAGTTTCTATGGAAATGAGCTTATAA	*	NM:i:0	MD:Z:50	AS:i:50	XS:i:19	0.816602	0.777239	0.712989
cg06479604	78772559	CTAATACCACCTTCCTTTCTAAAATAAAATCTCTCTAACATAAAATCACC			II			AGATCCAGAGGCTGGTACCACCTTCCTTTCTAAAATAAAATCTCTCTGGCATGAAGTCAC[CG]CCTATTTCACATCCGGTTTGCCCTGGGACGTATTACTACTGTCTTGGTAAAGAGAAATCT	37	5	161275123	TGGTACCACCTTCCTTTCTAAAATAAAATCTCTCTGGCATGAAGTCACCG	R	GABRA1;GABRA1;GABRA1;GABRA1;GABRA1;GABRA1	NM_001127645;NM_001127643;NM_001127646;NM_000806;NM_001127644;NM_001127644	TSS1500;5'UTR;TSS1500;5'UTR;5'UTR;1stExon			low-CpG:161207698-161207765		DMR					GABRA1;GABRA1;GABRA1;GABRA1;GABRA1;GABRA1	ENST00000437025.2;ENST00000023897.6;ENST00000420560.1;ENST00000428797.2;ENST00000393943.4;ENST00000393943.4	TSS1500;5'UTR;TSS1500;5'UTR;1stExon;5'UTR	GABRA1;GABRA1;GABRA1;GABRA1;GABRA1;GABRA1	ENST00000437025.2;ENST00000023897.6;ENST00000521339.1;ENST00000428797.2;ENST00000393943.4;ENST00000393943.4	TSS1500;5'UTR;TSS1500;5'UTR;1stExon;5'UTR			chr11	42182462	60	50M	*	0	0	CGGTGACTTCATGCCAGAGAGATTTTATTTTAGAAAGGAAGGTGGTACCA	*	NM:i:0	MD:Z:50	AS:i:50	XS:i:20	0.202247	0.0915453	0.12511
cg13042605	49784899	TACTAAATCTATTTTAATAACATAATAAAAACTATACAACCCAACCCTCC			II			TAGTCCTCCTTTACTGGATCTATTTTAATAGCATAATGAGGGCTGTGCAACCCAGCCCTC[CG]ACATTCCCTGAGAGTGCACCCCTAAGTGTCTCAAGATGTCTGAGGAACATCAAAGAAAAG	37	2	19933224	CGGAGGGCTGGGTTGCACAGCCCTCATTATGCTATTAAAATAGATCCAGT	R									TRUE										chr2:19933080-19933455		chr12	9181015	60	13S37M	*	0	0	CGGAGGGCTGGGTTGCACAGCCCTCATTATGCTATTAAAATAGATCCAGT	*	NM:i:0	MD:Z:37	AS:i:37	XS:i:19	0.831194	0.908294	0.169958
cg02505036	16617840	CTCCCAAACCTTTCAATTATCAATCTATCACAAATACACACTAATATCTC			II			AAGATGAGTGGCTCCCAGACCTTTCAGTTATCAATCTGTCACAAGTGCACACTGGTATCT[CG]TGACATGATGATCCCCGAGATGTCTGAGATCTGTGCATCCTTGACCGATCCCAAATTTCT	37	X	133675433	TCCCAGACCTTTCAGTTATCAATCTGTCACAAGTGCACACTGGTATCTCG	R	MIR450A1;MIR450B;MIR542;MIR450A2	NR_029962;NR_030587;NR_030399;NR_030227	TSS1500;TSS1500;Body;TSS1500	chrX:133678595-133679201	N_Shelf								MIR450B;MIR450A1;MIR450A2;MIR542	ENST00000401182.1;ENST00000362262.1;ENST00000385022.1;ENST00000385050.1	TSS1500;TSS1500;TSS1500;1stExon	MIR450B;MIR450A1;MIR450A2;MIR542	ENST00000401182.1;ENST00000362262.1;ENST00000385022.1;ENST00000385050.1	TSS1500;TSS1500;TSS1500;1stExon			chrX	53049406	60	50M	*	0	0	TCCCAGACCTTTCAGTTATCAATCTGTCACAAGTGCACACTGGTATCTCG	*	NM:i:2	MD:Z:33G5G10	AS:i:40	XS:i:19	0.838779	0.811485	0.790765
cg26369098	81682123	CCTCRATCCCAAACTACAACTCTTATTACCATAATAATAATATCACRAAC			II			TCACACGGGCTCCTCGGTCCCAGGCTGCAGCTCTTGTTGCCATGATGATGATGTCACGGA[CG]CAACCACTGGGGGGAGGGGAGAGGGGGGTGTGTGTGGCGAAGGGAGGCTGCGAGTAGTGC	37	6	111804425	CTCGGTCCCAGGCTGCAGCTCTTGTTGCCATGATGATGATGTCACGGACG	R	REV3L	NM_002912	TSS200	chr6:111803556-111805509	Island	high-CpG:111910860-111911341				6:111910131-111912224			REV3L;TRAF3IP2-AS1;REV3L;REV3L;REV3L;REV3L;REV3L	ENST00000435970.1;ENST00000532226.1;ENST00000368805.1;ENST00000358835.3;ENST00000368805.1;ENST00000435970.1;ENST00000368802.3	5'UTR;TSS1500;5'UTR;5'UTR;1stExon;ExonBnd;TSS200	REV3L;TRAF3IP2-AS1;TRAF3IP2-AS1;TRAF3IP2-AS1;TRAF3IP2-AS1;TRAF3IP2-AS1;TRAF3IP2-AS1;TRAF3IP2-AS1;TRAF3IP2-AS1;TRAF3IP2-AS1;REV3L;REV3L;REV3L;REV3L;TRAF3IP2-AS1;REV3L;REV3L;REV3L	ENST00000435970.1;ENST00000532226.1;ENST00000525151.1;ENST00000438298.2;ENST00000442928.2;ENST00000532353.1;ENST00000420651.2;ENST00000449449.2;ENST00000456352.2;ENST00000440001.2;ENST00000368805.1;ENST00000358835.3;ENST00000422377.1;ENST00000434009.1;ENST00000440395.1;ENST00000368805.1;ENST00000422377.1;ENST00000368802.3	5'UTR;TSS1500;TSS1500;TSS1500;TSS1500;TSS1500;TSS1500;TSS1500;TSS1500;TSS1500;5'UTR;5'UTR;5'UTR;TSS1500;TSS1500;1stExon;ExonBnd;TSS200	chr6:111804265-111805475		chr10	39732111	60	50M	*	0	0	CGTCCGTGACATCATCATCATGGCAACAAGAGCTGCAGCCTGGGACCGAG	*	NM:i:0	MD:Z:50	AS:i:50	XS:i:20	0.0958725	0.110049	0.0920974
cg05336318	54722912	CAAAAATAAAATACCCAAAACAAAAATCCCRATTTCCAAAATACTAATCC			II			CTGTCGTGGCAGGCCGTTGCTCTGATGGTGGTCCCAGCCAAGCCCCGGTTGCTGACTCTG[CG]GACCAGCACTTTGGAAACCGGGATTTTTGTTCTGGGCATCTCACTCCTGGAGGGTTGCTG	37	13	25743818	CGGACCAGCACTTTGGAAACCGGGATTTTTGTTCTGGGCATCTCACTCCT	F	AMER2;AMER2	NM_199138;NM_152704	Body;1stExon	chr13:25743998-25746127	N_Shore								FAM123A	ENST00000515384.1	1stExon	FAM123A	ENST00000515384.1	1stExon	chr13:25743665-25744175		chr14	60380140	60	50M	*	0	0	AGGAGTGAGATGCCCAGAACAAAAATCCCGGTTTCCAAAGTGCTGGTCCG	*	NM:i:2	MD:Z:9G19T20	AS:i:40	XS:i:0	0.868249	0.905026	0.869301
cg21992400	87773932	TATATTAAAACTTTAAAACACRCTCAAATATCATATACACACCCAATAAC			II			AGGCACATGAGTGTGTTAAGACTTTAAAACACGCTCAAATGTCATGTGCACACCCAATGA[CG]GGCAAGAATAATTATGAAAAAACAAGAAATCTATGTCTATGAAACCGTGTTGGACAAAAT	37	11	16170023	GTGTTAAGACTTTAAAACACGCTCAAATGTCATGTGCACACCCAATGACG	R	SOX6;SOX6;SOX6;SOX6	NM_033326;NM_001145819;NM_017508;NM_001145811	Body;Body;Body;Body						TRUE										chr11:16169845-16170030		chr7	115624984	60	50M	*	0	0	GTGTTAAGACTTTAAAACACGCTCAAATGTCATGTGCACACCCAATGACG	*	NM:i:0	MD:Z:50	AS:i:50	XS:i:0	0.881831	0.876587	0.715793
cg09595108	26750962	ATCTAATAAAATCTAATCTCTAACTTAAATCTACTCCRAATAACRTATCC			II			TGATGGGCTTTATCTAATGAGATCTGGTCTCTGGCTTAGATCTGCTCCGAATGACGTGTC[CG]CAATGAATGAGAGCTGCGTCGCAAACAAAACATTTAATTAACAAAATTGGCCTCTAAGAG	37	1	87800641	CGGACACGTCATTCGGAGCAGATCTAAGCCAGAGACCAGATCTCATTAGA	R	LMO4	NM_006769	Body	chr1:87800835-87801252	N_Shore		chr1:87800631-87800631				1:87799869-87802023	Promoter_Associated	LMO4	ENST00000489303.1	5'UTR	LMO4;LMO4	ENST00000495705.1;ENST00000489303.1	5'UTR;5'UTR	chr1:87800040-87801515		chr3	144199088	60	50M	*	0	0	CGGACACGTCATTCGGAGCAGATCTAAGCCAGAGACCAGATCTCATTAGA	*	NM:i:1	MD:Z:18T31	AS:i:45	XS:i:19	0.124062	0.123755	0.275167
cg05710997	89610186	ACAATCCACACACAAATAATCTTCTCCAACTACTTATAAACATAAAACCA	73698876	ACAATCCGCACGCGAATAATCTTCTCCGACTACTTATAAACGTAAAACCG	I	C	Grn	AGCGCTCACGGCGCTCCTTGCCCCGCAGCGGAGCCCATCTCCGCCAGGCAGCCAGCCCTG[CG]GCCCCACGTCCACAAGCAGCCGGAGAAGACCACCCGCGTGCGGACTGTGCTGAACGAGAA	37	5	50685512	CGGCCCCACGTCCACAAGCAGCCGGAGAAGACCACCCGCGTGCGGACTGT	F	ISL1	NM_002202	Body	chr5:50685453-50686148	Island			DMR	TRUE	5:50721113-50721905									chr5:50684880-50686055		chr13	116303251	60	50M	*	0	0	ACAGTCCGCACGCGGGTGGTCTTCTCCGGCTGCTTGTGGACGTGGGGCCG	*	NM:i:2	MD:Z:11T32C5	AS:i:40	XS:i:0	0.0481709	0.0207032	0.0782732
cg03866862	56707525	AAAAAAAACTTAAATATAAAAACCTCCAAAAAATTATTTATAACAACCCC			II			GGGGGGGGGGTCCGGGGGCCGGGGGAGCGTCGCGCTGACGGCAGCCAGAGCCTGCGATGA[CG]GGGCTGCTATAAATAACTTCTTGGAGGCTCCCACACCCAAGCTCCCCTCCCGCTTTCCCA	37	6	33401542	CGGGGCTGCTATAAATAACTTCTTGGAGGCTCCCACACCCAAGCTCCCCT	F	SYNGAP1	NM_006772	Body										SYNGAP1	ENST00000496374.1	5'UTR	SYNGAP1;SYNGAP1	ENST00000479510.1;ENST00000496374.1	5'UTR;5'UTR	chr6:33401225-33401855		chr17	26953937	60	50M	*	0	0	CGGGGCTGCTATAAATAACTTCTTGGAGGCTCCCACACCCAAGCTCCCCT	*	NM:i:2	MD:Z:22A17G9	AS:i:40	XS:i:0	0.672768	0.651138	0.819129
cg04931708	45649522	AAAAATAAATAATAATTATCCCCRAATCATTAATACRCCAAAAACTCTAC			II			CCTCCCCAGCATCACCAGCCGAACCTGCCTGCCCAGCCCAATGGACTCCTGCCAGCCCAT[CG]CAGAGTTCTTGGCGCACCAATGACTCGGGGACAATCACTACTTATTTCTATCAATAGAAA	37	7	121944678	CGCAGAGTTCTTGGCGCACCAATGACTCGGGGACAATCACTACTTATTTC	F	FEZF1;FEZF1;FEZF1-AS1	NM_001160264;NM_001024613;NR_036484	TSS200;TSS200;Body	chr7:121943867-121944538	S_Shore					7:121730979-121731929			RP11-560I19.4;FEZF1;FEZF1;FEZF1;RP11-560I19.4	ENST00000437317.1;ENST00000331178.4;ENST00000427185.2;ENST00000442488.2;ENST00000428449.1	TSS1500;TSS200;TSS200;TSS200;5'UTR	RP11-560I19.4;FEZF1;FEZF1;FEZF1;RP11-560I19.4;FEZF1	ENST00000437317.1;ENST00000331178.4;ENST00000427185.2;ENST00000442488.2;ENST00000428449.1;ENST00000418046.1	TSS1500;TSS200;TSS200;TSS200;5'UTR;5'UTR	chr7:121943925-121947655		chr6	23248254	60	50M	*	0	0	CGCAGAGTTCTTGGCGCACCAATGACTCGGGGACAATCACTACTTATTTC	*	NM:i:0	MD:Z:50	AS:i:50	XS:i:0	0.514311	0.30666	0.107929
cg00864768	90703422	CCTCCACCAAATTCTCACCAAAACTAAACCTAAATAAAAACCCAAATCCC			II			TCCCTCTCCTCCCTCCACCAAATTCTCACCAGGGCTGGGCCTGAATGAGGGCCCAGGTCC[CG]AGGATGGTGACCAGAGAATGCAAAGTGTGGGGGCCACAGGTGAACAGGGTGAGCCCCAGG	37	19	54692102	CGGGACCTGGGCCCTCATTCAGGCCCAGCCCTGGTGAGAATTTGGTGGAG	R	MBOAT7;MBOAT7;MBOAT7;MBOAT7	NM_001146083;NM_001146082;NM_001146056;NM_024298	Body;Body;Body;Body	chr19:54693034-54695497	N_Shore						19:54692076-54692366	Promoter_Associated	MBOAT7	ENST00000474910.1	3'UTR	MBOAT7;MBOAT7;MBOAT7;MBOAT7;MBOAT7;MBOAT7	ENST00000491216.1;ENST00000495968.1;ENST00000449249.1;ENST00000464098.1;ENST00000464098.1;ENST00000474910.1	3'UTR;3'UTR;1stExon;1stExon;3'UTR;3'UTR	chr19:54691960-54692455		chr7	3691799	60	10S36M4S	*	0	0	CTCCACCAAATTCTCACCAGGGCTGGGCCTGAATGAGGGCCCAGGTCCCG	*	NM:i:0	MD:Z:36	AS:i:36	XS:i:19	0.393256	0.216234	0.285807
cg17807479	6631826	AATAACCACTCTCACTATTATTACACTCAAACTCCTTATCATACTAACCA	69620259	AATAACCGCTCTCGCTATTATTACACTCGAACTCCTTATCGTACTAACCG	I	C	Grn	GGCGGCGGCGGCCAGCGCGGCCGTCACCTACGAGACGTGCTGGGGCTACTACGACGTGAG[CG]GCCAGTACGACAAGGAGTTCGAGTGTAACAACAGCGAGAGCGGCTACCTGTACTGCTGCG	37	17	11145042	CGGCCAGTACGACAAGGAGTTCGAGTGTAACAACAGCGAGAGCGGCTACC	F	SHISA6	NM_207386	1stExon	chr17:11143487-11145416	Island			DMR		17:11084003-11086141	17:11144857-11145060	Unclassified_Cell_type_specific	SHISA6;SHISA6	ENST00000432116.2;ENST00000409168.2	1stExon;1stExon	SHISA6;SHISA6;SHISA6	ENST00000432116.2;ENST00000409168.2;ENST00000343478.5	1stExon;1stExon;TSS200	chr17:11144665-11145375		chr11	66525595	60	50M	*	0	0	GGTAGCCGCTCTCGCTGTTGTTACACTCGAACTCCTTGTCGTACTGGCCG	*	NM:i:1	MD:Z:22G27	AS:i:45	XS:i:0	0.404686	0.142456	0.0690841
cg20665157	99785896	TTATCAATAAAAATTAACAAACCTCATCTCCTAAATAATACAACTAAACC			II			AACTCTTTCCATTGTCAATAGAAATTGACAAACCTCATCTCCTAAATAGTGCAGCTGAGC[CG]GGCGGGATCCACGCAGCTGTAAAGGGCTCTGCTCTTGGGGCCGGGGAGCACTAACAATAG	37	7	121969421	TGTCAATAGAAATTGACAAACCTCATCTCCTAAATAGTGCAGCTGAGCCG	R	CADPS2;CADPS2;CADPS2	NM_001009571;NM_001167940;NM_017954	Body;Body;Body						TRUE				RP11-560I19.6	ENST00000482375.1	5'UTR	RP11-560I19.6	ENST00000482375.1	5'UTR	chr7:121969260-121969610		chr6	23273232	60	50M	*	0	0	TGTCAATAGAAATTGACAAACCTCATCTCCTAAATAGTGCAGCTGAGCCG	*	NM:i:2	MD:Z:24C0G24	AS:i:40	XS:i:0	0.694996	0.73035	0.289328
cg09438147	40726887	CACAAACCACTATCCACAATAAAAAATACTAAAAACAAAAAACAAATACA	49630263	CGCGAACCGCTATCCACAATAAAAAATACTAAAAACAAAAAACGAATACG	I	A	Red	CGTGCAGCCCGGCGCGGGCCGCTGTCCACAGTGGGAGGTGCTGAAAGCAGGGAGCGGGTG[CG]GGGGCGGCGAGGCGGACCGCTGCTCCGAGCGCCCCCCTCCTCGCTCCGCGGCTCCTCCAG	37	2	210636533	CGCGGGCCGCTGTCCACAGTGGGAGGTGCTGAAAGCAGGGAGCGGGTGCG	R	UNC80;UNC80	NM_182587;NM_032504	TSS200;TSS200	chr2:210636344-210636935	Island	high-CpG:210344568-210345203		DMR		2:210344590-210345230			UNC80;UNC80	ENST00000272845.5;ENST00000478701.1	TSS1500;TSS200	UNC80;UNC80	ENST00000272845.5;ENST00000478701.1	TSS1500;TSS200	chr2:210636185-210636895		chr1	66468138	60	50M	*	0	0	CGCGGGCCGCTGTCCACAGTGGGAGGTGCTGAAAGCAGGGAGCGGGTGCG	*	NM:i:2	MD:Z:40C5G3	AS:i:41	XS:i:19	0.248773	0.0556747	0.0815866
cg11759060	28796569	AAACCCATTAAAACATCAATAACAACRTCTAACCAAAAATACAATAAAAC			II			CACTTACATTTATTTCTCATTTTCCAAACAATATAGTTGGTTTGCTAGTCACATTTGCTA[CG]TCTTATTGCATTTTTGGTCAGACGCTGTCATTGATGCTCTAATGGGTCTGTGCCCTATGG	37	14	45565776	CGTCTTATTGCATTTTTGGTCAGACGCTGTCATTGATGCTCTAATGGGTC	F	PRPF39	NM_017922	Body										PRPF39	ENST00000355846.5	TSS200	PRPF39;PRPF39;PRPF39;PRPF39;PRPF39;PRPF39	ENST00000557477.1;ENST00000556353.1;ENST00000355846.5;ENST00000477626.1;ENST00000424478.1;ENST00000554439.1	TSS1500;5'UTR;TSS200;5'UTR;3'UTR;3'UTR			chr12	65043692	60	50M	*	0	0	CGTCTTATTGCATTTTTGGTCAGACGCTGTCATTGATGCTCTAATGGGTC	*	NM:i:0	MD:Z:50	AS:i:50	XS:i:0	0.902377	0.929596	0.90898
cg07653699	71630238	AAACTTAATCACCTTTCCACTCATAAATCCCAACTTACTTAACAAAATTC			II			TTCTCCTCTTTGGGCTTGGTCACCTTTCCACTCATAGATCCCAGCTTGCTTGACAAGGTT[CG]CTCAGAAGACGGAAGTCCTCGCCGAGCGGGTCGGACTTGGGAGAGTGCTTAGGGCGGCAA	37	X	138286295	GGCTTGGTCACCTTTCCACTCATAGATCCCAGCTTGCTTGACAAGGTTCG	R	FGF13;FGF13;FGF13	NM_001139501;NM_001139500;NM_001139498	5'UTR;5'UTR;5'UTR	chrX:138285888-138287622	Island			DMR		X:138112698-138114446			FGF13	ENST00000541469.1	TSS200	FGF13;FGF13;FGF13;FGF13	ENST00000421460.1;ENST00000370603.3;ENST00000436198.1;ENST00000448673.1	TSS1500;TSS200;5'UTR;5'UTR	chrX:138285325-138286795		chrX	59567166	60	50M	*	0	0	GGCTTGGTCACCTTTCCACTCATAGATCCCAGCTTGCTTGACAAGGTTCG	*	NM:i:1	MD:Z:45A4	AS:i:45	XS:i:19	0.0596705	0.401852	0.247132
cg12220518	52711892	ACRCCATATCTTAACTACRAACCAACACTATTTTATTTTCATTATCACAC			II			TTCTATCTTTTGGGCGACACGATAAAAAATAACCCTGTATTTATGCAAATTGCAAAGTAG[CG]TGTGATAATGAAAACAAAACAGTGCTGGCCCGCAGCCAAGACATGGCGCTGACGGGAGCT	37	16	73265883	CGCCATGTCTTGGCTGCGGGCCAGCACTGTTTTGTTTTCATTATCACACG	F									TRUE				AC140912.1;AC140912.1	ENST00000561802.1;ENST00000577171.1	TSS1500;TSS200	AC140912.1;AC140912.1	ENST00000561802.1;ENST00000577171.1	TSS1500;TSS200	chr16:73265760-73266235		chr8	108537919	60	50M	*	0	0	CGCCATGTCTTGGCTGCGGGCCAGCACTGTTTTGTTTTCATTATCACACG	*	NM:i:1	MD:Z:25C24	AS:i:45	XS:i:21	0.91704	0.904547	0.803824
cg15167955	19737536	CAACTAACCCAAACTCTAACTAATAATAAACTAACTAAACTACCRACCCC			II			ATGTGGGCCTGCAGCTGGCCCAGGCTCTGGCTGGTGGTGGGCTGGCTGGGCTGCCGGCCC[CG]CTGGTGCTGGCTCAGCGGCTGTTGCAGGCTCTGCTGCCGCATCAGGGTGCGGGGTCGCTG	37	11	61309917	CGGGGCCGGCAGCCCAGCCAGCCCACCACCAGCCAGAGCCTGGGCCAGCT	R	SYT7;SYT7;SYT7	NM_004200;NM_001300773;NM_001252065	Body;Body;Body						TRUE	11:61066337-61066784			RP11-794G24.1	ENST00000540906.1	TSS200	RP11-794G24.1;SYT7	ENST00000540906.1;ENST00000539246.1	TSS200;3'UTR	chr11:61308945-61310155		chr19	10426432	60	50M	*	0	0	CGGGGCCGGCAGCCCAGCCAGCCCACCACCAGCCAGAGCCTGGGCCAGCT	*	NM:i:2	MD:Z:1A15T32	AS:i:43	XS:i:20	0.784327	0.872195	0.807247
cg24408656	32760569	CCATAAAACCAAAAAACCAAATATAACACRTTATTTATATATAAAACCRC			II			TCGCTAAGACGCCATAAAACCAAAGGGCCAGATGTGGCACGTTATTTATGTGTGAAACCG[CG]TTTACACTAGATACGCGGATCCAAGGCCGATAGCACGACTTCGCGGGAGGTCACAGACCT	37	20	21503861	CGCGGTTTCACACATAAATAACGTGCCACATCTGGCCCTTTGGTTTTATG	R				chr20:21501961-21503931	Island			DMR		20:21449634-21451991									chr20:21503580-21504135		chr2	147195526	60	45M5S	*	0	0	CATAAAACCAAAGGGCCAGATGTGGCACGTTATTTATGTGTGAAACCGCG	*	NM:i:0	MD:Z:45	AS:i:45	XS:i:19	0.135193	0.119651	0.087108
cg14088090	68796835	CCCCCRAACATACTAACAAAACAAATAAAACTATAATAATCCCAACAACC			II			GCCGGGGGCTGCCCCCGGACATGCTGGCAGAGCAGGTGGAGCTGTGGTGGTCCCAGCAGC[CG]CGGCGCTCGGCGCTCTGCTTCGTCGTGGCCGTGGGCCTCGTGGCAGGCTGTGGCGCGGGC	37	1	43738485	CCCCGGACATGCTGGCAGAGCAGGTGGAGCTGTGGTGGTCCCAGCAGCCG	R	TMEM125	NM_144626	Body	chr1:43738484-43738829	Island					1:43511072-43511457									chr1:43738420-43738835		chr4	118542149	60	41M9S	*	0	0	CGGCTGCTGGGACCACCACAGCTCCACCTGCTCTGCCAGCATGTCCGGGG	*	NM:i:2	MD:Z:0G17T22	AS:i:35	XS:i:0	0.929586	0.915815	0.953291
cg27093143	86694552	AAATCTAATTCCCAACAACCAATACACAAATCCCAATAAAAAATTAAACA	22805882	AAATCTAATTCCCAACGACCGATACGCAAATCCCGATAAAAAATTAAACG	I	C	Grn	ACTGTCCTTTCCACTTCCATCCAGGCCCCGGGGTCGGCCCAGGTGGCTGGACTATGCGGG[CG]CCTAACCCTTCACCGGGACCTGCGCACCGGCCGCTGGGAACCAGACCCACAGCGCTCTCG	37	19	36360605	GGGTCTGGTTCCCAGCGGCCGGTGCGCAGGTCCCGGTGAAGGGTTAGGCG	F	APLP1;APLP1	NM_001024807;NM_005166	Body;Body	chr19:36360264-36360835	Island			DMR	TRUE	19:41052145-41052894	19:36360589-36361144	Unclassified							chr19:36360565-36361395		chr7	30444376	60	50M	*	0	0	GGGTCTGGTTCCCAGCGGCCGGTGCGCAGGTCCCGGTGAAGGGTTAGGCG	*	NM:i:1	MD:Z:47A2	AS:i:47	XS:i:0	0.081286	0.0873241	0.0702847
cg11930114	33808894	CAAATTAAAAAAAACAACTCCAACCCATACATAATCAAAACTCCACAACA	81729282	CAAATTAAAAAAAACAACTCCAACCCATACATAATCAAAACTCCGCGACG	I	C	Grn	CTCGGAGAAGAACAGGTTAGAGGAGGCAGCTCCAGCCCATGCATAATCAGGGCTCCGCGG[CG]CCTCCATTCTTTCCTCCTCCTCCTCCTCCTCCTCCTCCTCCTCCTCCTCCTCCTCCTCCT	37	5	87972127	CGCCGCGGAGCCCTGATTATGCATGGGCTGGAGCTGCCTCCTCTAACCTG	R	LOC645323;LOC645323	NR_024383;NR_015436	Body;Body	chr5:87973951-87974294	N_Shore								CTC-467M3.1	ENST00000510274.1	5'UTR	LINC00461;LINC00461;LINC00461;LINC00461;LINC00461;LINC00461;CTC-467M3.1;LINC00461;LINC00461;LINC00461;LINC00461;LINC00461	ENST00000504246.1;ENST00000511014.1;ENST00000509783.1;ENST00000513026.1;ENST00000513893.1;ENST00000509265.1;ENST00000510274.1;ENST00000506978.1;ENST00000506014.1;ENST00000502301.1;ENST00000509405.1;ENST00000513805.1	TSS200;3'UTR;3'UTR;3'UTR;3'UTR;3'UTR;5'UTR;3'UTR;3'UTR;3'UTR;3'UTR;3'UTR	chr5:87971965-87972170		chr13	83729445	60	50M	*	0	0	CGCCGCGGAGCCCTGATTATGCATGGGCTGGAGCTGCCTCCTCTAACCTG	*	NM:i:1	MD:Z:40T9	AS:i:45	XS:i:19	0.0543914	0.0635414	0.0405267
cg05393688	91691121	TCCRAATTAAAAATTCAAAATTTACCTAACAACAATAAACAAAAAATCCC			II			TTATTTATAGCTCCGAATTAAAGGTTCAGAGTTTGCCTAGCAACAGTGGGCAGAGAATCC[CG]TGAGAAGAGCCACAGGCGCTGCTCCAATAACAAAGAACGGCCAAGGCGGAAATAAAAAAT	37	13	45009596	CGGGATTCTCTGCCCACTGTTGCTAGGCAAACTCTGAACCTTTAATTCGG	R	TSC22D1;TSC22D1	NM_183422;NM_006022	Body;Body	chr13:45011151-45011395	N_Shore					13:43907297-43907615	13:45008953-45010158	Promoter_Associated_Cell_type_specific				TSC22D1;TSC22D1;TSC22D1	ENST00000487881.1;ENST00000496838.1;ENST00000496314.1	3'UTR;3'UTR;TSS200	chr13:45009285-45009635		chr14	76505859	60	50M	*	0	0	CGGGATTCTCTGCCCACTGTTGCTAGGCAAACTCTGAACCTTTAATTCGG	*	NM:i:1	MD:Z:48A1	AS:i:48	XS:i:20	0.0560973	0.06681	0.274343
cg25217583	27621110	AACAAAAACCAAATTTCTAAACTACTTCTTATATCTAATAATTAAAACCC			II			ACTTTTGAGCTGGGAGGAGGGAAAAGGTAAAAATACAAGTATGGCTGTTGTTGCTTCAGC[CG]GGCCTTAATTACCAGACACAAGAAGCAGTTCAGAAATCTGGTCTCTGTTGTTGTAGAGGT	37	1	50574383	CGGGCCTTAATTACCAGACACAAGAAGCAGTTCAGAAATCTGGTCTCTGT	F	ELAVL4;ELAVL4;ELAVL4;ELAVL4;ELAVL4	NM_001144777;NM_021952;NM_001144776;NM_001144775;NM_001144774	Body;TSS1500;Body;Body;TSS1500										ELAVL4;ELAVL4;ELAVL4;ELAVL4	ENST00000371824.1;ENST00000371823.4;ENST00000371821.1;ENST00000371819.1	TSS1500;TSS1500;TSS1500;TSS1500	ELAVL4;ELAVL4;ELAVL4;ELAVL4;ELAVL4;ELAVL4	ENST00000371824.1;ENST00000371823.4;ENST00000371821.1;ENST00000371819.1;ENST00000494555.1;ENST00000463650.1	TSS1500;TSS1500;TSS1500;TSS1500;TSS1500;5'UTR			chr4	110287687	60	50M	*	0	0	ACAGAGACCAGATTTCTGAACTGCTTCTTGTGTCTGGTAATTAAGGCCCG	*	NM:i:1	MD:Z:44A5	AS:i:45	XS:i:0	0.751365	0.910471	0.510421
cg15580874	99645871	ACATCAAATCTTTCACATTCATAAACTAAAATATTCTTAATCTTCATACC			II			CGTGTATTTGCACATCAGATCTTTCACATTCATAAACTGGGATGTTCTTGGTCTTCATGC[CG]TATTCGTGTAATACCTGAATCGGTGTTTTCCCTGGCTTAGCTGTTATCATCTTCCCCAAA	37	2	179315077	CGGCATGAAGACCAAGAACATCCCAGTTTATGAATGTGAAAGATCTGATG	R	DFNB59;PRKRA;MIR548N;PRKRA;PRKRA	NM_001042702;NM_001139517;NR_031666;NM_001139518;NM_003690	TSS1500;1stExon;Body;Body;Body	chr2:179315214-179316573	N_Shore								PRKRA;PRKRA;DFNB59;PRKRA	ENST00000438687.3;ENST00000470200.1;ENST00000409117.3;ENST00000432031.2	5'UTR;3'UTR;TSS1500;1stExon	PRKRA;PRKRA;PRKRA;PRKRA;DFNB59;PRKRA;PRKRA;PRKRA;PRKRA	ENST00000438687.3;ENST00000470200.1;ENST00000460433.1;ENST00000466165.1;ENST00000409117.3;ENST00000463882.1;ENST00000448279.1;ENST00000432031.2;ENST00000457633.1	5'UTR;3'UTR;3'UTR;3'UTR;TSS1500;3'UTR;1stExon;1stExon;1stExon	chr2:179314545-179315095		chr2	76647185	60	50M	*	0	0	CATCAGATCTTTCACATTCATAAACTGGGATGTTCTTGGTCTTCATGCCG	*	NM:i:2	MD:Z:4G23A21	AS:i:40	XS:i:0	0.37786	0.304675	0.551716
cg05854542	2660271	TCTCACCTTAAACTAAACCCCAAACTTTCTCAATTCTTCCAATTAAAATC			II			TTGTATTTTCTTCTTTTTGACTGTTTTCTCATAGTCCCTGGTCTTCAGAATGAACAGAAA[CG]ATTCCAACTGGAAGAACTGAGAAAGTTTGGGGCCCAGTTTAAGGTGAGAGAAGAGTGAGC	37	16	28844164	CGATTCCAACTGGAAGAACTGAGAAAGTTTGGGGCCCAGTTTAAGGTGAG	F	ATXN2L;ATXN2L;ATXN2L;ATXN2L;ATXN2L;ATXN2L;ATXN2L	NM_007245;NM_148414;NM_148415;NM_017492;NM_001308230;NM_148416;NM_145714	Body;Body;Body;Body;Body;Body;Body										RP11-24N18.1;ATXN2L	ENST00000563565.1;ENST00000565845.1	3'UTR;TSS1500	RP11-24N18.1;ATXN2L;ATXN2L;ATXN2L;ATXN2L;ATXN2L;ATXN2L;ATXN2L	ENST00000563565.1;ENST00000565845.1;ENST00000562583.1;ENST00000564035.1;ENST00000565971.1;ENST00000566946.1;ENST00000561732.1;ENST00000563314.1	3'UTR;TSS1500;TSS1500;TSS1500;3'UTR;TSS1500;TSS1500;5'UTR			chr7	126495816	60	40M10S	*	0	0	CTCACCTTAAACTGGGCCCCAAACTTTCTCAGTTCTTCCAGTTGGAATCG	*	NM:i:1	MD:Z:23T16	AS:i:35	XS:i:19	0.849429	0.867478	0.80961
cg17755964	6627433	TAAAAAACACCCATTATACCCACACCAATTCACAAACAATTTAACATACA	53627985	TAAAAAACGCCCATTATACCCGCGCCAATTCACAAACAATTTAACGTACG	I	C	Grn	CCGTTCCCACACTCCGCGGCCAATGGCCGGGCGGGCCGCACAAAGGCGCCGGCCCATTAG[CG]CACGCTAAATTGCCTGTGAATTGGCGCGGGCACAATGGGCGCTCCCCAAGGAGCAGGTGG	37	1	2461834	CGCACGCTAAATTGCCTGTGAATTGGCGCGGGCACAATGGGCGCTCCCCA	F	HES5	NM_001010926	TSS200	chr1:2460760-2462010	Island					1:2450283-2451870			HES5	ENST00000378453.3	TSS200	HES5	ENST00000378453.3	TSS200	chr1:2461665-2461975		chr4	154960740	60	50M	*	0	0	TGGGGAGCGCCCATTGTGCCCGCGCCAATTCACAGGCAATTTAGCGTGCG	*	NM:i:2	MD:Z:0C8A40	AS:i:44	XS:i:0	0.028487	0.0174665	0.035896
cg00538229	15722238	RATAAAATTACCAAATTAAAATAAATCATTTAACCCATAATAACCRAAAC			II			CCGGGGCCGTGTGCGCCGCAGAGATAAGGCACTGCCGCGGGTCCGCCCGCCCCCGATAAG[CG]CCTCGGCCATTATGGGCCAAATGATTCATTTTAATTTGGCAATTTCACCGGAGGGAGTGG	37	1	47698076	CGCCTCGGCCATTATGGGCCAAATGATTCATTTTAATTTGGCAATTTCAC	F	TAL1;TAL1;TAL1;TAL1;TAL1;TAL1	NM_001287347;NM_001290405;NM_001290404;NM_001290406;NM_001290403;NM_003189	TSS1500;TSS1500;TSS1500;TSS200;TSS200;TSS200	chr1:47696504-47698197	Island			DMR	TRUE	1:47469092-47470768	1:47696696-47698150	Unclassified_Cell_type_specific	TAL1	ENST00000371884.1	TSS1500	TAL1;TAL1;TAL1	ENST00000481091.1;ENST00000371884.1;ENST00000464796.1	TSS1500;TSS1500;TSS200	chr1:47696445-47698695		chr4	115056605	60	50M	*	0	0	GTGAAATTGCCAAATTAAAATGAATCATTTGGCCCATAATGGCCGAGGCG	*	NM:i:1	MD:Z:1A48	AS:i:48	XS:i:20	0.119042	0.0541862	0.156498
cg15363333	19711298	TATCCTTAATCTACTAATACAACAAAAAACACTTCCRCTTCCTAACCAAC			II			CCGCGCGCCCCACTGTGTCAATGGCGGACCCGCACTCACCCTGCTGCACCGGGGAGTAGG[CG]TTGGTCAGGAAGCGGAAGTGTCCTTTGTTGTACCAGCAGATCAAGGACATGTTCCCCTTC	37	1	230468611	GTCCTTGATCTGCTGGTACAACAAAGGACACTTCCGCTTCCTGACCAACG	F	PGBD5	NM_024554	Body	chr1:230468504-230468850	Island				TRUE	1:228534940-228535473			PGBD5	ENST00000530424.1	3'UTR	PGBD5	ENST00000530424.1	3'UTR	chr1:230468480-230468835		chr8	124374267	60	45M5S	*	0	0	CGTTGGTCAGGAAGCGGAAGTGTCCTTTGTTGTACCAGCAGATCAAGGAC	*	NM:i:2	MD:Z:22C2C19	AS:i:35	XS:i:0	0.702537	0.816869	0.738417
cg25749254	22780204	CAAATAAAAACTTTTAATATAAACTTTCCTACAACCRTTAAAATAACACC			II			TGGTGTGCTTTCAAGTGGGAGCTTTTGGTGTAAACTTTCCTGCAGCCGTTAAAGTGGCAC[CG]GTGCACCCTCCTCCTGCCGTCGGGGGAGGCATCGCCATTTCCCTTGTCACCTGGCTTCCC	37	10	3823907	CGGTGCCACTTTAACGGCTGCAGGAAAGTTTACACCAAAAGCTCCCACTT	R	KLF6;KLF6;KLF6;KLF6	NR_027653;NM_001160124;NM_001160125;NM_001300	Body;Body;Body;Body	chr10:3823789-3824017	Island			RDMR		10:3813790-3814388	10:3823604-3824453	Promoter_Associated	KLF6	ENST00000173785.4	3'UTR	KLF6;KLF6;KLF6	ENST00000173785.4;ENST00000461124.1;ENST00000492125.1	3'UTR;TSS1500;TSS1500	chr10:3823600-3824035		chr13	5865269	60	50M	*	0	0	CGGTGCCACTTTAACGGCTGCAGGAAAGTTTACACCAAAAGCTCCCACTT	*	NM:i:2	MD:Z:14T20G14	AS:i:40	XS:i:19	0.529366	0.767518	0.860192
cg13982529	86726247	CACAAAATTACAAAACTTATTCAAATACCTCCCACTACTACTATAATTCA	75759239	CGCGAAATTACGAAACTTATTCAAATACCTCCCGCTACTACTATAATTCG	I	C	Grn	TCCCTTCTGCGCCTCCCCCAACCCCCCGCCCCGCATTACCATATGGAGGCCGAGTCCCTG[CG]AATCACAGCAGCAGCGGGAGGTATTTGAATAAGCCCCGCAACCCCGCGCAGACCCCAACT	37	5	87974398	CGCGGGGTTGCGGGGCTTATTCAAATACCTCCCGCTGCTGCTGTGATTCG	F	LOC645323;LOC645323	NR_015436;NR_024383	Body;TSS200	chr5:87976094-87976546	N_Shore				TRUE	5:88009856-88010306			CTC-467M3.1	ENST00000510274.1	5'UTR	LINC00461;LINC00461;LINC00461;LINC00461;LINC00461;LINC00461;CTC-467M3.1;LINC00461;LINC00461;LINC00461	ENST00000506014.1;ENST00000513026.1;ENST00000511014.1;ENST00000509783.1;ENST00000513893.1;ENST00000509265.1;ENST00000510274.1;ENST00000506978.1;ENST00000509405.1;ENST00000513805.1	TSS200;TSS200;3'UTR;3'UTR;3'UTR;3'UTR;5'UTR;3'UTR;3'UTR;3'UTR	chr5:87974245-87974535		chr13	83727190	60	4S46M	*	0	0	CGCGGGGTTGCGGGGCTTATTCAAATACCTCCCGCTGCTGCTGTGATTCG	*	NM:i:1	MD:Z:25G20	AS:i:41	XS:i:0	0.15865	0.0458515	0.0241972
cg20288000	14653864	AAACATTCCCACATCACATAAAAAATTATATTACACCCAAATCACTCCCA	6754195	AAACATTCCCACATCGCATAAAAAATTATATTACACCCGAATCACTCCCG	I	A	Red	CTGTTACAATCTAAACATTCCCACATCGCATAAAGGGTTATATTACACCCGAGTCACTCC[CG]GCCCATGTTTGCACAGAAAAGCTCACGGCAGGTCCCCCCTCCTGACGAAGTGACTTATTA	37	1	10735169	AAACATTCCCACATCGCATAAAGGGTTATATTACACCCGAGTCACTCCCG	R	CASZ1;CASZ1	NM_017766;NM_001079843	Body;Body								1:10735141-10735257	Unclassified_Cell_type_specific				CASZ1;CASZ1	ENST00000496432.2;ENST00000478728.2	3'UTR;3'UTR	chr1:10734905-10735375		chr4	148919349	60	50M	*	0	0	CGGGAGTGACTCGGGTGTAATATAACCCTTTATGCGATGTGGGAATGTTT	*	NM:i:2	MD:Z:34T8G6	AS:i:40	XS:i:0	0.945682	0.955199	0.824276
cg09015280	78641341	AACTCATAAACAACTAAACAACCAATCAATAAAAAAAACCAAAATAAAAC			II			AATCTCCCCAGGGAGGGTGCACTCGAGGTTTGAGCGTGGGGGTGGAAATGGAGGCGTTTC[CG]TTCTATTTTGGTTTCTCCTACTGACTGGCTGCTCAGCTGTTCATGAGTCATCCTAACCTC	37	13	80623161	ACTCATGAACAGCTGAGCAGCCAGTCAGTAGGAGAAACCAAAATAGAACG	F								DMR	TRUE		13:80622880-80623222	Unclassified_Cell_type_specific							chr13:80622985-80623255		chr14	105669243	60	50M	*	0	0	CGTTCTATTTTGGTTTCTCCTACTGACTGGCTGCTCAGCTGTTCATGAGT	*	NM:i:2	MD:Z:3G14T31	AS:i:41	XS:i:20	0.0889662	0.0805566	0.624783
cg13077160	59610221	ATTTACCTTTCCCTTACATCTATTTAACCTATACCTATAAACAATTATAC			II			GAAGTTTACACATATGATTCTATTTGTCCTTCATTATTAGCACCTGAGTCTAGGCTAGAA[CG]CATAATTGTCTACAGGCACAGGCCAAATAGATGCAAGGGAAAGGCAAATAAGCACACCAA	37	7	114142961	CGCATAATTGTCTACAGGCACAGGCCAAATAGATGCAAGGGAAAGGCAAA	F	FOXP2;FOXP2;FOXP2;FOXP2;FOXP2;FOXP2;FOXP2;FOXP2	NM_148899;NM_001172767;NR_033766;NR_033767;NM_148898;NM_014491;NM_001172766;NM_148900	Body;Body;Body;Body;Body;Body;Body;Body										FOXP2;FOXP2;FOXP2	ENST00000393500.3;ENST00000459666.1;ENST00000393489.3	5'UTR;5'UTR;5'UTR	FOXP2;FOXP2;FOXP2;FOXP2	ENST00000393500.3;ENST00000459666.1;ENST00000393489.3;ENST00000440349.1	5'UTR;5'UTR;5'UTR;3'UTR	chr7:114142480-114143095		chr6	15257963	60	50M	*	0	0	CGCATAATTGTCTACAGGCACAGGCCAAATAGATGCAAGGGAAAGGCAAA	*	NM:i:0	MD:Z:50	AS:i:50	XS:i:0	0.874306	0.91449	0.584502
cg25547580	66737940	AAAACAAATATTACTCACCACAAATCAACATAACAATATAATACACATCA	8671499	GAAACAAATATTACTCACCGCGAATCAACATAACAATATAATACGCGTCG	I	A	Red	GCAGCAGAGTCTGCCCAACTACGGTCCGCCGGGCCACGACAAAATGCTCAGCCCCAACTT[CG]ACGCGCACCACACTGCCATGCTGACCCGCGGTGAGCAACACCTGTCCCGCGGCCTGGGCA	37	18	55103734	CGACGCGCACCACACTGCCATGCTGACCCGCGGTGAGCAACACCTGTCCC	F	ONECUT2	NM_004852	1stExon	chr18:55103154-55108853	Island					18:53253135-53255255			ONECUT2	ENST00000262095.2	1stExon	ONECUT2	ENST00000262095.2	1stExon	chr18:55103080-55103895		chr18	64341168	60	50M	*	0	0	CGACGCGCACCACACTGCCATGCTGACCCGCGGTGAGCAACACCTGTCCC	*	NM:i:0	MD:Z:50	AS:i:50	XS:i:0	0.300441	0.0539484	0.0308931
cg20434856	32796160	AAAAACATAAAACAATAATAAACACCATTCCTATACTTTAAAAAATACCC			II			TCCCCACAGCTAAAGACATGGAACAATAATGAACACCATTCCTGTGCTTTAAAAAGTGCC[CG]GTCGCCATGACAACCCCTTCCATTCTCGGGCTAATTAGTGTGGTGTGGTTGTAGGATTTG	37	5	16713588	CGGGCACTTTTTAAAGCACAGGAATGGTGTTCATTATTGTTCCATGTCTT	R	MYO10	NM_012334	Body						TRUE				MYO10;MYO10;MYO10;MYO10;MYO10	ENST00000512061.1;ENST00000515803.1;ENST00000505695.1;ENST00000274203.9;ENST00000427430.2	3'UTR;5'UTR;5'UTR;5'UTR;5'UTR	MYO10;MYO10;MYO10;MYO10;MYO10;MYO10;MYO10;MYO10;MYO10	ENST00000511972.1;ENST00000506343.1;ENST00000512061.1;ENST00000510401.2;ENST00000508318.1;ENST00000515803.1;ENST00000505695.1;ENST00000274203.9;ENST00000427430.2	TSS200;3'UTR;3'UTR;3'UTR;3'UTR;5'UTR;5'UTR;5'UTR;5'UTR	chr5:16713325-16714095		chr15	25774157	60	50M	*	0	0	CGGGCACTTTTTAAAGCACAGGAATGGTGTTCATTATTGTTCCATGTCTT	*	NM:i:2	MD:Z:4T39A5	AS:i:40	XS:i:19	0.500045	0.590034	0.515087
cg06721772	35733531	CTCCRTACTCACTAATTTATTTCCAAAAAAATATATAAAAAACATAAACC			II			ATACACAACCAAGGATGATGGTCAATACTGCAATGAAAATGTTAAAAAAAATATTATACA[CG]GCTCATGTCTTCCACACACCTTCCTGGAAATAAATTAGTGAGCACGGAGAAACCTGGCTG	37	9	34398284	CGGCTCATGTCTTCCACACACCTTCCTGGAAATAAATTAGTGAGCACGGA	F	C9orf24;FAM219A;FAM219A;FAM219A;FAM219A;FAM219A;FAM219A	NM_032596;NM_001184943;NM_001184942;NM_001184941;NM_001184945;NM_147202;NM_001184940	TSS1500;3'UTR;3'UTR;3'UTR;3'UTR;3'UTR;3'UTR	chr9:34400837-34401082	N_Shelf								C9orf24;FAM219A;FAM219A;FAM219A;FAM219A	ENST00000297623.2;ENST00000379084.1;ENST00000379080.1;ENST00000445726.1;ENST00000297620.4	TSS1500;3'UTR;3'UTR;3'UTR;3'UTR	C9orf24;C9orf24;FAM219A;FAM219A;FAM219A;FAM219A	ENST00000444429.1;ENST00000297623.2;ENST00000379084.1;ENST00000379089.1;ENST00000445726.1;ENST00000297620.4	TSS1500;TSS1500;3'UTR;3'UTR;3'UTR;3'UTR			chr4	41517796	60	45M5S	*	0	0	CGGCTCATGTCTTCCACACACCTTCCTGGAAATAAATTAGTGAGCACGGA	*	NM:i:1	MD:Z:25T19	AS:i:40	XS:i:0	0.862842	0.888523	0.833953
cg07832143	19697133	AATAAAAAATCTACCCTAATTAACTATCCCTCTAACRCTAAACAAAACCC			II			CAGGATGACGAGGTAGAAAGTCTGCCCTGATTAACTGTCCCTCTGGCGCTGAGCAGGGCC[CG]GCGTGATAAATAGCAGGAATAAAACCGAGAGAGGCGCGCAGCAAGCTGTCGGCAGGTCTG	37	17	77435199	CGGGCCCTGCTCAGCGCCAGAGGGACAGTTAATCAGGGCAGACTTTCTAC	R	HRNBP3	NM_001082575	5'UTR							17:74946794-74946940			RBFOX3;RBFOX3	ENST00000415831.1;ENST00000453134.2	5'UTR;5'UTR	RBFOX3;RBFOX3	ENST00000415831.1;ENST00000453134.2	5'UTR;5'UTR	chr17:77435065-77435395		chr11	118772107	60	41M9S	*	0	0	GTAGAAAGTCTGCCCTGATTAACTGTCCCTCTGGCGCTGAGCAGGGCCCG	*	NM:i:1	MD:Z:14T26	AS:i:36	XS:i:0	0.795879	0.777019	0.80233
cg08771706	42746828	ATTAAATATAAAAAACAAATATCCCRACAACCCACRCATCACAAAAAATC			II			GCTGGGCTGGGTCTTTAATATTTAAAGAGCTCTCCCGGACATTTCAAGAACTCCCCGACA[CG]ATTTTCTGTGATGCGTGGGCTGTCGGGACATCTGTCTTCTATACCTAATAAAGTCGCCCG	37	11	2890394	TTAGGTATAGAAGACAGATGTCCCGACAGCCCACGCATCACAGAAAATCG	F	KCNQ1DN	NR_024627	TSS1500	chr11:2890388-2891337	Island					11:2846945-2847067			KCNQ1DN	ENST00000441418.2	TSS1500	KCNQ1DN	ENST00000441418.2	TSS1500	chr11:2889900-2890435		chr7	143445105	60	50M	*	0	0	CGATTTTCTGTGATGCGTGGGCTGTCGGGACATCTGTCTTCTATACCTAA	*	NM:i:1	MD:Z:2G47	AS:i:47	XS:i:20	0.152137	0.119502	0.398396
cg27017668	75690963	TTTACATATCTACATTTTTTACTACTCCRTTTAATATATATACAAATACC			II			CGTCCAAATGGTTTGCATGTCTGCATTTTTTACTGCTCCGTTTAATATGTATGCAAATGC[CG]GCCGGCTGCGCCCGCCGCGCGGCTGCACAGTCACACGCGGCGCCCCATTAAAGCGGCCGT	37	9	132099124	TTGCATGTCTGCATTTTTTACTGCTCCGTTTAATATGTATGCAAATGCCG	R				chr9:132099123-132099616	Island					9:131138873-131139793	9:132098608-132100016	Unclassified_Cell_type_specific	RP11-65J3.1;RP11-65J3.1;RP11-65J3.1	ENST00000427109.1;ENST00000444125.1;ENST00000436710.1	5'UTR;TSS200;5'UTR	RP11-65J3.1;RP11-65J3.1;RP11-65J3.1	ENST00000427109.1;ENST00000444125.1;ENST00000436710.1	5'UTR;TSS200;5'UTR	chr9:132098805-132099635		chr2	30606857	60	50M	*	0	0	TTGCATGTCTGCATTTTTTACTGCTCCGTTTAATATGTATGCAAATGCCG	*	NM:i:0	MD:Z:50	AS:i:50	XS:i:0	0.107885	0.0909774	0.754708
cg19769850	20719170	TATAACCATCAAAAAAATATCACAACTCATTTTAATAAAAAAATTTCCAC			II			TCCGCTCCTCAACGCCCGCCGGGTGCAATCTGCTCTCTCCGGGAGACGAACGCGAAGCGA[CG]TGGAAACCCTTCCACCAAAATGAGCTGTGATATCCTTTTGATGGCTATAATTTATTCCAA	37	1	91317389	ATAGCCATCAAAAGGATATCACAGCTCATTTTGGTGGAAGGGTTTCCACG	F				chr1:91316249-91317390	Island			DMR		1:91088838-91089978	1:91316659-91317768	Promoter_Associated	RP4-665J23.2;RP4-665J23.2	ENST00000425185.1;ENST00000425185.1	1stExon;5'UTR	RP4-665J23.1;RP4-665J23.2;RP4-665J23.2;RP4-665J23.1	ENST00000443802.1;ENST00000425185.1;ENST00000425185.1;ENST00000435649.1	TSS200;1stExon;5'UTR;TSS1500			chr5	106574944	60	50M	*	0	0	CGTGGAAACCCTTCCACCAAAATGAGCTGTGATATCCTTTTGATGGCTAT	*	NM:i:1	MD:Z:10T39	AS:i:45	XS:i:21	0.0594689	0.0499038	0.233257
cg15259986	10810867	CCAAAACAACTACTTAAAAAAAACCAACATACCAAAAACTAAACRCAAAC			II			GAATTTCAAACCCAAAACAGCTGCTTGGAAGGAGCCAGCATGCCAGAGGCTGGGCGCAGG[CG]CAGAGCGCCGCAGAGCCAAATTCAAATCACTTTCACACTAAGAGCCAAAGATCAGTTTTC	37	2	164592561	CGCCTGCGCCCAGCCTCTGGCATGCTGGCTCCTTCCAAGCAGCTGTTTTG	R	FIGN	NM_018086	TSS200	chr2:164592917-164593511	N_Shore	high-CpG:164300758-164301658		CDMR		2:164300801-164301757			FIGN;FIGN;FIGN	ENST00000482917.1;ENST00000333129.3;ENST00000409634.1	TSS200;TSS200;TSS200	FIGN;FIGN;FIGN;FIGN	ENST00000482917.1;ENST00000460250.2;ENST00000333129.3;ENST00000409634.1	TSS200;TSS200;TSS200;TSS200	chr2:164592405-164593675		chr2	64098007	60	50M	*	0	0	CAAAACAGCTGCTTGGAAGGAGCCAGCATGCCAGAGGCTGGGCGCAGGCG	*	NM:i:1	MD:Z:40A9	AS:i:45	XS:i:0	0.438304	0.21007	0.101496
cg08005774	36693134	AACTTTTCTTTAATCCTTTCTAAACTATTCAACTCTCATCCACTAAACCA	99723387	AACTTTTCTTTAATCCTTTCTAAACTATTCGACTCTCGTCCGCTAAACCG	I	A	Red	CTGAGTGAGGGGAGAGGGGAGGTTAGGAGGGGGTGAGCTCTCCTTCTCCCTGCAATAAAT[CG]GCTTAGCGGACGAGAGCCGAACAGCCCAGAAAGGATTAAAGAAAAGTCTGTATAATACGC	37	1	18434106	CGGCTTAGCGGACGAGAGCCGAACAGCCCAGAAAGGATTAAAGAAAAGTC	F	IGSF21	NM_032880	TSS200	chr1:18434105-18434813	Island				TRUE				IGSF21	ENST00000251296.1	TSS200	IGSF21	ENST00000251296.1	TSS200	chr1:18433545-18435075		chr4	140246905	60	50M	*	0	0	GACTTTTCTTTAATCCTTTCTGGGCTGTTCGGCTCTCGTCCGCTAAGCCG	*	NM:i:1	MD:Z:16G33	AS:i:45	XS:i:20	0.254036	0.098341	0.0902243
cg04203950	73718149	TTACATTTCTTACACTTCTTCATCTCTAACAAAAATCCCTTTTTCTTCCA	82743367	TTACGTTTCTTACGCTTCTTCGTCTCTAACAAAAATCCCTTTTTCTTCCG	I	C	Grn	CCATCCTCTGACTTGCGTTTCTTGCGCTTCTTCGTCTCTGGCAAGAATCCCTTTTTCTTC[CG]CTTCTTACTGATGGGGCTCTGGGTGGCACTGGGGATCTCCTTGGCATCCTTCTTCTCCAA	37	17	4443191	TTGCGTTTCTTGCGCTTCTTCGTCTCTGGCAAGAATCCCTTTTTCTTCCG	R	SPNS2;MYBBP1A;MYBBP1A	NM_001124758;NM_014520;NM_001105538	3'UTR;Body;Body	chr17:4439300-4439705	S_Shelf					17:4389870-4389941	17:4442981-4443233	Unclassified_Cell_type_specific				MYBBP1A;MYBBP1A;MYBBP1A;MYBBP1A;MYBBP1A	ENST00000571368.1;ENST00000574934.1;ENST00000574547.1;ENST00000574167.1;ENST00000572759.1	3'UTR;3'UTR;3'UTR;3'UTR;3'UTR			chr11	72450947	60	46M4S	*	0	0	CGGAAGAAAAAGGGATTCTTGCCAGAGACGAAGAAGCGCAAGAAACGCAA	*	NM:i:2	MD:Z:29C8A7	AS:i:36	XS:i:23	0.979666	0.947963	0.837336
cg05919661	1675337	TCAATCATACTAAACAAAATATAAAAACACCTAACTACRAAATACTATCC			II			GCCGGGGCCCCGCACTCACAATACACTCGCGGATCCTCTCGTGGAATAGCTGTTCTCGCA[CG]GATAGCACTTCGTAGTCAGGTGCTTCCATACTCTGCTCAGCATGACTGAAGCCGAGGTGC	37	12	49504308	CGGATAGCACTTCGTAGTCAGGTGCTTCCATACTCTGCTCAGCATGACTG	F	LMBR1L	NM_018113	1stExon	chr12:49504035-49504642	Island					12:47790263-47791023	12:49503601-49505193	Promoter_Associated	LMBR1L;LMBR1L;LMBR1L;LMBR1L	ENST00000553204.1;ENST00000553204.1;ENST00000547382.1;ENST00000267102.8	3'UTR;1stExon;1stExon;1stExon	LMBR1L;LMBR1L;LMBR1L;LMBR1L;LMBR1L;LMBR1L;LMBR1L;LMBR1L;LMBR1L;LMBR1L;LMBR1L;LMBR1L;LMBR1L;LMBR1L;LMBR1L;LMBR1L;LMBR1L;LMBR1L;LMBR1L;LMBR1L	ENST00000552153.1;ENST00000553204.1;ENST00000551115.1;ENST00000551535.1;ENST00000548983.1;ENST00000551854.1;ENST00000550867.1;ENST00000547675.1;ENST00000550815.1;ENST00000417750.1;ENST00000553204.1;ENST00000550137.1;ENST00000548983.1;ENST00000547382.1;ENST00000552153.1;ENST00000547670.1;ENST00000551115.1;ENST00000267102.8;ENST00000551535.1;ENST00000550867.1	3'UTR;3'UTR;3'UTR;3'UTR;3'UTR;TSS1500;1stExon;1stExon;1stExon;1stExon;1stExon;1stExon;1stExon;1stExon;1stExon;1stExon;1stExon;1stExon;1stExon;3'UTR			chr15	98917891	60	50M	*	0	0	CGGATAGCACTTCGTAGTCAGGTGCTTCCATACTCTGCTCAGCATGACTG	*	NM:i:1	MD:Z:21C28	AS:i:45	XS:i:0	0.0625411	0.0865236	0.0896405
cg15644076	83678486	AAATCRATAACRACAATATCTACAAAACAAAACTACATACCCAATCTAAC			II			CACGTCATGCTGAGTTTTTATAGCTCCTGGCTTTCAAAAAGCCTGTTTCAAAGAGGTTTG[CG]CTAGACTGGGCATGCAGTTTTGCTCTGCAGATATTGTCGCTACCGATTTAGTGGAATGCA	37	2	105319126	CGCTAGACTGGGCATGCAGTTTTGCTCTGCAGATATTGTCGCTACCGATT	F									TRUE				AC068057.1	ENST00000453322.1	TSS1500	AC068057.1	ENST00000453322.1	TSS1500	chr2:105318985-105319290		chr1	42540306	60	50M	*	0	0	CGCTAGACTGGGCATGCAGTTTTGCTCTGCAGATATTGTCGCTACCGATT	*	NM:i:1	MD:Z:43G6	AS:i:45	XS:i:0	0.921182	0.921526	0.916714
cg13800209	67751290	ATTAAAATACAAAACATACACACCATAATACTATATAACATAAAACAACA	12734183	ATTAAAATACGAAACGTACGCGCCGTAATACTATATAACGTAAAACGACG	I	A	Red	GGCCGGCATGACATTGGGGTGCGGGGCGTGCGCGCCGTAGTGCTGTGTGGCGTGGAGCGG[CG]GCCCGTGGTTCAGGTGGTGAACCGGGGGGATCGGCCGCGGCGCGTGAGGGTCTCCGTACA	37	15	37390284	ATTGGGGTGCGGGGCGTGCGCGCCGTAGTGCTGTGTGGCGTGGAGCGGCG	R	MEIS2;MEIS2;MEIS2;MEIS2;MEIS2;MEIS2;MEIS2	NM_172315;NM_170674;NM_170675;NM_172316;NM_002399;NM_170677;NM_170676	1stExon;Body;Body;5'UTR;Body;Body;Body	chr15:37390175-37390380	Island					15:35177111-35177705			RP11-128A17.1;MEIS2;MEIS2;MEIS2;MEIS2;MEIS2	ENST00000559509.1;ENST00000559085.1;ENST00000397624.3;ENST00000397624.3;ENST00000397620.2;ENST00000219869.9	TSS1500;1stExon;1stExon;5'UTR;5'UTR;5'UTR	MEIS2;RP11-128A17.1;MEIS2;MEIS2;MEIS2;MEIS2;MEIS2;MEIS2;MEIS2;MEIS2	ENST00000560617.1;ENST00000559509.1;ENST00000559085.1;ENST00000397624.3;ENST00000561163.1;ENST00000397624.3;ENST00000397620.2;ENST00000558313.1;ENST00000219869.9;ENST00000561163.1	TSS1500;TSS1500;1stExon;1stExon;1stExon;5'UTR;5'UTR;5'UTR;5'UTR;3'UTR	chr15:37388985-37390555		chr2	116063256	60	50M	*	0	0	ATTGGGGTGCGGGGCGTGCGCGCCGTAGTGCTGTGTGGCGTGGAGCGGCG	*	NM:i:1	MD:Z:33C16	AS:i:45	XS:i:0	0.318939	0.0397315	0.54369
cg09983701	33786223	TCCTAATCAACAATTCCTAACTAATCAACAACTAATCCCACTTTAACTAC			II			AGATGACTCTTGGATGCTTGAGAGAGAGAAGCTTAGAGTTTTTCCTAGGTTCAGGTTTCA[CG]CAGCCAAAGTGGGATTAGCTGCTGATTAGCTAGGAATTGCTGACTAGGATCAGCTCTGTT	37	5	66677169	CGCAGCCAAAGTGGGATTAGCTGCTGATTAGCTAGGAATTGCTGACTAGG	F							chr5:66677031-66677031									RP11-434D9.1	ENST00000503106.1	5'UTR	chr5:66677040-66677430		chr13	102487918	60	42M8S	*	0	0	CCTAGTCAGCAATTCCTAGCTAATCAGCAGCTAATCCCACTTTGGCTGCG	*	NM:i:2	MD:Z:2A14G24	AS:i:34	XS:i:0	0.887693	0.908314	0.0846946
cg13558491	3637940	AAACTAAAACTCTCCAATAACAAACAAACTCRCAAACTTAACCTAACTAC			II			AGAGAGAGAGTGTGTGTGTGTGTGTGTGTGTGTGTGTGTGTGTGTGTGTGTGCCTGCGTG[CG]CAGCTAGGCCAAGCCTGCGAGCCTGCCTGTCACTGGAGAGTTTTAGTTTGCATTCAGAAG	37	1	147013001	AACTAAAACTCTCCAGTGACAGGCAGGCTCGCAGGCTTGGCCTAGCTGCG	F	BCL9	NM_004326	TSS1500								1:147012663-147013647	Unclassified_Cell_type_specific	BCL9	ENST00000234739.3	TSS200	BCL9	ENST00000234739.3	TSS200	chr1:147012960-147013375		chr3	97298153	60	50M	*	0	0	AACTAAAACTCTCCAGTGACAGGCAGGCTCGCAGGCTTGGCCTAGCTGCG	*	NM:i:1	MD:Z:29T20	AS:i:45	XS:i:20	0.157159	0.17257	0.365305
cg12456286	95736319	CCTCTAACTACAACTCRTAAAAAAAAATCTCCTAAAACAACTAAAAACCC			II			GCGGCCGCGTGGGCGTCTTCCCCAGCAACTACGTGGCCCCCGGCGCCCCCGCTGCACCCG[CG]GGCCTCCAGCTGCCCCAGGAGATCCCCTTCCACGAGCTGCAGCTAGAGGAGATCATCGGT	37	19	40698192	CTCTAGCTGCAGCTCGTGGAAGGGGATCTCCTGGGGCAGCTGGAGGCCCG	F	MAP3K10	NM_002446	1stExon	chr19:40696811-40698193	Island					19:45388652-45390136			MAP3K10	ENST00000253055.2	1stExon	MAP3K10	ENST00000253055.2	1stExon	chr19:40697465-40698335		chr7	27673722	60	46M4S	*	0	0	CTCTAGCTGCAGCTCGTGGAAGGGGATCTCCTGGGGCAGCTGGAGGCCCG	*	NM:i:2	MD:Z:3C29T12	AS:i:37	XS:i:19	0.0924075	0.0908337	0.258542
cg00650240	48733283	TTTCCAACCATCTAATCRAATAATTTATTTTTTCAACCATCACATAAATC			II			CAGAACTGATTCCAGCTGGCTGGGAACTGGATCTGCAAGTCATTGGTTACAGCTGTGTTT[CG]ATTTATGTGATGGTTGAAAAAATAAATTACCCGATTAGATGGCTGGAAAGAGGACTCTTT	37	21	17952105	TTCCAGCCATCTAATCGGGTAATTTATTTTTTCAACCATCACATAAATCG	F	MIR99AHG;MIR99AHG;MIR99AHG;MIR99AHG	NR_027790;NR_111005;NR_111004;NR_027791	Body;Body;Body;Body										LINC00478	ENST00000458468.1	5'UTR	LINC00478;LINC00478;LINC00478;LINC00478;LINC00478;LINC00478;LINC00478;LINC00478	ENST00000441820.1;ENST00000458468.1;ENST00000400178.2;ENST00000456342.1;ENST00000445461.1;ENST00000428669.1;ENST00000453910.1;ENST00000418813.1	5'UTR;5'UTR;5'UTR;5'UTR;5'UTR;5'UTR;5'UTR;5'UTR	chr21:17951940-17952215		chr16	77636703	60	50M	*	0	0	CGATTTATGTGATGGTTGAAAAAATAAATTACCCGATTAGATGGCTGGAA	*	NM:i:2	MD:Z:26C19A3	AS:i:41	XS:i:19	0.676076	0.824142	0.552749
cg04596655	11613170	CTTTAACRCRAATATAAAATTAAAAAACCCAAATTTCCCAAACAAAAACC			II			CAGCAAAACCCCTTTAGCGCGAGTGTGGGATTGAAGGGCCCAGATTTCCCAGGCAGAGGC[CG]ACGGGAAGGCGGGGGGAGAGGGAGCGAGCGAGAGGAGAGGGAGAGGCGGAGGCTTTTTCC	37	X	128656768	CGGCCTCTGCCTGGGAAATCTGGGCCCTTCAATCCCACACTCGCGCTAAA	R	SMARCA1;SMARCA1	NM_139035;NM_003069	Body;Body	chrX:128656851-128657406	N_Shore					X:128484016-128485455	X:128656440-128657722	Unclassified_Cell_type_specific	SMARCA1	ENST00000478420.1	3'UTR	SMARCA1	ENST00000478420.1	3'UTR	chrX:128656640-128657275		chrX	47891756	60	12S38M	*	0	0	TTTAGCGCGAGTGTGGGATTGAAGGGCCCAGATTTCCCAGGCAGAGGCCG	*	NM:i:1	MD:Z:6C31	AS:i:33	XS:i:0	0.123134	0.708802	0.411231
cg24126784	99757409	ACTACACAACCTCAATAACAACATCCTATAAATCCCTACCTTCATAACCC			II			CTGCTGCAACGGCTGCACAGCCTCAATGGCAGCATCCTGTGGATCCCTGCCTTCATGGCC[CG]GGGCGGCAAGGAGCGTGTTGAGTGGGTCAACGAGCTTATCCTGAAGCACCACGTCAACGT	37	15	92988053	CTGCACAGCCTCAATGGCAGCATCCTGTGGATCCCTGCCTTCATGGCCCG	R	ST8SIA2	NM_006011	Body							15:90789057-90789170			ST8SIA2;ST8SIA2	ENST00000553742.1;ENST00000553742.1	1stExon;5'UTR	ST8SIA2;ST8SIA2;ST8SIA2	ENST00000553742.1;ENST00000556382.1;ENST00000553742.1	1stExon;5'UTR;5'UTR			chr7	73960797	60	50M	*	0	0	CGGGCCATGAAGGCAGGGATCCACAGGATGCTGCCATTGAGGCTGTGCAG	*	NM:i:2	MD:Z:32C10C6	AS:i:40	XS:i:19	0.858429	0.910764	0.876018
cg02898094	22610904	TTCAACTCATAACATCTACATCAAATCTAAAAACAAACACACAACTTTCA	63719954	TTCGACTCGTAACGTCTACATCAAATCTAAAAACAAACGCGCAACTTTCG	I	C	Grn	GGAGACAAACCATTCGACTCGTGGCGTCTGCATCAAGTCTGAAAGCAGACGCGCAACTTT[CG]CAGAATCCACCTTAAAATCTCTGCCTTAAACTGCACCAGCCCCCAAAAAATCCAAGGGGG	37	7	96634914	TTCGACTCGTGGCGTCTGCATCAAGTCTGAAAGCAGACGCGCAACTTTCG	R	DLX6AS;DLX6	NR_015448;NM_005222	Body;TSS1500	chr7:96634622-96634915	Island				TRUE	7:96472228-96472851	7:96634553-96635937	Unclassified_Cell_type_specific	DLX6;DLX6-AS1;DLX6;DLX6;DLX6;DLX6-AS1;DLX6-AS1;DLX6-AS1;DLX6-AS1;DLX6-AS1;DLX6-AS1	ENST00000007660.5;ENST00000431497.1;ENST00000493273.2;ENST00000518156.2;ENST00000518156.2;ENST00000458352.1;ENST00000437541.1;ENST00000430027.2;ENST00000452769.1;ENST00000437331.1;ENST00000430404.1	TSS1500;TSS1500;TSS1500;5'UTR;1stExon;3'UTR;3'UTR;3'UTR;3'UTR;3'UTR;3'UTR	DLX6;DLX6-AS1;DLX6;DLX6;DLX6;DLX6-AS1;DLX6-AS1;DLX6-AS1;DLX6-AS1;DLX6-AS1;DLX6-AS1	ENST00000007660.5;ENST00000431497.1;ENST00000493273.2;ENST00000518156.2;ENST00000518156.2;ENST00000458352.1;ENST00000437541.1;ENST00000430027.2;ENST00000452769.1;ENST00000437331.1;ENST00000430404.1	TSS1500;TSS1500;TSS1500;5'UTR;1stExon;3'UTR;3'UTR;3'UTR;3'UTR;3'UTR;3'UTR	chr7:96634660-96635035		chr6	6862946	60	50M	*	0	0	TTCGACTCGTGGCGTCTGCATCAAGTCTGAAAGCAGACGCGCAACTTTCG	*	NM:i:0	MD:Z:50	AS:i:50	XS:i:0	0.179943	0.083403	0.0622428
cg14973588	30679191	TTAACTAAATAAACTACATAATATACTCTATTCTTATCAACCCCACCCAC			II			GGGAGAATGAGAAAATAAACCCGCAAAAGGGAGAGGAGGGGGCGAGGGCGCCTGTTACGG[CG]TGGGTGGGGTTGACAAGAATAGAGTACATTATGCAGTTCATTTAGTTAACAAGTGAAATA	37	13	28366427	TAACTAAATGAACTGCATAATGTACTCTATTCTTGTCAACCCCACCCACG	F	GSX1	NM_145657	TSS1500	chr13:28366549-28368505	N_Shore			CDMR	TRUE		13:28366419-28366973	Unclassified_Cell_type_specific	GSX1	ENST00000302945.2	TSS1500	GSX1	ENST00000302945.2	TSS1500			chr5	147188489	60	50M	*	0	0	CGTGGGTGGGGTTGACAAGAATAGAGTACATTATGCAGTTCATTTAGTTA	*	NM:i:0	MD:Z:50	AS:i:50	XS:i:0	0.396991	0.48165	0.284642
cg11179544	76790900	ATTTTAACAAAACTTTAACTAAAACACAAATCTCATCTCTTCCTCAAACC			II			GTCTGGTTTGTGTTTTAACAGGACTTTAACTGGAGCACAGATCTCATCTCTTCCTCAAAC[CG]TCTGCAATCAGTTACCTAATCTCCAAGTGCTGTGCGTATCAGTAAGGCAATAATGTTGTG	37	12	71960660	CGGTTTGAGGAAGAGATGAGATCTGTGCTCCAGTTAAAGTCCTGTTAAAA	R	LGR5;LGR5;LGR5;LGR5	NR_110596;NM_001277227;NM_003667;NM_001277226	Body;Body;Body;Body													LGR5;LGR5	ENST00000549015.1;ENST00000550851.1	TSS1500;5'UTR			chr10	115466169	60	8S42M	*	0	0	CGGTTTGAGGAAGAGATGAGATCTGTGCTCCAGTTAAAGTCCTGTTAAAA	*	NM:i:1	MD:Z:16T25	AS:i:37	XS:i:19	0.472851	0.268201	0.773799
cg04008901	46692895	ATTAAAAAAATATCAAAATCAAAACCAACAAACAACCAACAACCATCTTC			II			GATGAGCAAAGATTGGAAAAGTGTCAGAGTCAAGGCCAGCAGGCAGCCAGCAGCCATCTT[CG]CGATCGAAGATCAATGCCCCCTCCCTGCCCAAGCGGGGGAAGGAGCGGCGCTGGAAACCG	37	7	82072779	TTGGAAAAGTGTCAGAGTCAAGGCCAGCAGGCAGCCAGCAGCCATCTTCG	R	CACNA2D1;CACNA2D1	NM_000722;NM_000722	5'UTR;1stExon	chr7:82072021-82073520	Island			DMR		7:81910302-81911537			CACNA2D1;CACNA2D1;CACNA2D1;CACNA2D1;CACNA2D1;CACNA2D1	ENST00000284088.6;ENST00000423588.1;ENST00000356860.3;ENST00000284088.6;ENST00000423588.1;ENST00000356860.3	1stExon;1stExon;1stExon;5'UTR;5'UTR;5'UTR	CACNA2D1;CACNA2D1;CACNA2D1;CACNA2D1;CACNA2D1;CACNA2D1	ENST00000284088.6;ENST00000423588.1;ENST00000356860.3;ENST00000284088.6;ENST00000423588.1;ENST00000356860.3	1stExon;1stExon;1stExon;5'UTR;5'UTR;5'UTR	chr7:82071840-82074135		chr5	15935009	60	50M	*	0	0	CGAAGATGGCTGCTGGCTGCCTGCTGGCCTTGACTCTGACACTTTTCCAA	*	NM:i:0	MD:Z:50	AS:i:50	XS:i:20	0.195759	0.0822527	0.104716
cg25008858	84771579	ACTCCTACACTCCTAAATAACTCTACTCCRAATCAACRAAAATTAATCCC			II			AGCCGCGGGCCGGCGGGCAGGACAGAGCCGGGGGAAGGCCCGCAGCAGGAGGTTAGGCGT[CG]GGACCAATTCCCGCTGACCCGGAGCAGAGCCATCCAGGAGTGCAGGAGCCCTGTGCCGCC	37	2	220313657	CGGGACCAATTCCCGCTGACCCGGAGCAGAGCCATCCAGGAGTGCAGGAG	F	SPEG	NM_005876	Body	chr2:220312698-220314094	Island					2:220021010-220022217	2:220313036-220314556	Unclassified	SPEG;SPEG	ENST00000396695.2;ENST00000485813.1	5'UTR;5'UTR	SPEG;SPEG;SPEG;SPEG	ENST00000498378.1;ENST00000396695.2;ENST00000464989.1;ENST00000485813.1	5'UTR;5'UTR;5'UTR;5'UTR	chr2:220312220-220314355		chr1	75388768	60	50M	*	0	0	CGGGACCAATTCCCGCTGACCCGGAGCAGAGCCATCCAGGAGTGCAGGAG	*	NM:i:2	MD:Z:17A3A28	AS:i:40	XS:i:19	0.225778	0.170495	0.298711
cg04937080	87788354	ACAATATACACAAAATTTTAAATAACACACAAAAACACAAACAAAAACCA	55668858	ACAATATACGCAAAATTTTAAATAACGCGCAAAAACGCAAACGAAAACCG	I	C	Grn	TTGGGGGGTTCCCAGGGGTCGCCCTGGCGCTCCGGCCACAACTTGGGCGGCTCTGTGCGG[CG]GCCCTCGCCTGCGCCTTTGCGCGCCACCCAAAACTTTGCGCACACTGCAGCCGCCGCCTT	37	1	58715532	CGGCCCTCGCCTGCGCCTTTGCGCGCCACCCAAAACTTTGCGCACACTGC	F	DAB1	NM_021080	5'UTR	chr1:58715272-58716095	Island			DMR		1:58487757-58488858			DAB1;DAB1;DAB1	ENST00000371236.1;ENST00000371234.4;ENST00000485760.1	5'UTR;5'UTR;3'UTR	DAB1;DAB1;DAB1	ENST00000371236.1;ENST00000371234.4;ENST00000485760.1	5'UTR;5'UTR;3'UTR	chr1:58715305-58715735		chr4	103620071	60	50M	*	0	0	GCAGTGTGCGCAAAGTTTTGGGTGGCGCGCAAAGGCGCAGGCGAGGGCCG	*	NM:i:2	MD:Z:23A18A7	AS:i:40	XS:i:0	0.0549149	0.0646124	0.0299959
cg11051055	95700930	CCCATCTACAACAAATAAATAACCAACTACCAAATCCACACAAAAAAACA	52733527	CCCATCTACAACAAATAAATAACCGACTACCAAATCCACACGAAAAAACG	I	A	Red	CTCCACACCTGCCCCATCTGCAGCAGGTGGATGACCGACTGCCAGATCCACACGGAGAGG[CG]ACACAGGCGCTGCGCCCCCGGCGTGGGGGAGACCCTCACGCCTGGGCCACCGCGGGCCGC	37	8	11058145	CGCCTCTCCGTGTGGATCTGGCAGTCGGTCATCCACCTGCTGCAGATGGG	R	XKR6	NM_173683	1stExon	chr8:11057684-11058479	Island			DMR		8:11094978-11096688			XKR6;XKR6	ENST00000297303.3;ENST00000416569.2	1stExon;1stExon	XKR6;XKR6;XKR6	ENST00000529336.1;ENST00000297303.3;ENST00000416569.2	1stExon;1stExon;1stExon	chr8:11057625-11058175		chr14	63607223	60	50M	*	0	0	CGCCTCTCCGTGTGGATCTGGCAGTCGGTCATCCACCTGCTGCAGATGGG	*	NM:i:0	MD:Z:50	AS:i:50	XS:i:0	0.180647	0.16882	0.0878403
cg16609529	99790299	AATTATTTAAAATATTCACTCTTCAACAACTTAAAAACAAATAAAACACA	92641952	AATTATTTAAAATATTCGCTCTTCGACGACTTAAAAACGAATAAAACGCG	I	C	Grn	AGATGCCGCTCCCTCCCAACGGGAGCCGGGCGCGGGTTCGTGGCCGACAGATGGCGCCTG[CG]CGTTCCATTCGCCTCCAAGTCGCCGAAGAGCGAACACCCCAAACAATCCCGAAGCGCCAC	37	X	123094390	CGCGTTCCATTCGCCTCCAAGTCGCCGAAGAGCGAACACCCCAAACAATC	F	LOC101928402;STAG2;STAG2;STAG2;STAG2;STAG2	NR_130770;NM_001282418;NM_001042750;NM_006603;NM_001042751;NM_001042749	Body;TSS1500;TSS1500;TSS1500;TSS1500;TSS200	chrX:123093923-123094582	Island	high-CpG:122922058-122922078				X:122921015-122922104	X:123093927-123094521	Promoter_Associated	RP1-315G1.3;STAG2;STAG2;STAG2;STAG2;STAG2;STAG2;STAG2;STAG2	ENST00000426367.1;ENST00000354548.5;ENST00000371160.1;ENST00000371157.3;ENST00000371145.3;ENST00000371144.3;ENST00000469481.1;ENST00000218089.9;ENST00000218089.9	3'UTR;TSS1500;TSS1500;TSS1500;TSS1500;TSS1500;TSS200;1stExon;5'UTR	RP1-315G1.3;STAG2;STAG2;STAG2;STAG2;STAG2;STAG2;STAG2;STAG2;STAG2;STAG2;STAG2;STAG2;STAG2;STAG2;STAG2	ENST00000426367.1;ENST00000354548.5;ENST00000458700.1;ENST00000371160.1;ENST00000435103.1;ENST00000371157.3;ENST00000371145.3;ENST00000458176.1;ENST00000466748.1;ENST00000471107.1;ENST00000483575.1;ENST00000469481.1;ENST00000455404.1;ENST00000428941.1;ENST00000394477.1;ENST00000455404.1	3'UTR;TSS1500;TSS1500;TSS1500;TSS1500;TSS1500;TSS1500;TSS1500;TSS1500;TSS1500;TSS200;TSS200;1stExon;TSS1500;5'UTR;5'UTR	chrX:123094100-123094435		chrX	42149289	60	50M	*	0	0	CGCGTTCCATTCGCCTCCAAGTCGCCGAAGAGCGAACACCCCAAACAATC	*	NM:i:0	MD:Z:50	AS:i:50	XS:i:0	0.0401929	0.268917	0.318092
cg01955745	36617280	AAACTACAATCATTAATTCTAATCCAAAAATTAACAAAACTACAACACAC			II			TGCCCAGTAAATGATTCCTGAGAGTGTGTGTGCGTGTGTGTGTGTGTGTGTGCCCGCGCG[CG]TGTGTTGTAGCTCTGTCAATCCTTGGATTAGAACCAATGATTGCAGCTTGTAGGAGGGCT	37	11	131240413	AGCTGCAATCATTGGTTCTAATCCAAGGATTGACAGAGCTACAACACACG	F	NTM;NTM	NM_001048209;NM_001048209	1stExon;5'UTR										NTM;NTM;NTM	ENST00000539799.1;ENST00000374791.3;ENST00000374791.3	TSS1500;5'UTR;1stExon	NTM;NTM;NTM;NTM;NTM	ENST00000539799.1;ENST00000436745.1;ENST00000477098.1;ENST00000374791.3;ENST00000374791.3	TSS1500;TSS200;TSS200;5'UTR;1stExon	chr11:131240320-131240575		chr9	29963178	60	50M	*	0	0	AGCTGCAATCATTGGTTCTAATCCAAGGATTGACAGAGCTACAACACACG	*	NM:i:1	MD:Z:47G2	AS:i:47	XS:i:19	0.645734	0.711941	0.303527
cg17326555	51708588	TATATTTATAACTATAAAAAAACACCACCCAATTTCCTCACCTTCAACCA	19750959	TATATTTATAACTATAAAAAAACGCCACCCGATTTCCTCGCCTTCGACCG	I	C	Grn	AAGCCCCGATTTTATATTTGTGACTATAAAAAAGCGCCACCCGGTTTCCTCGCCTTCGGC[CG]CCGCGGTGTGGCCGGCAGAGCCGGGGCCGGCGGGCCGCAAAATTGCGCGATTGTTCGCTG	37	1	119535693	TATATTTGTGACTATAAAAAAGCGCCACCCGGTTTCCTCGCCTTCGGCCG	R				chr1:119535666-119535987	Island				TRUE	1:119337142-119337742									chr1:119535665-119536055		chr3	99248700	60	50M	*	0	0	CGGCCGAAGGCGAGGAAACCGGGTGGCGCTTTTTTATAGTCACAAATATA	*	NM:i:1	MD:Z:27A22	AS:i:45	XS:i:0	0.314142	0.195857	0.0357962
cg01202155	58795921	CRCCTACAAATTCTTCTAAAAAAATTTTCCCCCCTCTCTTCAAATTAAAC			II			ACCCCAATCCACGCCTGCAAATTCTTCTGGAAGGATTTTCCCCCCTCTCTTCAGGTTGGG[CG]CGTTTGGTGCAAGATTCTCGGGATCCTCGGCTTTGCCTCTCCCTCTCCCTCCCCCCTCCT	37	10	119302540	CGCCCAACCTGAAGAGAGGGGGGAAAATCCTTCCAGAAGAATTTGCAGGC	R	EMX2;EMX2;EMX2OS;EMX2;EMX2	NM_004098;NM_004098;NR_002791;NM_001165924;NM_001165924	1stExon;5'UTR;Body;1stExon;5'UTR	chr10:119301321-119305368	Island			DMR	TRUE	10:119292530-119293838			EMX2;EMX2;EMX2;EMX2;EMX2;EMX2OS;EMX2OS;EMX2OS	ENST00000442245.3;ENST00000369201.5;ENST00000369201.5;ENST00000553456.2;ENST00000553456.2;ENST00000450314.1;ENST00000440007.1;ENST00000551288.1	TSS1500;5'UTR;1stExon;5'UTR;1stExon;TSS1500;TSS1500;3'UTR	EMX2;EMX2;EMX2;EMX2;EMX2;EMX2OS;EMX2OS;EMX2OS	ENST00000442245.3;ENST00000369201.5;ENST00000369201.5;ENST00000553456.2;ENST00000553456.2;ENST00000450314.1;ENST00000440007.1;ENST00000551288.1	TSS1500;5'UTR;1stExon;5'UTR;1stExon;TSS1500;TSS1500;3'UTR	chr10:119302385-119303935		chr19	59458938	60	50M	*	0	0	GCCTGCAAATTCTTCTGGAAGGATTTTCCCCCCTCTCTTCAGGTTGGGCG	*	NM:i:1	MD:Z:38C11	AS:i:45	XS:i:19	0.285686	0.386662	0.154542
cg14465355	83764379	TAATCTTATATAACCCTCCTAAATCTAACAAAACCATAACACTCTTCAAC			II			ACACAAGCCCCTGGTCTTGTGTGGCCCTCCTGGGTCTGGCAAGACCATGACACTCTTCAG[CG]CCCTCCGGGCCTTGCCTGACATGGAGGTAAAGAGGCCAGGAGGTGGGCAGCAGACCTTTT	37	14	102483309	GGTCTTGTGTGGCCCTCCTGGGTCTGGCAAGACCATGACACTCTTCAGCG	R	DYNC1H1	NM_001376	Body	chr14:102482211-102482413	S_Shore														chr14:102483040-102483615		chr12	110640657	60	50M	*	0	0	GGTCTTGTGTGGCCCTCCTGGGTCTGGCAAGACCATGACACTCTTCAGCG	*	NM:i:2	MD:Z:6A41T1	AS:i:43	XS:i:19	0.868994	0.921984	0.262958
cg05728201	61775262	AAAACAAAATTATTTCACACAAAAAACAAACTCCATTTTAACACCACCCA	93658472	AAAACGAAATTATTTCGCGCAAAAAACAAACTCCATTTTAACGCCGCCCG	I	C	Grn	CTCGTTAGGGCTCAGACTCGGGCTAGGTATGGGGGAGGGAAGGGAAACAGATGGCGACGG[CG]GGCGGCGCTAAAATGGAGCCTGCTTCCTGCGCGAAACAATCCCGCTCCCGAAATGCCCTG	37	4	69215753	CGGGCGGCGCTAAAATGGAGCCTGCTTCCTGCGCGAAACAATCCCGCTCC	F	YTHDC1;YTHDC1;YTHDC1;YTHDC1	NM_133370;NM_001031732;NM_133370;NM_001031732	1stExon;5'UTR;5'UTR;1stExon	chr4:69215304-69215921	Island	high-CpG:68898294-68898420				4:68897783-68898516	4:69214844-69216277	Promoter_Associated	YTHDC1;YTHDC1;YTHDC1;YTHDC1	ENST00000510746.1;ENST00000344157.4;ENST00000344157.4;ENST00000510746.1	1stExon;1stExon;5'UTR;3'UTR	YTHDC1;YTHDC1;YTHDC1;YTHDC1	ENST00000510746.1;ENST00000344157.4;ENST00000344157.4;ENST00000510746.1	1stExon;1stExon;5'UTR;3'UTR	chr4:69214925-69215995		chr5	86804226	60	50M	*	0	0	GGAGCGGGATTGTTTCGCGCAGGAAGCAGGCTCCATTTTAGCGCCGCCCG	*	NM:i:0	MD:Z:50	AS:i:50	XS:i:0	0.00186335	0.0131064	0.0970636
cg05881745	5724175	AAAACCTAACAATTCCCCRTCAAAATAACAAATAACRACTAAAATTACCC			II			CGGCTCGGGTGAGGACCTGACAATTCCCCGTCAGGATGGCAGATGACGGCTAAAATTACC[CG]GAATCAATATTCTCACCGGGTGTCCCGGGCTGATAAGCTCCGCCAAGACAATGTTGACTA	37	4	1409557	CGGGTAATTTTAGCCGTCATCTGCCATCCTGACGGGGAATTGTCAGGTCC	R				chr4:1407446-1408014	S_Shore					4:1399467-1399600									chr4:1409405-1409635		chr5	33443609	60	3S9M2I36M	*	0	0	GGACCTGACAATTCCCCGTCAGGATGGCAGATGACGGCTAAAATTACCCG	*	NM:i:2	MD:Z:45	AS:i:37	XS:i:0	0.880697	0.891809	0.454945
cg04481096	76687292	TATCAAACACTCAACRAACRACRACTAACTATTAATAAAACCAATCTCTC			II			GGGGGAAAAGATGTCAGGCACTCAGCGAGCGACGGCTGGCTATTGATAAAACCAATCTCT[CG]CTCAAATTCGTAATTCATGGCCTTCTCCTTGGAGCCCCCTCAGAGAAAAAGTTCCCTCTT	37	7	27142100	GTCAGGCACTCAGCGAGCGACGGCTGGCTATTGATAAAACCAATCTCTCG	R	HOXA2	NM_006735	1stExon	chr7:27143181-27143479	N_Shore			CDMR		7:27108287-27108636	7:27141566-27143021	Unclassified_Cell_type_specific	HOXA2	ENST00000222718.5	1stExon	HOXA2	ENST00000222718.5	1stExon	chr7:27140265-27142175		chr6	52164577	60	50M	*	0	0	GTCAGGCACTCAGCGAGCGACGGCTGGCTATTGATAAAACCAATCTCTCG	*	NM:i:0	MD:Z:50	AS:i:50	XS:i:0	0.352232	0.354498	0.288113
cg09522374	43783218	TTCCTCCTTCTCATCTCTATATATCTATCTAATAAACATTTCAATAAACC			II			GTGAAGAGCAAACCCGCAATGAAGTCAGCACTCTGCTTATTAAGTGGAAAAAGCTGTGCT[CG]GCTTATTGAAATGTTCATTAGACAGATATATAGAGATGAGAAGGAGGAAGGGAGGGCGGC	37	1	45025145	CGGCTTATTGAAATGTTCATTAGACAGATATATAGAGATGAGAAGGAGGA	F	RNF220	NM_018150	Body										RNF220;RNF220	ENST00000416840.2;ENST00000443020.2	5'UTR;5'UTR	RNF220;RNF220	ENST00000416840.2;ENST00000443020.2	5'UTR;5'UTR	chr1:45024980-45025375		chr4	117359933	60	6M1D44M	*	0	0	TCCTCCTTCTCATCTCTATATATCTGTCTAATGAACATTTCAATAAGCCG	*	NM:i:1	MD:Z:6^T44	AS:i:44	XS:i:20	0.879622	0.904276	0.778712
cg20284120	87735150	ACCAAAAATAAAATCAACACAAAATACATACRTTAAAATCCTAAACATTC			II			GTTTCCCCCTTCTCTTTGGCTGCCAGGAAGCTCAGAGCCAAATTAGTGGCTCCCTTCGAG[CG]AATGCCCAGGACTTCAACGCATGCACTTTGTGTTGACCTCATCCCTGGCTTCACCTTGGT	37	17	42394887	CCAGGGATGAGGTCAACACAAAGTGCATGCGTTGAAGTCCTGGGCATTCG	F	RUNDC3A;RUNDC3A;RUNDC3A	NM_001144825;NM_006695;NM_001144826	Body;3'UTR;3'UTR	chr17:42392323-42393079	S_Shore								RUNDC3A	ENST00000225441.7	3'UTR	RUNDC3A	ENST00000225441.7	3'UTR	chr17:42394500-42395155		chr11	102401423	60	40M10S	*	0	0	CGAATGCCCAGGACTTCAACGCATGCACTTTGTGTTGACCTCATCCCTGG	*	NM:i:1	MD:Z:27T12	AS:i:35	XS:i:19	0.936299	0.903124	0.746585
cg14435720	74619528	CCATAAACAACACATTATTACTCACAATACAAATTTAAAATATCACAACA	91642197	CCGTAAACGACGCATTATTACTCACGATACGAATTTAAAATATCACAACG	I	C	Grn	GCAGCATTCTGGAAGACGCCACGCCTCCGCTGGCGACGGGACATTATTACTTTTGGTACG[CG]CTGTGACACTTCAAACTCGTACCGTGAGTAATAATGCGCCGTCCACGGCACCGCATCGAA	37	9	139565087	CCGTGGACGGCGCATTATTACTCACGGTACGAGTTTGAAGTGTCACAGCG	F	EGFL7;EGFL7;MIR126	NM_016215;NM_201446;NR_029695	Body;Body;Body	chr9:139564999-139565286	Island					9:138684821-138685050			EGFL7;MIR126	ENST00000492002.1;ENST00000362291.1	5'UTR;5'UTR	EGFL7;EGFL7;MIR126	ENST00000492002.1;ENST00000472752.1;ENST00000362291.1	5'UTR;TSS1500;5'UTR	chr9:139565020-139565675		chr2	26591384	60	41M9S	*	0	0	CGCTGTGACACTTCAAACTCGTACCGTGAGTAATAATGCGCCGTCCACGG	*	NM:i:0	MD:Z:41	AS:i:41	XS:i:0	0.988903	0.982206	0.516049
cg23687194	71658547	AATAAAAAAAATATATAAACCTTCTCACTACAAACTAACTAACACCACCA	89771373	AATAAAAAAAATATATAAACCTTCTCGCTACAAACTAACTAACGCCACCG	I	A	Red	GGTGTTGTCTGACCTGGTGGTTTGTTTTGGGTTGTTGATCAAGCATGTCTTGAGTTTGGT[CG]GTGGCGCCAGTTAGTCTGCAGCGAGAAGGTTCACACACCCCCTCTATTCATTCCTCTTCC	37	6	19839375	CGGTGGCGCCAGTTAGTCTGCAGCGAGAAGGTTCACACACCCCCTCTATT	F	ID4	NM_001546	3'UTR	chr6:19837504-19839314	S_Shore					6:19945040-19947440			ID4	ENST00000378700.3	3'UTR	ID4	ENST00000378700.3	3'UTR	chr6:19837785-19839735		chr13	48262886	60	50M	*	0	0	CGGTGGCGCCAGTTAGTCTGCAGCGAGAAGGTTCACACACCCCCTCTATT	*	NM:i:0	MD:Z:50	AS:i:50	XS:i:0	0.0577164	0.0617661	0.0707683
cg08269394	96661420	AACCAAAAATAACTACAAACAAATAAAACAAAAACTCACATCACATAACA	91792533	AACCAAAAATAACTACAAACGAATAAAACGAAAACTCGCGTCACATAACG	I	A	Red	CGGAAGCCCCGCCCCCAACATGGCCGTGCCCACAGGTCTCGTTGGAGGCCGTGCCTTTAT[CG]TCATGTGACGCGAGTCCTCGCCCCACCCGTCTGCAGCCACTCCTGGTCTCAGTCCCAGAG	37	1	11866155	CGTCATGTGACGCGAGTCCTCGCCCCACCCGTCTGCAGCCACTCCTGGTC	F	MTHFR;CLCN6;MTHFR;CLCN6;CLCN6;CLCN6	NM_005957;NM_021735;NM_005957;NM_021736;NM_001286;NM_021737	1stExon;TSS200;5'UTR;TSS200;TSS200;TSS200	chr1:11865462-11866566	Island	high-CpG:11788550-11789018				1:11788050-11789071	1:11865598-11866625	Promoter_Associated	MTHFR;CLCN6;CLCN6;CLCN6;CLCN6;MTHFR;CLCN6;CLCN6	ENST00000376585.1;ENST00000312413.6;ENST00000346436.6;ENST00000376497.3;ENST00000376487.3;ENST00000376590.3;ENST00000376496.3;ENST00000376490.3	TSS1500;TSS200;TSS200;TSS200;TSS200;TSS200;TSS200;TSS200	MTHFR;MTHFR;MTHFR;MTHFR;MTHFR;CLCN6;CLCN6;CLCN6;CLCN6;MTHFR;CLCN6;CLCN6	ENST00000376486.2;ENST00000413656.1;ENST00000376585.1;ENST00000376486.2;ENST00000418034.1;ENST00000312413.6;ENST00000346436.6;ENST00000376497.3;ENST00000376487.3;ENST00000376590.3;ENST00000376496.3;ENST00000376490.3	5'UTR;TSS1500;TSS1500;1stExon;TSS200;TSS200;TSS200;TSS200;TSS200;TSS200;TSS200;TSS200	chr1:11865465-11866315		chr4	148038891	60	5S45M	*	0	0	GACCAGGAGTGGCTGCAGACGGGTGGGGCGAGGACTCGCGTCACATGACG	*	NM:i:1	MD:Z:28G16	AS:i:40	XS:i:0	0.0112539	0.0161156	0.156947
cg11923724	95655856	CAACCTAAAACTACTACRACTCAAAAATAAAAACTACATAATCRCCATAC			II			AGCTGCAGGTCACGGCTGCGAAGTACAGCCGAGTTCTTCTCCTCACTGAGCTGTGCCAGG[CG]CATGGCGATCATGTAGTTCTCATCCTTGAGCCGCAGCAGCTCCAGGCTGCCCGCCTCCCA	37	22	37912044	AGCCTGGAGCTGCTGCGGCTCAAGGATGAGAACTACATGATCGCCATGCG	F	CARD10	NM_014550	Body	chr22:37911979-37912258	Island					22:36241990-36242147	22:37911966-37912110	Unclassified_Cell_type_specific	CARD10	ENST00000494166.1	TSS1500	CARD10	ENST00000494166.1	TSS1500	chr22:37911900-37912315		chr15	78799160	60	50M	*	0	0	CGCATGGCGATCATGTAGTTCTCATCCTTGAGCCGCAGCAGCTCCAGGCT	*	NM:i:1	MD:Z:32G17	AS:i:45	XS:i:19	0.909889	0.921106	0.913988
cg17507887	82727859	ATAATAATCCATCTATAATTAAAAATAAAAAATACACACCAAATCCAACA	51658838	ATAATAATCCATCTATAATTAAAAATAAAAAATACACACCAAATCCGACG	I	C	Grn	AGGCTTACTTGTCCAGCCTATTGTTTGAGACAACAGATATAAGTTGCGATGGGAGAGGAG[CG]TCGGATTTGGTGTGTATCCCCCATTTCCAATTATAGATGGATCATTACAGACAGCGGAGT	37	6	50786511	GTAATGATCCATCTATAATTGGAAATGGGGGATACACACCAAATCCGACG	F	TFAP2B;TFAP2B	NM_003221;NM_003221	1stExon;5'UTR	chr6:50787286-50788091	N_Shore								TFAP2B;TFAP2B;TFAP2B;TFAP2B	ENST00000393655.2;ENST00000393655.2;ENST00000263046.4;ENST00000263046.4	5'UTR;1stExon;5'UTR;1stExon	TFAP2B;TFAP2B;TFAP2B;TFAP2B;TFAP2B	ENST00000393655.2;ENST00000344788.3;ENST00000344788.3;ENST00000263046.4;ENST00000263046.4	5'UTR;5'UTR;1stExon;5'UTR;1stExon	chr6:50786325-50787095		chr1	19209074	60	50M	*	0	0	CGTCGGATTTGGTGTGTATCCCCCATTTCCAATTATAGATGGATCATTAC	*	NM:i:0	MD:Z:50	AS:i:50	XS:i:0	0.0799359	0.0952045	0.0347185
cg22901100	83739560	AAATACTCACAACTCTATAATACCAACATCAACACCTACTAACCAAAACA	48754575	AAATACTCACGACTCTATAATACCGACGTCAACGCCTACTAACCAAAACG	I	C	Grn	CTGCCGCCGCTGCTCCAGCTTCGCCTGGCCCCGGGAGCTCTTCTCGAACCACAGCCGCAG[CG]TCCTGGCCAGCAGGCGCTGACGCCGGTACCACAGAGCCGTGAGCATCTGCGGCTGTCCCT	37	6	41774260	AGATGCTCACGGCTCTGTGGTACCGGCGTCAGCGCCTGCTGGCCAGGACG	F	USP49	NM_018561	Body	chr6:41773954-41774420	Island					6:41881500-41882675			USP49	ENST00000373009.3	1stExon	USP49;USP49	ENST00000373009.3;ENST00000448078.1	1stExon;TSS1500	chr6:41774005-41774290		chr17	47672484	60	50M	*	0	0	AGATGCTCACGGCTCTGTGGTACCGGCGTCAGCGCCTGCTGGCCAGGACG	*	NM:i:2	MD:Z:28C16A4	AS:i:40	XS:i:0	0.983147	0.991363	0.542238
cg14883717	39723295	ATATCCTCTAAAACAACAACTACTCTATTCCACCTCAAATCCACATAACA	56617836	ATATCCTCTAAAACAACAACTACTCTATTCCGCCTCGAATCCACATAACG	I	C	Grn	CGCCCTCGCCTTTCCGGAGGAGGCAGGGAGCTCTGCGGCGGCCGCGGCAGCAGTAAATGG[CG]TCATGTGGATCCGAGGCGGAACAGAGCAGTTGTTGTCCCAGAGGATATATCGCATCCGGT	37	13	80915447	ATATCCTCTGGGACAACAACTGCTCTGTTCCGCCTCGGATCCACATGACG	F	SPRY2	NM_005842	TSS1500	chr13:80914013-80915574	Island	high-CpG:79812985-79813621				13:79812882-79813760	13:80914479-80915747	Promoter_Associated	SPRY2;SPRY2	ENST00000540649.1;ENST00000377104.3	TSS1500;TSS1500	SPRY2;SPRY2	ENST00000540649.1;ENST00000377104.3	TSS1500;TSS1500	chr13:80913660-80916475		chr14	105897324	60	50M	*	0	0	CGTCATGTGGATCCGAGGCGGAACAGAGCAGTTGTTGTCCCAGAGGATAT	*	NM:i:0	MD:Z:50	AS:i:50	XS:i:0	0.042779	0.0321937	0.0497246
cg09103658	31711987	TCAACACCCATCAAATTATAACATCCTTAAATCTACAAAAATCTTCTCCA	40648184	TCAACGCCCGTCGAATTATAACATCCTTAAATCTACAAAAATCTTCTCCG	I	T	Red	TGCGGGAACACATGTCGGACCCAGGGAGCAAGGAACACGCCACCCCGAGGAACATGCAAA[CG]GAGAAGATCCCTGCAGATCCAAGGATGCCACAACCCGACGGGCGCTGAGGAAGCACGATT	37	17	78442672	CGGAGAAGATCCCTGCAGATCCAAGGATGCCACAACCCGACGGGCGCTGA	F	NPTX1	NM_002522	3'UTR	chr17:78442568-78442849	Island					17:76057142-76057423			NPTX1	ENST00000306773.4	3'UTR	NPTX1;NPTX1	ENST00000306773.4;ENST00000535681.1	3'UTR;3'UTR			chr11	119540708	60	3S47M	*	0	0	CGGAGAAGATCCCTGCAGATCCAAGGATGCCACAACCCGACGGGCGCTGA	*	NM:i:2	MD:Z:10C25G10	AS:i:37	XS:i:19	0.842938	0.903539	0.812203
cg01302240	25654109	ATATAAAACTCTCCCTCTTCCTTATCATTCTAAAATTTCAAAAAACCTTC			II			CAGGAATTTTAATATAAAACTCTCCCTCTTCCTTGTCATTCTGAGGTTTCAGGAAGCCTT[CG]GGCTTATCGTGCAGAGGCACACAGCACAGACAGGGCTTGGGGAGGTGAGAGGTGATTTCC	37	9	116263669	TATAAAACTCTCCCTCTTCCTTGTCATTCTGAGGTTTCAGGAAGCCTTCG	R	RGS3;RGS3;RGS3	NM_130795;NM_144488;NM_017790	TSS200;Body;Body										RGS3;RGS3	ENST00000343817.5;ENST00000394646.3	TSS200;TSS200	RGS3;RGS3;RGS3;RGS3;RGS3	ENST00000343817.5;ENST00000394646.3;ENST00000466314.1;ENST00000466314.1;ENST00000478599.1	TSS200;TSS200;1stExon;5'UTR;5'UTR	chr9:116263305-116264135		chr4	62619495	60	50M	*	0	0	TATAAAACTCTCCCTCTTCCTTGTCATTCTGAGGTTTCAGGAAGCCTTCG	*	NM:i:0	MD:Z:50	AS:i:50	XS:i:20	0.883789	0.880261	0.671494
cg03461216	10758215	TCACAAATACTCTATTTAATTTTCCTAACAAAACCRAAACAAATACAAAC			II			ACTATTATTTCAATTAATAAATAGCTCTAAAAGTGAAGGAAGTGATAAAGCCCTCAAGAG[CG]TCTGTATCTGCCCCGGTTCTGTCAGGAAAATTAAACAGAGCACTTGTGATTGCCATTGCT	37	15	61197849	CACAAGTGCTCTGTTTAATTTTCCTGACAGAACCGGGGCAGATACAGACG	F	RORA	NM_134261	Body								15:61197837-61198143	Unclassified_Cell_type_specific				RORA;RORA;RORA	ENST00000557822.1;ENST00000559145.1;ENST00000561093.1	3'UTR;3'UTR;3'UTR			chr9	68966764	60	5S45M	*	0	0	CACAAGTGCTCTGTTTAATTTTCCTGACAGAACCGGGGCAGATACAGACG	*	NM:i:2	MD:Z:38C3G2	AS:i:38	XS:i:19	0.83652	0.899357	0.890933
cg01678084	60694153	ACAACCCCTTTAATAAATTATTTCCATAAAAAACCCTAATAACTCAATCA	79663946	ACGACCCCTTTAATAAATTATTTCCGTAAAAAACCCTAATAACTCGATCG	I	T	Red	CCCGCCCCCTCCCTTTCTTGGGTGCTTTGATGGGTTTGAGGTGTTTATAGGCTTGATTCA[CG]ACCGAGTTACCAGGGTTTTCCACGGAAATAACTTATTAAAGGGGCCGTGCACACAGCGAC	37	15	67022087	CGACCGAGTTACCAGGGTTTTCCACGGAAATAACTTATTAAAGGGGCCGT	F	SMAD6;SMAD6;SMAD6	NM_001142861;NR_027654;NM_005585	Body;Body;Body						TRUE	15:64809059-64809248						SMAD6	ENST00000557916.1	3'UTR	chr15:67021600-67022495		chr9	63997987	60	50M	*	0	0	ACGGCCCCTTTAATAAGTTATTTCCGTGGAAAACCCTGGTAACTCGGTCG	*	NM:i:1	MD:Z:44G5	AS:i:45	XS:i:0	0.660091	0.873547	0.234617
cg16434002	88668239	ATCAAATCACATAACAAAAATAACATCTCCAAATATTATTATTAATAACA	50618263	ATCGAATCACGTAACGAAAATAACGTCTCCGAATATTATTATTAATAACG	I	A	Red	GCAGCACCTCCTCGACGGCTCCTCCATCTTTGCGGCGGCTCCTCCGGCTCCGCTCGCCGC[CG]CCACCAACAACAACATTCGGAGACGTCACTCCCGTCACGTGACCCGACCCGGAGCTAAAA	37	17	42200994	GTCGGGTCACGTGACGGGAGTGACGTCTCCGAATGTTGTTGTTGGTGGCG	F	HDAC5;HDAC5;HDAC5;HDAC5	NM_005474;NM_001015053;NM_005474;NM_001015053	5'UTR;1stExon;1stExon;5'UTR	chr17:42200521-42201543	Island	high-CpG:39556433-39556567				17:39555921-39557041	17:42200008-42201848	Promoter_Associated	HDAC5;HDAC5	ENST00000336057.4;ENST00000336057.4	5'UTR;1stExon	HDAC5;HDAC5	ENST00000393622.2;ENST00000393622.2	5'UTR;1stExon	chr17:42200885-42201715		chr11	102230127	60	50M	*	0	0	CGCCACCAACAACAACATTCGGAGACGTCACTCCCGTCACGTGACCCGAC	*	NM:i:1	MD:Z:33T16	AS:i:45	XS:i:19	0.106718	0.0559356	0.0363581
cg22621652	87663932	ACTAAAATTTTTCTTTAACAAACAAACCCRCRAAACTTATTAAAAAACCC			II			TGGATGCACCCACTGGAATTTTTCTTTAACAAACAGACCCGCGGAACTTGTTAGAGAGCC[CG]GCGAAGAGTTGGCTGCTCTCCCCGTCCACACATACGATACCAGAGCCAGGGGCGAGGGCT	37	7	135433736	CGGGCTCTCTAACAAGTTCCGCGGGTCTGTTTGTTAAAGAAAAATTCCAG	R	FAM180A	NM_205855	TSS200										FAM180A;FAM180A	ENST00000338588.3;ENST00000415751.1	TSS200;TSS1500	FAM180A;FAM180A;FAM180A;FAM180A	ENST00000435869.1;ENST00000444083.1;ENST00000338588.3;ENST00000415751.1	TSS200;TSS1500;TSS200;TSS1500	chr7:135433480-135434015		chr6	35326268	60	50M	*	0	0	CTGGAATTTTTCTTTAACAAACAGACCCGCGGAACTTGTTAGAGAGCCCG	*	NM:i:0	MD:Z:50	AS:i:50	XS:i:21	0.904667	0.905459	0.442345
cg09981233	26647214	CTAACCTACTCCCTCAACTATAAAAATTTATAAAAAAAATAATTACAACA	28754144	CTAACCTACTCCCTCAACTATAAAAATTTATAAAAAAAATAATTACGACG	I	C	Grn	TTAGCCTGGGTCCTCTGGAAGGGGGTGCGAGTAGGTGGGGGCGTGTGGAGCTTCCATGGG[CG]CCGCAATTACTCTCCCCATAAATTTTTATAGCTGAGGGAGCAGGTCAGGACCATGTGGCT	37	2	177016899	CGCCGCAATTACTCTCCCCATAAATTTTTATAGCTGAGGGAGCAGGTCAG	F	HOXD4	NM_014621	Body	chr2:177016416-177016632	S_Shore					2:176724663-176725225			HOXD4;HOXD3	ENST00000465649.2;ENST00000468418.2	TSS200;5'UTR	HOXD4;HOXD3;HOXD3	ENST00000465649.2;ENST00000432796.2;ENST00000468418.2	TSS200;5'UTR;5'UTR	chr2:177016640-177017350		chr2	74727822	60	46M4S	*	0	0	CGCCGCAATTACTCTCCCCATAAATTTTTATAGCTGAGGGAGCAGGTCAG	*	NM:i:1	MD:Z:16T29	AS:i:41	XS:i:19	0.255837	0.122008	0.156608
cg03668274	60615187	TATTAAAACTCTACTTATAAAATAAATTAACTACATAAAAACTCATAACA	17680923	TATTAAAACTCTACTTATAAAATAAATTAACTACGTAAAAACTCATAACG	I	A	Red	TCAAAGAGTCACAAATCACCCTTAATCAAAAAGGGTGCAGAAATTTTTTTGGGCCCTCCC[CG]CCATGAGCTCCTACGTAGCCAATTCATTCTATAAGCAGAGCCCCAATATCCCTGCCTATA	37	12	54426903	TATTGGGGCTCTGCTTATAGAATGAATTGGCTACGTAGGAGCTCATGGCG	F	HOXC4;HOXC5;HOXC5;HOXC5	NM_014620;NR_003084;NM_018953;NM_018953	5'UTR;Body;5'UTR;1stExon	chr12:54427025-54428709	N_Shore						12:54425738-54427083	Unclassified	MIR615;HOXC5;HOXC5;HOXC4;HOXC5	ENST00000549978.1;ENST00000312492.2;ENST00000312492.2;ENST00000303406.4;ENST00000512206.1	TSS1500;5'UTR;1stExon;5'UTR;5'UTR	MIR615;HOXC5;HOXC5;HOXC4;HOXC5;HOXC5	ENST00000549978.1;ENST00000312492.2;ENST00000312492.2;ENST00000303406.4;ENST00000512206.1;ENST00000513209.1	TSS1500;5'UTR;1stExon;5'UTR;5'UTR;5'UTR	chr12:54426400-54426975		chr15	103014078	60	50M	*	0	0	CGCCATGAGCTCCTACGTAGCCAATTCATTCTATAAGCAGAGCCCCAATA	*	NM:i:0	MD:Z:50	AS:i:50	XS:i:20	0.258555	0.419444	0.406122
cg01642461	67718246	ATCCRAAACCTCTCAAAAAACCTAACTAAACTATTATCATTATCCAACTC			II			CCAAGGCCTTTATCCGGGACCTCTCAAAGAGCCTGGCTGAGCTGTTGTCATTATCCAGCT[CG]TCGTCTGGGGCGTCCCAGCGGGCATTGATCCTGCTGTAAGGTGGCTGGTTGCCCACATTT	37	14	65289728	CGAGCTGGATAATGACAACAGCTCAGCCAGGCTCTTTGAGAGGTCCCGGA	R	SPTB;SPTB	NM_000347;NM_001024858	1stExon;1stExon						TRUE		14:65289550-65290470	Unclassified	SPTB;SPTB;SPTB;SPTB	ENST00000389720.3;ENST00000389721.5;ENST00000389722.3;ENST00000335612.6	1stExon;1stExon;1stExon;5'UTR	SPTB;SPTB;SPTB;SPTB	ENST00000389720.3;ENST00000389721.5;ENST00000389722.3;ENST00000335612.6	1stExon;1stExon;1stExon;5'UTR	chr14:65289725-65289955		chr12	76649792	60	50M	*	0	0	TCCGGGACCTCTCAAAGAGCCTGGCTGAGCTGTTGTCATTATCCAGCTCG	*	NM:i:2	MD:Z:4T41T3	AS:i:41	XS:i:20	0.908466	0.943232	0.70314
cg04293067	5624210	ACAATATCCAAATTCTTATAACRACTAATAAACACCACACACATAATATC			II			GATCCCCCAGCAGGCCGAGCTGGTGGACGAGGATGCCATGTCACAGATCCGCAAAGGCCA[CG]ACACCATGTGTGTGGTGCTCACCAGCCGCCACAAGAACCTGGACACTGTGCGGGCTGTGT	37	16	57789325	CAGTGTCCAGGTTCTTGTGGCGGCTGGTGAGCACCACACACATGGTGTCG	F	KATNB1	NM_005886	Body													KATNB1;KATNB1;KATNB1	ENST00000569018.1;ENST00000562542.1;ENST00000566611.1	5'UTR;TSS200;5'UTR			chr8	95097683	60	50M	*	0	0	CGACACCATGTGTGTGGTGCTCACCAGCCGCCACAAGAACCTGGACACTG	*	NM:i:1	MD:Z:11T38	AS:i:45	XS:i:19	0.90078	0.91456	0.898419
cg06963053	13681886	CAAAAAAACCAAAATAAAACACTCCACAACATACAAATAAACAAATCACA	76602599	CAAAAAAACCGAAATAAAACGCTCCGCGACATACAAATAAACAAATCACG	I	T	Red	CTCCTTCCTCCCCGGCATGCGCCATATGGTCTTCCCGGTCCAGCCAAGAGCCTGGAACCA[CG]TGACCTGCCCATTTGTATGCCGCGGAGCGCTCCATTCCGGCCCCTTTGTGGCCAGAAGAA	37	2	182545533	CAAAGGGGCCGGAATGGAGCGCTCCGCGGCATACAAATGGGCAGGTCACG	F	NEUROD1	NM_002500	TSS200	chr2:182547873-182549177	N_Shelf				TRUE	2:182253454-182254881			NEUROD1;NEUROD1;CERKL;NEUROD1	ENST00000295108.3;ENST00000295108.3;ENST00000479558.1;ENST00000496876.1	5'UTR;1stExon;TSS200;TSS1500	NEUROD1;NEUROD1;CERKL;CERKL;NEUROD1	ENST00000295108.3;ENST00000295108.3;ENST00000497337.1;ENST00000479558.1;ENST00000496876.1	5'UTR;1stExon;TSS200;TSS200;TSS1500	chr2:182545040-182545775		chr2	79456911	60	50M	*	0	0	CGTGACCTGCCCATTTGTATGCCGCGGAGCGCTCCATTCCGGCCCCTTTG	*	NM:i:1	MD:Z:11T38	AS:i:45	XS:i:0	0.0239404	0.025761	0.0223414
cg16501572	55609172	TTTACACAACTATCACCTTCRTTTCTCCTTAATTAATAATAAAAATAACC			II			GCGCTTTACAGTTTACACAGCTGTCACCTTCGTTTCTCCTTAATTAATAATAAAAATAGC[CG]CCGTTCGGGAGCGCGGGCTGGGCGCCAGGCCCGGTGCCGAGCGCGGTACGAGCTCGGCCC	37	11	71934660	TTACACAGCTGTCACCTTCGTTTCTCCTTAATTAATAATAAAAATAGCCG	R	INPPL1	NM_001567	TSS1500	chr11:71934247-71936321	Island	high-CpG:71612249-71612908				11:71612308-71613916	11:71934019-71935208	Promoter_Associated	INPPL1	ENST00000298229.2	TSS1500	INPPL1;INPPL1;INPPL1;INPPL1;INPPL1	ENST00000545256.1;ENST00000543234.1;ENST00000298229.2;ENST00000540973.1;ENST00000541544.1	TSS1500;TSS1500;TSS1500;TSS200;TSS1500	chr11:71934180-71935635		chr7	101838024	60	50M	*	0	0	CGGCTATTTTTATTATTAATTAAGGAGAAACGAAGGTGACAGCTGTGTAA	*	NM:i:1	MD:Z:27T22	AS:i:45	XS:i:0	0.0659444	0.0718101	0.0684689
cg26949694	31748204	RCTAAAAAACCAACTTCAACRAACTCAATAAAAAAACCAAACTAAAACTC			II			CAGCCTACACCGCTAGGAAGCCAACTTCAGCGAGCTCAATGAGGGGACCAAACTGGGGCT[CG]CTTTCCAAACGCTCCGCTCCAAAATCTGACTCTCTCTCCAGCCCCGATCTCAGTGTGAGC	37	11	27742060	CTAGGAAGCCAACTTCAGCGAGCTCAATGAGGGGACCAAACTGGGGCTCG	R	BDNF;BDNF;BDNF;BDNF;BDNF;BDNF;BDNF	NM_170731;NM_170732;NM_001143807;NM_001143806;NM_001143806;NM_170732;NM_001143805	Body;5'UTR;TSS1500;1stExon;5'UTR;1stExon;5'UTR	chr11:27742059-27742273	Island					11:27698454-27698849	11:27741839-27742062	Unclassified_Cell_type_specific	BDNF;BDNF;BDNF;BDNF;BDNF;RP11-587D21.4	ENST00000532997.1;ENST00000395981.3;ENST00000395978.3;ENST00000395981.3;ENST00000525950.1;ENST00000530663.1	TSS1500;1stExon;1stExon;5'UTR;5'UTR;3'UTR	BDNF;BDNF;BDNF;BDNF;BDNF;RP11-587D21.4	ENST00000532997.1;ENST00000395981.3;ENST00000395978.3;ENST00000395978.3;ENST00000525950.1;ENST00000530663.1	TSS1500;1stExon;1stExon;5'UTR;5'UTR;3'UTR	chr11:27741900-27742350		chr2	109676227	60	50M	*	0	0	CGAGCCCCAGTTTGGTCCCCTCATTGAGCTCGCTGAAGTTGGCTTCCTAG	*	NM:i:0	MD:Z:50	AS:i:50	XS:i:0	0.328169	0.276386	0.13244
cg02761523	83773208	ACAACAACCAATACCTAAATAAAACAATACAAAAAATACATAACTAAACA	36773977	ACGACGACCGATACCTAAATAAAACAATACGAAAAATACATAACTAAACG	I	C	Grn	CGCGGCCGCCGCCTGCCGGGCCTCCCCTCGCCGCGGCCGGCCGCCGCGCTCCCGCCCGGG[CG]CCCAGCTATGTACTCCCCGTACTGCCTCACCCAGGTACCGGCCGCCGCCCCCGCGCGACC	37	19	13106643	GCGGCGGCCGGTACCTGGGTGAGGCAGTACGGGGAGTACATAGCTGGGCG	F	NFIX;NFIX	NM_002501;NM_002501	1stExon;5'UTR	chr19:13106817-13107688	N_Shore	high-CpG:12966970-12967835				19:12966783-12968657	19:13105722-13107411	Promoter_Associated_Cell_type_specific	NFIX;NFIX	ENST00000360105.3;ENST00000360105.3	5'UTR;1stExon	NFIX;NFIX	ENST00000397661.1;ENST00000397661.1	5'UTR;1stExon	chr19:13105605-13107355		chr8	84799984	60	50M	*	0	0	GCGGCGGCCGGTACCTGGGTGAGGCAGTACGGGGAGTACATAGCTGGGCG	*	NM:i:1	MD:Z:41C8	AS:i:45	XS:i:0	0.018729	0.0242414	0.0145755
cg08106706	13804241	TCTAAAATATAAATAAAAACAACTAAACAAAACCTTACTAAAATTAACTC			II			ATCAGATCCAGGCTTCGGCTGACAGATGGTCCCATAAATGGATGTAAAAAGGGGAAGCTT[CG]AGCCAATTTCAGCAAGGCTCTGTTCAGTTGTTCTTATCTACATCCTAGAATCGGGGGTTT	37	1	50574591	CGAGCCAATTTCAGCAAGGCTCTGTTCAGTTGTTCTTATCTACATCCTAG	F	ELAVL4;ELAVL4;ELAVL4;ELAVL4;ELAVL4	NM_001144777;NM_001144776;NM_021952;NM_001144775;NM_001144774	Body;Body;TSS200;Body;TSS200			low-CpG:50347176-50347244							ELAVL4;ELAVL4;ELAVL4;ELAVL4	ENST00000371821.1;ENST00000371819.1;ENST00000371824.1;ENST00000371823.4	TSS1500;TSS1500;TSS200;TSS200	ELAVL4;ELAVL4;ELAVL4;ELAVL4;ELAVL4;ELAVL4	ENST00000371821.1;ENST00000371819.1;ENST00000494555.1;ENST00000371824.1;ENST00000371823.4;ENST00000463650.1	TSS1500;TSS1500;TSS1500;TSS200;TSS200;5'UTR	chr1:50574400-50574630		chr4	110287479	60	50M	*	0	0	CTAGGATGTAGATAAGAACAACTGAACAGAGCCTTGCTGAAATTGGCTCG	*	NM:i:0	MD:Z:50	AS:i:50	XS:i:19	0.164672	0.173798	0.366722
cg07148752	10613894	RCCRACCTCCCAATTAACRATAAATATAACTATATATAAAAACCCRAACC			II			ACGCCCTCTCCCTGGCGCGCAGGTTTAGAAACAGGGCGGCCTCTCCGGCCGCCGCCTCGG[CG]GCTCGGGTCCCCATATATAGTCATATCCACCGTCAACTGGGAGGCCGGCGGCCGGCAGCG	37	15	63334714	CCGGCCTCCCAGTTGACGGTGGATATGACTATATATGGGGACCCGAGCCG	F	TPM1;TPM1;TPM1;TPM1;TPM1;TPM1	NM_001018005;NM_001018007;NM_000366;NM_001018004;NM_001018020;NM_001018006	TSS200;TSS200;TSS200;TSS200;TSS200;TSS200	chr15:63334233-63336063	Island	high-CpG:61121430-61123336				15:61121008-61123116			TPM1;TPM1;TPM1;TPM1;TPM1;TPM1	ENST00000560445.1;ENST00000403994.3;ENST00000357980.4;ENST00000559556.1;ENST00000288398.6;ENST00000358278.3	TSS1500;TSS1500;TSS1500;TSS1500;TSS200;TSS200	TPM1;TPM1;TPM1;TPM1;TPM1;TPM1;TPM1;TPM1;TPM1;TPM1	ENST00000560445.1;ENST00000403994.3;ENST00000561425.1;ENST00000558347.1;ENST00000559556.1;ENST00000560970.1;ENST00000561266.1;ENST00000288398.6;ENST00000560975.1;ENST00000358278.3	TSS1500;TSS1500;TSS1500;TSS1500;TSS1500;TSS1500;TSS1500;TSS200;TSS200;TSS200	chr15:63334625-63336755		chr9	67049397	60	50M	*	0	0	CCGGCCTCCCAGTTGACGGTGGATATGACTATATATGGGGACCCGAGCCG	*	NM:i:1	MD:Z:49T0	AS:i:49	XS:i:0	0.133375	0.0846583	0.0774241
cg08520742	63646155	TACCCTTCCTTATTATCCCRATTCATCTTCTACTCCTTAAACAAAAAACC			II			TGGCAGGTTCCTGCCCTTCCTTGTTGTCCCGGTTCATCTTCTGCTCCTTGAGCAGGGAGC[CG]GGCAGGTTGGAGGCGTACTTAAAGCCAGGGCCACGCTTTTGCTTGTAGGCCAAAAAGAGA	37	12	121882033	GCCCTTCCTTGTTGTCCCGGTTCATCTTCTGCTCCTTGAGCAGGGAGCCG	R	KDM2B;KDM2B	NM_032590;NM_001005366	Body;Body	chr12:121882191-121882416	N_Shore					12:120366193-120366759	12:121880827-121882276	Gene_Associated				KDM2B;KDM2B;KDM2B;KDM2B	ENST00000545994.1;ENST00000538503.1;ENST00000543025.1;ENST00000538243.1	3'UTR;3'UTR;3'UTR;3'UTR	chr12:121880705-121882075		chr5	122882134	60	50M	*	0	0	GCCCTTCCTTGTTGTCCCGGTTCATCTTCTGCTCCTTGAGCAGGGAGCCG	*	NM:i:2	MD:Z:42A6A0	AS:i:44	XS:i:20	0.828626	0.863929	0.0681878
cg01935149	40755829	AACAACAACAACAAAACCAAACACCAACCTACAATCCCATTAATAAACCA	29613865	GACGACAACAACGAAACCAAACACCAACCTACAATCCCATTAATAAACCG	I	C	Grn	CCCCCACCCCCAGCCCGCTGCGCGCACATCAAAGCTCCTCTCCGCCGCGCACAGTGGCCG[CG]GCTCACTAATGGGATTGCAGGCTGGTGCCTGGCTCCGCTGCTGCCGCCGCCGCTGCTCGC	37	14	33403900	GGCGGCAGCAGCGGAGCCAGGCACCAGCCTGCAATCCCATTAGTGAGCCG	F				chr14:33402094-33404079	Island	high-CpG:32473640-32473656				14:32472784-32474336			NPAS3	ENST00000551492.1	TSS1500	NPAS3	ENST00000551634.1	TSS1500	chr14:33403785-33404575		chr12	53248444	60	50M	*	0	0	CGGCTCACTAATGGGATTGCAGGCTGGTGCCTGGCTCCGCTGCTGCCGCC	*	NM:i:0	MD:Z:50	AS:i:50	XS:i:21	0.105667	0.0373689	0.0454001
cg00706914	60689551	ACCTATACTTTACAACRATTCCAACATCCTATACCTATCCTAAAAAAAAC			II			GTGGAACATGGGCCTGTGCTTTGCAGCGATTCCAACATCCTGTGCCTGTCCTGGAAGGGG[CG]TGTCCCCAAGAGTGAGAAGGAGAAGCCTGTGTGCAGGAGACGCTACTATGAGGAAGGCTG	37	6	158735121	CGCCCCTTCCAGGACAGGCACAGGATGTTGGAATCGCTGCAAAGCACAGG	R	TULP4;TULP4	NM_001007466;NM_020245	1stExon;1stExon			low-CpG:158653900-158655152							TULP4	ENST00000367094.2	1stExon	TULP4	ENST00000367094.2	1stExon	chr6:158735080-158735390		chr17	6138929	60	50M	*	0	0	CCTGTGCTTTGCAGCGATTCCAACATCCTGTGCCTGTCCTGGAAGGGGCG	*	NM:i:1	MD:Z:29C20	AS:i:45	XS:i:20	0.57659	0.702059	0.916918
cg04907802	58721210	ACCACAATAAATATATTTATTCAAAAAAAACCAAACTAAAAACTATATAC			II			GCAGGAACAATCGCCCCAGTGTGCAAGGCACAAGCGGCCTTTTCTTCCTCACCGGGCCGG[CG]CACACAGCTCCCAGCCTGGCTTCCCTTGAACAAACATATTTATTGTGGCCGCCACCGAGG	37	11	2753950	CCACAATAAATATGTTTGTTCAAGGGAAGCCAGGCTGGGAGCTGTGTGCG	F	KCNQ1;KCNQ1	NM_000218;NM_181798	Body;Body							11:2710356-2710527									chr11:2753705-2754055		chr7	143325264	60	50M	*	0	0	CGCACACAGCTCCCAGCCTGGCTTCCCTTGAACAAACATATTTATTGTGG	*	NM:i:0	MD:Z:50	AS:i:50	XS:i:20	0.942588	0.939447	0.913312
cg18740509	7726505	CTATAAATCCCRAATAAAACCTCAACTCCAAAAACTACTACAACRAAAAC			II			TCCTCATCTCCCCGGGGTTCACTACCGCTGTCCTGCTGCTCTTCCTCCGCAGCTCCCTTG[CG]TCTTCGCTGCAGCAGCTTCTGGAGCTGAGGTTCCACCCGGGATCCACAGATAGGATGGGC	37	5	176943423	TGTGGATCCCGGGTGGAACCTCAGCTCCAGAAGCTGCTGCAGCGAAGACG	F	DDX41	NM_016222	Body	chr5:176943525-176944508	N_Shore					5:176875967-176877230	5:176942781-176944662	Promoter_Associated	DDX41	ENST00000506965.1	3'UTR	DDX41;DDX41;DDX41;DDX41;DDX41;DDX41;DDX41;DDX41;DDX41;DDX41;DDX41	ENST00000505081.1;ENST00000503078.1;ENST00000512431.1;ENST00000506965.1;ENST00000513562.1;ENST00000515562.1;ENST00000507900.1;ENST00000511040.1;ENST00000510171.1;ENST00000508279.1;ENST00000504781.1	3'UTR;3'UTR;3'UTR;3'UTR;TSS1500;3'UTR;TSS1500;TSS1500;3'UTR;TSS1500;TSS200	chr5:176943265-176943835		chr13	55536020	60	33M17S	*	0	0	CGTCTTCGCTGCAGCAGCTTCTGGAGCTGAGGTTCCACCCGGGATCCACA	*	NM:i:0	MD:Z:33	AS:i:33	XS:i:21	0.201019	0.170354	0.0768201
cg19379924	12714575	CTACTCTCCTATAAACTACAATATATCAATTATTATAAAATCCRAAAAAC			II			TGGACTGCTCGCCCTGCAGGGCTGGCTGAGCTCTCCCCCACTGCTCACGTCACTAGACTC[CG]CCTCCCGGATTTTATAACAACTGACACATTGTAGCCTACAGGAGAGCAGAACTCACTGCA	37	3	9291385	CGCCTCCCGGATTTTATAACAACTGACACATTGTAGCCTACAGGAGAGCA	F	SRGAP3;SRGAP3	NM_001033117;NM_014850	TSS200;TSS200								3:9290960-9291914	Promoter_Associated	SRGAP3;SRGAP3	ENST00000360413.3;ENST00000383836.3	TSS1500;TSS1500	SRGAP3;SRGAP3;SRGAP3;SRGAP3;SRGAP3	ENST00000470951.1;ENST00000360413.3;ENST00000383836.3;ENST00000490348.1;ENST00000490889.2	TSS1500;TSS1500;TSS1500;TSS200;3'UTR	chr3:9291260-9291495		chr6	112947321	60	50M	*	0	0	CGCCTCCCGGATTTTATAACAACTGACACATTGTAGCCTACAGGAGAGCA	*	NM:i:1	MD:Z:49T0	AS:i:49	XS:i:0	0.0605819	0.0816935	0.0558003
cg15112197	21726207	AAAACTACTTCCTTTACCACTTCCTATAAAAACCTATCTTTACCATTTAC			II			TAGAAGGACCTCAAACCTATAATCAGATCCTGCCTCCCCTTACCAAAAGAATAAAGAAAC[CG]CAAATGGCAAAGACAGGCCTCCACAGGAAGTGGCAAAGGAAGCAGCTTTCAGGCAGTCTT	37	16	71915237	AAGCTGCTTCCTTTGCCACTTCCTGTGGAGGCCTGTCTTTGCCATTTGCG	F	ZNF821;ZNF821;ZNF821;ZNF821;ZNF821	NM_001201553;NM_017530;NM_001201556;NM_001201554;NM_001201552	5'UTR;5'UTR;5'UTR;5'UTR;5'UTR	chr16:71917738-71918542	N_Shelf						16:71914958-71915522	Unclassified	ZNF821;ZNF821;ZNF821;ZNF821;RP11-498D10.4;ZNF821	ENST00000446827.2;ENST00000565601.1;ENST00000313565.6;ENST00000564134.1;ENST00000568341.1;ENST00000564943.1	5'UTR;5'UTR;5'UTR;5'UTR;5'UTR;3'UTR	ZNF821;ZNF821;ZNF821;ZNF821;ZNF821;ZNF821;ZNF821;ZNF821;ZNF821;ZNF821;ZNF821;ZNF821;ZNF821;ZNF821;ZNF821;ZNF821;RP11-498D10.4;ZNF821;ZNF821	ENST00000562677.1;ENST00000562808.1;ENST00000563827.1;ENST00000446827.2;ENST00000565601.1;ENST00000565843.1;ENST00000313565.6;ENST00000568666.1;ENST00000562797.1;ENST00000568961.1;ENST00000564134.1;ENST00000562985.1;ENST00000568322.1;ENST00000565516.1;ENST00000566987.1;ENST00000568961.1;ENST00000568341.1;ENST00000564943.1;ENST00000569186.1	3'UTR;5'UTR;5'UTR;5'UTR;5'UTR;5'UTR;5'UTR;5'UTR;5'UTR;5'UTR;5'UTR;5'UTR;5'UTR;TSS1500;TSS1500;ExonBnd;5'UTR;3'UTR;3'UTR	chr16:71915100-71915375		chr8	109708079	60	11M1I38M	*	0	0	AAGCTGCTTCCTTTGCCACTTCCTGTGGAGGCCTGTCTTTGCCATTTGCG	*	NM:i:1	MD:Z:49	AS:i:42	XS:i:19	0.0798094	0.134895	0.90077
cg09207400	94763954	TTACCTCTAAAAATCATCAAACAAAATTTACRACTAAACAACAAAAACAC			II			GGACATGTACTTGGTTCCCTCCTACGTAGGCACCCAAATATGGGGTACGACTTCGAATCA[CG]TGCTTTTGTTGTCCAGTCGTAAATCCTGCCTGATGACCTCTAGAGGTAAACTCGTGCACT	37	7	27183382	CGTGCTTTTGTTGTCCAGTCGTAAATCCTGCCTGATGACCTCTAGAGGTA	F	HOXA5;HOXA-AS3	NM_019102;NR_038832	TSS200;Body	chr7:27182613-27185562	Island					7:27149871-27150476	7:27182652-27184498	Unclassified	HOXA5;HOXA5;HOXA3;HOXA-AS3;HOXA-AS3	ENST00000520854.1;ENST00000222726.3;ENST00000467897.2;ENST00000518848.1;ENST00000521197.1	TSS1500;TSS200;3'UTR;5'UTR;5'UTR	HOXA5;HOXA5;HOXA3;HOXA3;HOXA-AS3;HOXA-AS3	ENST00000520854.1;ENST00000222726.3;ENST00000518451.1;ENST00000467897.2;ENST00000518848.1;ENST00000521197.1	TSS1500;TSS200;3'UTR;3'UTR;5'UTR;5'UTR	chr7:27182245-27183595		chr6	52204506	60	50M	*	0	0	CGTGCTTTTGTTGTCCAGTCGTAAATCCTGCCTGATGACCTCTAGAGGTA	*	NM:i:0	MD:Z:50	AS:i:50	XS:i:0	0.562361	0.695519	0.197769
cg05364570	7726905	TCAAAAAAACTAATAAACCTAAACRAAAACTTCATCCAAACCAACRACCC			II			CATGTCCAGGTTGTCCGTCGTGAACTTGTTGCAGACGGCGCACTGGAAGAGCTTCAGCGA[CG]GGTCGTTGGTCTGGATGAAGCTCTCGCCCAGGTTCATCAGCTCCTCTGACACCAGCTGCC	37	16	72984764	CGGGTCGTTGGTCTGGATGAAGCTCTCGCCCAGGTTCATCAGCTCCTCTG	F	ZFHX3;ZFHX3	NM_001164766;NM_006885	Body;Body							16:71541955-71542271									chr16:72984705-72984935		chr8	108800246	60	50M	*	0	0	CAGAGGAGCTGATGAACCTGGGCGAGAGCTTCATCCAGACCAACGACCCG	*	NM:i:2	MD:Z:1G47A0	AS:i:47	XS:i:0	0.84515	0.914058	0.100437
cg15031753	84790337	TACTCRAAAAAACCTAACTTCCAACACATCAAACATTATTAAAAATAACC			II			TGCTCTTTTAGTACTCGGGAGAGCCTGGCTTCCAACACATCAAGCATTGTTGAAAGTAAC[CG]TCGTCAGAACCCCGCTTTGAGCCCGGCCCATGGTGGAGCTGGTCCAGCCTTCAACTTCCG	37	4	184938291	CGGTTACTTTCAACAATGCTTGATGTGTTGGAAGCCAGGCTCTCCCGAGT	R	STOX2	NM_020225	Body						TRUE	4:185175285-185175356						STOX2	ENST00000506529.1	3'UTR			chr8	47186522	60	50M	*	0	0	CGGTTACTTTCAACAATGCTTGATGTGTTGGAAGCCAGGCTCTCCCGAGT	*	NM:i:1	MD:Z:5G44	AS:i:45	XS:i:19	0.949839	0.942058	0.931972
cg04801326	88640890	CCTCAACTAAACAAATATCTCCAAAAAACAACTCATATAACTTCTAAACC			II			CGTGCCCTGGACCTCAGCTGGACAGGTGTCTCCAAGAAGCAGCTCATGTGGCTTCTGAAC[CG]ACTACAAGGTAGGGTGTGTGGTACGGAGGACAGGGTGGGGACAGGGACAGGCCTGGGATG	37	16	30953591	CGGTTCAGAAGCCACATGAGCTGCTTCTTGGAGACACCTGTCCAGCTGAG	R	FBXL19;FBXL19;FBXL19;FBXL19	NM_001282351;NM_001099784;NM_001099784;NM_001282351	ExonBnd;ExonBnd;Body;Body						TRUE		16:30952865-30954077	NonGene_Associated	FBXL19	ENST00000471231.2	ExonBnd	FBXL19;FBXL19;FBXL19	ENST00000566320.2;ENST00000565939.1;ENST00000471231.2	TSS200;TSS200;ExonBnd			chr7	127761358	60	50M	*	0	0	CTCAGCTGGACAGGTGTCTCCAAGAAGCAGCTCATGTGGCTTCTGAACCG	*	NM:i:2	MD:Z:23A17C8	AS:i:40	XS:i:20	0.109142	0.133602	0.617728
cg12206814	78800124	ATACTTAACCACATAATAAAACTTCCRCCRACCCAAAATATAAATATAAC			II			GAGCCACCCGTGTACTTGACCACATGGTAGAGCTTCCGCCGGCCCAGGATGTGGATATAG[CG]TTGGCCGAAGAACGGGTCTGGAGGGAAAAGGACCAACGTCAGACTCCCACCCGCATCAGA	37	1	17413176	CGCTATATCCACATCCTGGGCCGGCGGAAGCTCTACCATGTGGTCAAGTA	R	PADI2;PADI2	NM_007365;NM_007365	ExonBnd;Body										PADI2	ENST00000375486.4	ExonBnd	PADI2	ENST00000375486.4	ExonBnd			chr4	140932082	60	50M	*	0	0	CGCTATATCCACATCCTGGGCCGGCGGAAGCTCTACCATGTGGTCAAGTA	*	NM:i:2	MD:Z:25A12C11	AS:i:40	XS:i:0	0.913174	0.922271	0.904618
cg10419849	75641131	ACTACCCRTCTCCAAAACACTAATAATACTACCTTCACAAACTAACTAAC			II			TGCGTCAATTTGCTGCCCGTCTCCAAGGCACTGGTGATGCTGCCTTCACAAGCTGGCTAA[CG]TCACGGCTCCATCACCCAGCGGGGTGTGGACTCTCTTTTTCTGTTCTTCTCTATTTAATT	37	8	9537322	CTGCCCGTCTCCAAGGCACTGGTGATGCTGCCTTCACAAGCTGGCTAACG	R	TNKS	NM_003747	Body			low-CpG:9574700-9574779							TNKS	ENST00000518027.1	5'UTR	TNKS;TNKS;TNKS;TNKS;TNKS	ENST00000517989.1;ENST00000519392.1;ENST00000518027.1;ENST00000521039.1;ENST00000519392.1	TSS200;1stExon;5'UTR;5'UTR;5'UTR	chr8:9537140-9537350		chr8	34890677	60	50M	*	0	0	CGTTAGCCAGCTTGTGAAGGCAGCATCACCAGTGCCTTGGAGACGGGCAG	*	NM:i:1	MD:Z:12A37	AS:i:45	XS:i:19	0.929173	0.896781	0.654987
cg23398076	49714874	CAAATACTAATACAAATACAAAAAAAACCCATAATTCAAATAATAAACCA	56693960	CGAATACTAATACGAATACAAAAAAAACCCGTAATTCAAATAATAAACCG	I	A	Red	ATGGAGTAGGCATCCCCTCCACGATGTATGGGGACCCGCATGCAGCCAGGTCCATGCAGC[CG]GTCCACCACCTGAACCACGGGCCTCCTCTGCACTCGCATCAGTACCCGCACACAGCTCAT	37	2	66664960	CGGGTACTGATGCGAGTGCAGAGGAGGCCCGTGGTTCAGGTGGTGGACCG	F	MEIS1	NM_002398	Body	chr2:66661118-66661657	S_Shelf					2:66518302-66518513			MEIS1;MEIS1;MEIS1	ENST00000398506.2;ENST00000444274.2;ENST00000495021.2	1stExon;1stExon;TSS1500	MEIS1;MEIS1;MEIS1;MEIS1;MEIS1;MEIS1;MEIS1	ENST00000398506.2;ENST00000444274.2;ENST00000495021.2;ENST00000496248.1;ENST00000491706.1;ENST00000490726.1;ENST00000488550.1	1stExon;1stExon;TSS1500;5'UTR;5'UTR;5'UTR;5'UTR	chr2:66664065-66665235		chr11	19016219	60	50M	*	0	0	CGGGTACTGATGCGAGTGCAGAGGAGGCCCGTGGTTCAGGTGGTGGACCG	*	NM:i:0	MD:Z:50	AS:i:50	XS:i:19	0.157075	0.0824301	0.600693
cg01353788	64604155	ACACACTTACACACTCACAAAAAACAAAACCTAAACAACTAAAAACCACA	89680181	ACACACTTACACACTCACAAAAAACGAAACCTAAACAACTAAAAACCGCG	I	A	Red	CAGGGGCGGGCGCGGCGAGCCCCTGCCAGATCCGGGGATGATAACGTGCCTGCTCCATGT[CG]CGGCTTCTAGCTGTCCAGGCTCCGCCCCCTGTGAGTGTGTAAGTGTGTGATGCTGCCGCG	37	X	147582069	CGCGGCTTCTAGCTGTCCAGGCTCCGCCCCCTGTGAGTGTGTAAGTGTGT	F	AFF2;AFF2;AFF2;AFF2;AFF2	NM_002025;NM_001169125;NM_001169123;NM_001169124;NM_001169122	TSS200;TSS200;TSS200;TSS200;TSS200	chrX:147581861-147582072	Island			DMR		X:147389254-147391091	X:147581823-147583667	Unclassified_Cell_type_specific	AC002368.4;AFF2;AFF2;AFF2;AC002368.4	ENST00000456981.1;ENST00000370458.1;ENST00000370460.2;ENST00000342251.3;ENST00000456981.1	3'UTR;TSS1500;TSS200;TSS200;1stExon	AC002368.4;AFF2;AFF2;AFF2;AC002368.4	ENST00000456981.1;ENST00000370458.1;ENST00000370460.2;ENST00000342251.3;ENST00000456981.1	3'UTR;TSS1500;TSS200;TSS200;1stExon	chrX:147581940-147583675		chrX	69360275	60	50M	*	0	0	CGCGGCTTCTAGCTGTCCAGGCTCCGCCCCCTGTGAGTGTGTAAGTGTGT	*	NM:i:1	MD:Z:9G40	AS:i:45	XS:i:21	0.0394582	0.49371	0.15437
cg25291404	66789105	ATCTTCACAAAAAATAAAAACTAATCTCAAATATATACAACAAAAAACCC			II			AATAGTATATCATCTTCACAAGGAATAAAAACTAGTCTCAAATATGTACAGCAGAGAGCC[CG]GGGTGGCTGGGACCCCTGGGGATGAGACAGGCCAAGGGTGGAGCAGAAGAGAGAGGGAGG	37	20	30252580	TCTTCACAAGGAATAAAAACTAGTCTCAAATATGTACAGCAGAGAGCCCG	R	BCL2L1;BCL2L1	NM_001191;NM_138578	3'UTR;3'UTR										BCL2L1;BCL2L1	ENST00000376062.2;ENST00000420653.1	3'UTR;3'UTR	BCL2L1;BCL2L1	ENST00000376062.2;ENST00000420653.1	3'UTR;3'UTR			chr2	152780939	60	50M	*	0	0	TCTTCACAAGGAATAAAAACTAGTCTCAAATATGTACAGCAGAGAGCCCG	*	NM:i:1	MD:Z:27G22	AS:i:45	XS:i:19	0.822196	0.870162	0.734298
cg05924647	84670485	CATAAACAAAAACAACCTCATCATCAACTACACCTACAATAAATACCCCA	66806250	CGTAAACAAAAACAACCTCATCGTCAACTACACCTACAATAAATACCCCG	I	C	Grn	GCACGGGCGATTGAACGTACGTACCAGAGAAGGTGTCCAGCGCAGTGGGCCGGTAGCGCG[CG]GGGTACCCATTGCAGGTGTAGCTGACGATGAGGCTGCTCTTGCCCACGGCGCCGTCGCCC	37	15	41166166	CGTGGGCAAGAGCAGCCTCATCGTCAGCTACACCTGCAATGGGTACCCCG	F	RHOV	NM_133639	1stExon	chr15:41165847-41166571	Island				TRUE	15:38952723-38953853	15:41165753-41166853	Unclassified	RHOV	ENST00000220507.4	1stExon	RHOV	ENST00000220507.4	1stExon	chr15:41165805-41166215		chr2	119270952	60	50M	*	0	0	CGGGGTACCCATTGCAGGTGTAGCTGACGATGAGGCTGCTCTTGCCCACG	*	NM:i:1	MD:Z:49C0	AS:i:49	XS:i:0	0.121309	0.0757141	0.26262
cg13463245	58810592	TCCCTAACCATAAATAACATACACATCCATACATATATACCTTAAATCCA	6600566	TCCCTAACCGTAAATAACGTACACGTCCATACATATATACCTTAAATCCG	I	C	Grn	TCATCAGAGTAAAAAAAGGAACTATGAAAACCTCGACCAACTGTCCTATGACAACAAGCG[CG]GACCCAAGGTATATATGCATGGACGTGCACGCCACCCACGGCTAGGGAGCCCTGGCCTCG	37	9	140042657	TCCCTAGCCGTGGGTGGCGTGCACGTCCATGCATATATACCTTGGGTCCG	F	GRIN1;GRIN1;GRIN1	NM_000832;NM_007327;NM_021569	Body;Body;Body	chr9:140042285-140043008	Island					9:139162478-139163159			GRIN1;GRIN1	ENST00000371553.3;ENST00000471122.1	ExonBnd;5'UTR	GRIN1;GRIN1	ENST00000371555.4;ENST00000471122.1	ExonBnd;5'UTR	chr9:140042585-140042835		chr2	25311312	60	9S41M	*	0	0	TCCCTAGCCGTGGGTGGCGTGCACGTCCATGCATATATACCTTGGGTCCG	*	NM:i:0	MD:Z:41	AS:i:41	XS:i:0	0.80709	0.818879	0.0362892
cg02177648	65760548	AACCTCRATTAATTATAACTCTAACCTAAATACCCTATAACRTCAAACCC			II			GCCTGAGTCCTCTCAGGCCCTCCCCTACCTGGTTGCTGGGTCTCCTGGGCAGGGCTGGCC[CG]GGCTTGACGTCACAGGGCACTTAGGTCAGAGTTATAATTAACCGAGGCTCAGCAGAGGGG	37	6	31744918	GCCTCGGTTAATTATAACTCTGACCTAAGTGCCCTGTGACGTCAAGCCCG	F	C6orf27;C6orf27	NM_025258;NM_025258	1stExon;5'UTR						TRUE		6:31744677-31745434	Unclassified	VWA7;VWA7;VWA7;VWA7;VWA7;VWA7	ENST00000375688.4;ENST00000375686.3;ENST00000467576.1;ENST00000375688.4;ENST00000375686.3;ENST00000467576.1	5'UTR;5'UTR;1stExon;1stExon;1stExon;3'UTR	VWA7;VWA7;VWA7;VWA7;VWA7;VWA7;VWA7	ENST00000375688.4;ENST00000375686.3;ENST00000467576.1;ENST00000375688.4;ENST00000375686.3;ENST00000497645.1;ENST00000467576.1	5'UTR;5'UTR;1stExon;1stExon;1stExon;TSS1500;3'UTR	chr6:31744505-31745215		chr17	35016692	60	6S35M9S	*	0	0	GCCTCGGTTAATTATAACTCTGACCTAAGTGCCCTGTGACGTCAAGCCCG	*	NM:i:0	MD:Z:35	AS:i:35	XS:i:0	0.110427	0.158834	0.118963
cg14079163	3629909	TTTCCTTCAACCTAACAAAATTATCTCACCTTAACAAAATTAAAACTAAC			II			AAAACAAGGTTTCAATAACCAGCCTGCTGTCTCTGGGGATGAGCATGGCAGTGCCAAGAA[CG]TCAGCTTCAATCCTGCCAAGGTGAGACAACTCTGCCAGGCTGAAGGAAAAGGCTGGAAGA	37	X	70339306	CGTCAGCTTCAATCCTGCCAAGGTGAGACAACTCTGCCAGGCTGAAGGAA	F	MED12	NM_005120	Body	chrX:70338280-70338866	S_Shore						X:70339013-70339415	Promoter_Associated_Cell_type_specific									chrX	101274979	60	50M	*	0	0	CGTCAGCTTCAATCCTGCCAAGGTGAGACAACTCTGCCAGGCTGAAGGAA	*	NM:i:2	MD:Z:5A26C17	AS:i:40	XS:i:0	0.307847	0.44273	0.25328
cg07522913	16743256	ATATCACTTAACTATTAAAAATAAAATAAATTTACACAAAACCCTCACCA	57700891	ATATCACTTAACTATTAAAAATAAAATAAATTTACGCGAAACCCTCACCG	I	C	Grn	CGTGACACTCCGCCGCCAATGGCCGCCCCGCGCAGACCTGGTGGGGCGAGAAGCGCAGCG[CG]GTGAGGGCTCCGCGCAAATCCATCTTACTCTCAATAGCTAAGTGACATGAAAGCCATAAA	37	7	27150403	ATGTCACTTAGCTATTGAGAGTAAGATGGATTTGCGCGGAGCCCTCACCG	F	HOXA3;HOXA3;HOXA3	NM_153631;NM_030661;NM_153632	5'UTR;5'UTR;5'UTR	chr7:27150030-27150418	Island					7:27116491-27116943			HOXA3;HOXA3;HOXA-AS2;HOXA3	ENST00000396350.2;ENST00000396352.3;ENST00000518088.1;ENST00000317201.2	5'UTR;5'UTR;5'UTR;5'UTR	HOXA3;HOXA3;HOXA3;HOXA-AS2;HOXA3;HOXA3;HOXA3;HOXA3	ENST00000396350.2;ENST00000522456.1;ENST00000396352.3;ENST00000518088.1;ENST00000317201.2;ENST00000522788.1;ENST00000521779.1;ENST00000521401.1	5'UTR;5'UTR;5'UTR;5'UTR;5'UTR;5'UTR;5'UTR;3'UTR	chr7:27149965-27151555		chr6	52172796	60	50M	*	0	0	CGGTGAGGGCTCCGCGCAAATCCATCTTACTCTCAATAGCTAAGTGACAT	*	NM:i:0	MD:Z:50	AS:i:50	XS:i:0	0.963608	0.984629	0.203672
cg20319775	35698855	CRACRAATATAACACATACTTCAAAATATACCTCAAAAAATATCAATCCC			II			TTGCCCCCGATGACAGGCGTGGACCCTGAGCCGAAGCTGCAGGGCCCCCCGGCCGTGACG[CG]GGACTGATACTCCTTGAGGCACACTTTGAAGTATGTGTCACACTCGTCGCGGGTGCACTT	37	20	10653482	GACGAGTGTGACACATACTTCAAAGTGTGCCTCAAGGAGTATCAGTCCCG	F	JAG1	NM_000214	Body	chr20:10652573-10655611	Island	high-CpG:10601335-10601519				20:10600591-10601761	20:10653317-10655172	Unclassified							chr20:10650660-10653795		chr2	137115537	60	50M	*	0	0	CGGGACTGATACTCCTTGAGGCACACTTTGAAGTATGTGTCACACTCGTC	*	NM:i:2	MD:Z:35C2A11	AS:i:40	XS:i:0	0.0827116	0.0953975	0.085077
cg21026639	43760595	AATCTATAACTTCAAAATTAAAATAAAACACATTCCATCAAAACTATATC			II			GGCATGCAATTGTCTTGTAAATCTCCTAGACAGTCACAGATCAGAAGCTGGCAAGGATGA[CG]ACATAGTTCTGATGGAATGTGTCTTATCTTAACCTTGAAGTTACAGATCTGCTCAGGAGC	37	12	54656343	ATCTGTAACTTCAAGGTTAAGATAAGACACATTCCATCAGAACTATGTCG	F	CBX5	NM_012117	5'UTR										RP11-968A15.2;CBX5;CBX5	ENST00000547177.1;ENST00000209875.4;ENST00000550489.1	TSS200;5'UTR;5'UTR	RP11-968A15.2;CBX5;CBX5	ENST00000547177.1;ENST00000209875.4;ENST00000550489.1	TSS200;5'UTR;5'UTR	chr12:54656160-54656695		chr15	103220985	60	50M	*	0	0	CGACATAGTTCTGATGGAATGTGTCTTATCTTAACCTTGAAGTTACAGAT	*	NM:i:0	MD:Z:50	AS:i:50	XS:i:0	0.749548	0.41494	0.590426
cg12253175	32614189	TCAACAAAATCCAAAAACTAAAAACAACAAACAAAACAACCCCATAACCA	8796470	TCAACGAAATCCGAAAACTAAAAACAACGAACAAAACGACCCCATAACCG	I	A	Red	GCCCGGAGACCCCCGAGCTGGGGAGGGGAGGGGACTCCCCCGGACTGCCTCAGGGGGGCC[CG]GCCATGGGGCCGCCCTGCTCGCTGCCCCCAGCCCCCGGACCCCGCTGAGCCCCCGGCCCG	37	12	58132093	TCAGCGGGGTCCGGGGGCTGGGGGCAGCGAGCAGGGCGGCCCCATGGCCG	F	AGAP2;AGAP2	NM_001122772;NM_014770	TSS200;Body	chr12:58132478-58132734	N_Shore					12:56416163-56419088			TSPAN31;AGAP2	ENST00000553221.1;ENST00000547588.1	5'UTR;TSS200	TSPAN31;AGAP2;TSPAN31;AGAP2	ENST00000553221.1;ENST00000328568.4;ENST00000547311.1;ENST00000547588.1	5'UTR;TSS1500;TSS1500;TSS200			chr10	127079509	60	50M	*	0	0	TCAGCGGGGTCCGGGGGCTGGGGGCAGCGAGCAGGGCGGCCCCATGGCCG	*	NM:i:1	MD:Z:4A45	AS:i:45	XS:i:0	0.94908	0.942995	0.256386
cg15538418	64668222	ACCAAAAAAAAAATCCAAACATAACTCCATTTTATCCAATCAAAAAAACC			II			AGTGGCCTAATGATTGGATGGATGCAAAGAGGAATGGACGAATCAGAGTTTAGCACTAAG[CG]GCCCTTCTGATTGGATAAAATGGAGCTATGTTTGGATCCTTCCCTTGGTTCCAAAGCTCT	37	17	73776120	CGGCCCTTCTGATTGGATAAAATGGAGCTATGTTTGGATCCTTCCCTTGG	F	H3F3B	NM_005324	TSS1500	chr17:73774789-73776044	S_Shore						17:73774514-73776358	Promoter_Associated	H3F3B	ENST00000254810.3	TSS1500	H3F3B	ENST00000254810.3	TSS1500	chr17:73775800-73776150		chr11	116024767	60	5S45M	*	0	0	CGGCCCTTCTGATTGGATAAAATGGAGCTATGTTTGGATCCTTCCCTTGG	*	NM:i:1	MD:Z:39T5	AS:i:40	XS:i:19	0.0455423	0.0476613	0.450198
cg06662685	40780945	RCCAATCRCCRTAATATTATTAAAACTAAAAATACTACATTATACTAATC			II			AGCCCGCCTGCGCCCCCTTTATACGCGCGGGCCCCACCCCCGTGCGCGCGGGCCCGGCCG[CG]ATTAGCATAATGTAGTATTTTCAGTTTCAACAACACCACGGCGATTGGCGGCCGCCCCGC	37	11	2907073	CCAATCGCCGTGGTGTTGTTGAAACTGAAAATACTACATTATGCTAATCG	F	CDKN1C;CDKN1C;CDKN1C	NM_000076;NM_001122630;NM_001122631	TSS200;TSS200;TSS200	chr11:2907308-2907675	N_Shore	high-CpG:2863573-2863664				11:2861614-2864251	11:2906926-2907431	Unclassified	CDKN1C;CDKN1C;CDKN1C;CDKN1C;CDKN1C;CDKN1C	ENST00000414822.3;ENST00000414822.3;ENST00000380725.1;ENST00000313407.6;ENST00000430149.2;ENST00000440480.2	1stExon;5'UTR;TSS200;TSS200;TSS200;TSS200	CDKN1C;CDKN1C;CDKN1C;CDKN1C;CDKN1C;CDKN1C;CDKN1C	ENST00000414822.3;ENST00000471157.2;ENST00000414822.3;ENST00000380725.1;ENST00000313407.6;ENST00000430149.2;ENST00000440480.2	1stExon;TSS1500;5'UTR;TSS200;TSS200;TSS200;TSS200	chr11:2906845-2907395		chr7	143461066	60	50M	*	0	0	CGATTAGCATAATGTAGTATTTTCAGTTTCAACAACACCACGGCGATTGG	*	NM:i:1	MD:Z:39G10	AS:i:45	XS:i:19	0.0798274	0.121682	0.534083
cg03953874	94633258	AAAAAAAATTCCTAAATTCRACTAAATCTACCCAACTTTAAACCTCTAAC			II			GCTGGCTGGATGGGAAGGATTCCTGGGTTCGGCTGAGTCTGCCCAGCTTTAGGCCTCTGG[CG]GGGTGCAATTGAAGTCTCTGTGGTGGGAATGGGATCTGTCAGTCTAGAAAGGGAAAAGAG	37	2	69748076	GGAAGGATTCCTGGGTTCGGCTGAGTCTGCCCAGCTTTAGGCCTCTGGCG	R	AAK1;SNORA36C	NM_014911;NR_003705	Body;TSS1500										SNORA36C	ENST00000384289.1	TSS1500	SNORA36C	ENST00000384289.1	TSS1500			chr6	86955147	60	50M	*	0	0	CGCCAGAGGCCTAAAGCTGGGCAGACTCAGCCGAACCCAGGAATCCTTCC	*	NM:i:2	MD:Z:32A8C8	AS:i:40	XS:i:19	0.914721	0.92953	0.934941
cg23441441	71793861	RACTAAACCACTATCAATATCRCCATATCTACCRTAAAAACCRAAATAAC			II			CCAGGGTGAGCGGCTGGACCACTGTCAATGTCGCCATGTCTGCCGTGGGAGCCGAAGTGA[CG]CTCGGCTTCAGCATCAGCAACCGCTCGTAGTGAGAAAAAAAGGAGGAGATTGGGGGCGGG	37	12	81331486	GCTGGACCACTGTCAATGTCGCCATGTCTGCCGTGGGAGCCGAAGTGACG	R	LIN7A	NM_004664	1stExon	chr12:81330608-81331514	Island	high-CpG:79855580-79855662				12:79854469-79855995			LIN7A	ENST00000552864.1	1stExon	ACSS3;LIN7A;LIN7A;LIN7A	ENST00000549175.1;ENST00000261203.3;ENST00000552864.1;ENST00000549417.1	TSS200;1stExon;1stExon;TSS200	chr12:81330200-81332015		chr10	107271875	60	50M	*	0	0	CGTCACTTCGGCTCCCACGGCAGACATGGCGACATTGACAGTGGTCCAGC	*	NM:i:0	MD:Z:50	AS:i:50	XS:i:0	0.277656	0.109194	0.0913102
cg20890210	99797140	CATATAACAATTTCCAATTCCTTTAACAACTCAAATCTAACTAAACTACC			II			GTAAGTGGCGGGGGCATTGCTGCTCCCCGAAGGGGGTCTTCCTTTAAGAATGAATCATCG[CG]GCAGCCTAGCCAGACTTGAGTTGCTAAAGGAATTGGAAACTGCCATATGGCGCCCAGTGG	37	8	73450181	CGGCAGCCTAGCCAGACTTGAGTTGCTAAAGGAATTGGAAACTGCCATAT	F	KCNB2	NM_004770	5'UTR	chr8:73448659-73449725	S_Shore					8:73611214-73613131			KCNB2	ENST00000523207.1	5'UTR	KCNB2	ENST00000523207.1	5'UTR	chr8:73450125-73450475		chr1	15287555	60	13S37M	*	0	0	CGGCAGCCTAGCCAGACTTGAGTTGCTAAAGGAATTGGAAACTGCCATAT	*	NM:i:1	MD:Z:21C15	AS:i:32	XS:i:19	0.302629	0.143922	0.0520782
cg10571228	16741589	AAAAAAATCACCCRTCTCCTAATTTTAACCAATACRTAAAAAACCAAAAC			II			AACCGCAAAGGGGGAGAATCACCCGTCTCCTAATTTTAACCAGTACGTGAGGGACCAGGG[CG]CCATGACCGACCAGCTGAGCAGGCGGCAGATCCGCGAGTACCAACTCTACAGCAGGACCA	37	8	21903675	CGCCCTGGTCCCTCACGTACTGGTTAAAATTAGGAGACGGGTGATTCTCC	R	FGF17;FGF17;FGF17	NM_001304478;NM_003867;NM_001304478	ExonBnd;Body;Body	chr8:21905461-21905757	N_Shore						8:21903452-21903891	Unclassified_Cell_type_specific	FGF17;FGF17	ENST00000518533.1;ENST00000521709.1	ExonBnd;5'UTR	FGF17;FGF17;FGF17;FGF17	ENST00000524314.1;ENST00000518533.1;ENST00000521709.1;ENST00000524314.1	1stExon;ExonBnd;5'UTR;5'UTR	chr8:21903365-21904335		chr14	70638928	60	50M	*	0	0	CGCCCTGGTCCCTCACGTACTGGTTAAAATTAGGAGACGGGTGATTCTCC	*	NM:i:0	MD:Z:50	AS:i:50	XS:i:20	0.683582	0.719014	0.806272
cg18724232	95627368	TAAAAATCAATCCCACTCTAAAATCTCTATATCTAAACATAACAAAACAC			II			TGGGCCTGACCTGGAGATCAATCCCACTCTGGAGTCTCTGTGTCTGAGCATGACAGAACA[CG]CCTTGGGTGGTGAGCATTTCCTCTTTCCCTGACCCAGCTCCCACCTACCCAGCGTCTCTG	37	19	39873921	GGAGATCAATCCCACTCTGGAGTCTCTGTGTCTGAGCATGACAGAACACG	R	SAMD4B;SAMD4B;SAMD4B;SAMD4B	NM_018028;NM_001303614;NM_018028;NM_001303614	ExonBnd;ExonBnd;Body;Body										SAMD4B;SAMD4B	ENST00000429637.2;ENST00000314471.5	3'UTR;ExonBnd	SAMD4B;SAMD4B	ENST00000429637.2;ENST00000314471.5	3'UTR;ExonBnd	chr19:39873725-39873995		chr7	28401833	60	50M	*	0	0	CGTGTTCTGTCATGCTCAGACACAGAGACTCCAGAGTGGGATTGATCTCC	*	NM:i:2	MD:Z:34G2A12	AS:i:40	XS:i:20	0.65696	0.772093	0.795575
cg05204798	64765984	AAACTATACTCCTTTAACCCCAATAACAATCCCTATCACTACACCACTCA	26784976	AAACTATACTCCTTTAACCCCAATAACAATCCCTATCACTACACCGCTCG	I	C	Grn	GGAGAGAGCGAGCGAGGGGGCGAGGAGAGGGAGCGAGGGCGCGGCGAGCCGGAGGGAGAG[CG]AGCGGTGCAGTGACAGGGACTGCCACTGGGGTCAAAGGAGCACAGCTCCAGGAAGCAGGG	37	11	30607888	GAGCTGTGCTCCTTTGACCCCAGTGGCAGTCCCTGTCACTGCACCGCTCG	F	MPPED2;MPPED2	NM_001145399;NM_001145399	1stExon;5'UTR	chr11:30606004-30608128	Island			DMR		11:30563332-30564782	11:30607022-30608133	Unclassified_Cell_type_specific	MPPED2;RP5-1024C24.1	ENST00000448418.2;ENST00000531002.1	TSS200;5'UTR	MPPED2;MPPED2;RP5-1024C24.1	ENST00000448418.2;ENST00000528686.1;ENST00000531002.1	TSS200;5'UTR;5'UTR	chr11:30607385-30608575		chr2	106693454	60	50M	*	0	0	GAGCTGTGCTCCTTTGACCCCAGTGGCAGTCCCTGTCACTGCACCGCTCG	*	NM:i:0	MD:Z:50	AS:i:50	XS:i:21	0.136193	0.0165689	0.0613953
cg15909132	37621259	AAAAAACCCATAACAACAACAAAAAAAACAACCACTAATAATATTCAACA	40775111	AAAAAACCCGTAACAACGACGAAAAAAACGACCGCTAATAATATTCAACG	I	T	Red	ACCCTGGGTGCGGGCCCGCGCGGGAGGGGCGGTGCCAGGCCCTGCGCGGGCGCTACTTGA[CG]TTGAACACCATCAGCGGCCGCTCCTCCCGCCGCTGCCACGGGCTCTTCTTGTCTCCCGCC	37	17	42431109	GAAGAGCCCGTGGCAGCGGCGGGAGGAGCGGCCGCTGATGGTGTTCAACG	F	FAM171A2	NM_198475	Body	chr17:42431092-42432555	Island					17:39786543-39788225									chr17:42430485-42432215		chr11	102437471	60	50M	*	0	0	CGTTGAACACCATCAGCGGCCGCTCCTCCCGCCGCTGCCACGGGCTCTTC	*	NM:i:1	MD:Z:13T36	AS:i:45	XS:i:0	0.472981	0.539405	0.733772
cg08611430	84716209	AAACAAAAAACCCTAATATAACAAAACCRACCRAAAAAACCCRAAATAAC			II			CGGGCGCGGGCCCTAGGGTGCAGGATGGAGGTGCCGGGCGCTGTCGGATGGGGGGCTTCA[CG]TCACTCCGGGTCCTCCCGGCCGGTCCTGCCATATTAGGGCTTCCTGCTTCCCATATATGG	37	5	137801033	CGTCACTCCGGGTCCTCCCGGCCGGTCCTGCCATATTAGGGCTTCCTGCT	F	EGR1	NM_001964	TSS200	chr5:137799615-137802253	Island	high-CpG:137828454-137829674				5:137827518-137830797	5:137799255-137801304	Promoter_Associated	EGR1;EGR1	ENST00000411801.2;ENST00000239938.4	TSS200;TSS200	EGR1;EGR1	ENST00000411801.2;ENST00000239938.4	TSS200;TSS200	chr5:137800985-137801230		chr18	34861072	60	50M	*	0	0	CGTCACTCCGGGTCCTCCCGGCCGGTCCTGCCATATTAGGGCTTCCTGCT	*	NM:i:1	MD:Z:29T20	AS:i:45	XS:i:0	0.0540927	0.0770885	0.0552997
cg23136742	52755892	CAACATTCATAATCATAAAACACAACACCACAAAATTAAAAAAAACACCA	79727456	CGACGTTCATAATCATAAAACGCAACACCACGAAATTAAAAAAAACGCCG	I	A	Red	GACGCAGCCGCAGTACGTGGCCTTCAGCTTCGTCTACATCCTTACGGGCCTCACGGTCAT[CG]GCGCCTTCCTCAACCTCGTGGTGCTGCGCTTCATGACCATGAACGCCGAGGACGAGAAGC	37	2	26950956	CGGCGCCTTCCTCAACCTCGTGGTGCTGCGCTTCATGACCATGAACGCCG	F	KCNK3	NM_002246	Body	chr2:26950538-26951474	Island					2:26804049-26804924									chr2:26950745-26950995		chr5	30622312	60	50M	*	0	0	CGGCGCCTTCCTCAACCTCGTGGTGCTGCGCTTCATGACCATGAACGCCG	*	NM:i:1	MD:Z:30A19	AS:i:45	XS:i:0	0.795451	0.838435	0.269964
cg14723090	65638839	CACATAAAACCCTCTTTATACCAAACRAATAACCRAAAACCCCAAAAAAC			II			CTCGAACGGTTCCAGATGTTCCCTGGCCGTGTGTGCAACTTCCTCCTCTCCTCCCCCAGC[CG]CCCTCTGGGGCTCCCGGCCACCCGCCTGGCATAAAGAGGGCTTTATGTGGCTGCATGGGC	37	9	131007472	CGCCCTCTGGGGCTCCCGGCCACCCGCCTGGCATAAAGAGGGCTTTATGT	F	MIR3154;MIR199B;DNM1;DNM1;DNM1;DNM1;DNM1	NR_036110;NR_029619;NM_001288737;NM_001288738;NM_001005336;NM_004408;NM_001288739	TSS200;TSS1500;Body;Body;Body;Body;Body				chr9:131007254-131007254						MIR199B;DNM1	ENST00000384849.1;ENST00000493925.1	TSS1500;5'UTR	MIR199B;DNM1;DNM1;DNM1	ENST00000384849.1;ENST00000441149.2;ENST00000479174.1;ENST00000493925.1	TSS1500;5'UTR;5'UTR;5'UTR	chr9:131005180-131007555		chr2	32318061	60	50M	*	0	0	ACATAAAGCCCTCTTTATGCCAGGCGGGTGGCCGGGAGCCCCAGAGGGCG	*	NM:i:0	MD:Z:50	AS:i:50	XS:i:0	0.494227	0.203463	0.659806
cg06878994	78698918	AATCAATAACTAACATAATTTCCCCCTAATTAATACAAAAATAATCACCC			II			TCGTTCATTTTCAAAGCTGTTTCAAAGTGACTCTGATAAGCAAATTGCTGGCAGCCCTGG[CG]GGTGATTATTCCTGCATTAATCAGGGGGAAATTATGCCAGTTACTGATTAACTAATTACA	37	6	37710047	ATCAGTAACTGGCATAATTTCCCCCTGATTAATGCAGGAATAATCACCCG	F											6:37709606-37710155	Unclassified_Cell_type_specific							chr6:37709785-37710195		chr17	29929051	60	50M	*	0	0	CGGGTGATTATTCCTGCATTAATCAGGGGGAAATTATGCCAGTTACTGAT	*	NM:i:0	MD:Z:50	AS:i:50	XS:i:0	0.790738	0.645764	0.29608
cg18684951	26750972	AAAAACTACTAACAAAAAAAACCACTCTTCTACAAATAACCACCTACCCC			II			CCCAACCAAAAAAAGACTACTGACAAGGGAAACCACTCTTCTGCAAGTGGCCACCTGCCC[CG]AAGGGCCCCTTCCCTTCTCCGCCAGATCCAGCACATCTGTGCTCCCTCCCCTGTGCCCTT	37	5	141700490	CGGGGCAGGTGGCCACTTGCAGAAGAGTGGTTTCCCTTGTCAGTAGTCTT	R	SPRY4;SPRY4	NM_030964;NM_001127496	5'UTR;5'UTR	chr5:141703749-141705023	N_Shelf				TRUE				SPRY4;SPRY4;SPRY4	ENST00000503582.1;ENST00000434127.2;ENST00000344120.4	3'UTR;5'UTR;5'UTR	SPRY4;SPRY4;SPRY4;SPRY4	ENST00000511815.1;ENST00000503582.1;ENST00000434127.2;ENST00000344120.4	5'UTR;3'UTR;5'UTR;5'UTR	chr5:141699880-141701135		chr18	38597162	60	6S44M	*	0	0	AAGACTACTGACAAGGGAAACCACTCTTCTGCAAGTGGCCACCTGCCCCG	*	NM:i:2	MD:Z:16G7C19	AS:i:34	XS:i:0	0.465057	0.285588	0.604845
cg00603059	98769132	ACACATTCTAAACAACAACAACTTAACTCAAATATTTCTTATAAACAACC			II			GACTTGTTAACTGTGCCACGCTGTGAAGGAAATGGCATGATTTAGATCAAGTGCTCACGA[CG]GCTGTTCATAAGAAACACTTGAGCCAAGCTGTTGCTGCTCAGAATGTGCCCTGGGGAGAG	37	14	54687202	CGGCTGTTCATAAGAAACACTTGAGCCAAGCTGTTGCTGCTCAGAATGTG	F								RDMR		14:53756684-53757065									chr14:54685880-54687695		chr14	46605284	60	42M8S	*	0	0	CGGCTGTTCATAAGAAACACTTGAGCCAAGCTGTTGCTGCTCAGAATGTG	*	NM:i:0	MD:Z:42	AS:i:42	XS:i:19	0.138925	0.0877961	0.207166
cg27553955	44717555	TATACRAACTCTCCTTCTACAACRAAATAATCTACTAAAACCTAAAAAAC			II			AGGTGTAGGTGTCGGACATGCGGTCGTCGAGGCGGCGCTGGCAGCAGTACTCGAGGTGCG[CG]CCCTCCAGGCCCCAGTAGATCATCTCGTTGTAGAAGGAGAGCTCGCACATCCGCGGCGCG	37	2	42720326	CGCCCTCCAGGCCCCAGTAGATCATCTCGTTGTAGAAGGAGAGCTCGCAC	F	KCNG3;KCNG3	NM_172344;NM_133329	1stExon;1stExon	chr2:42719784-42722166	Island					2:42573251-42575665			KCNG3;KCNG3;MTA3	ENST00000306078.1;ENST00000394973.4;ENST00000405592.1	1stExon;1stExon;TSS1500	KCNG3;KCNG3;MTA3	ENST00000306078.1;ENST00000394973.4;ENST00000405592.1	1stExon;1stExon;TSS1500	chr2:42719880-42720655		chr17	83631303	60	50M	*	0	0	CGCCCTCCAGGCCCCAGTAGATCATCTCGTTGTAGAAGGAGAGCTCGCAC	*	NM:i:1	MD:Z:1A48	AS:i:48	XS:i:20	0.447006	0.505752	0.235108
cg18115406	6640919	AAAAAAACACCTCTCCAACRACTCRAAACCTATTACTATATCCATAAAAC			II			GAGCGGGTGGACGGGCCGGCGGGCGAGCAGCCCGGCCGGCGGGGTCCGCAGCGCGCCCCG[CG]TCCCATGGATATAGCAACAGGTCCCGAGTCGCTGGAGAGGTGCTTCCCTCGCGGGCAGAC	37	9	129376723	GGGAAGCACCTCTCCAGCGACTCGGGACCTGTTGCTATATCCATGGGACG	F	LMX1B	NM_002316	TSS200	chr9:129372737-129378106	Island					9:128415782-128417915			RP11-123K19.1;RP11-123K19.1;LMX1B;LMX1B;LMX1B;LMX1B	ENST00000425370.1;ENST00000451449.2;ENST00000561065.1;ENST00000526117.1;ENST00000425646.2;ENST00000526117.1	TSS1500;TSS1500;TSS200;5'UTR;5'UTR;1stExon	RP11-123K19.1;RP11-123K19.1;LMX1B;LMX1B;LMX1B;LMX1B	ENST00000425370.1;ENST00000451449.2;ENST00000561065.1;ENST00000526117.1;ENST00000425646.2;ENST00000526117.1	TSS1500;TSS1500;TSS200;5'UTR;5'UTR;1stExon	chr9:129376060-129377975		chr2	33640555	60	50M	*	0	0	GGGAAGCACCTCTCCAGCGACTCGGGACCTGTTGCTATATCCATGGGACG	*	NM:i:0	MD:Z:50	AS:i:50	XS:i:0	0.298078	0.194543	0.191596
cg08521010	47675593	CRCCTAACRCTACAACTAAACCRAAAACTCRCCATTAAATTAAAAATAAC			II			CTCCCCAGCCCCGCCTGACGCTGCAGCTGGGCCGGAGACTCGCCATTGGATTAAAAATAG[CG]TCGCCAGTCCGCCCCAAGCCCGCGGTGCCCGCTCCCGCCCCGCAGCCCGCTCTCCCCGCC	37	3	179370821	CGCTATTTTTAATCCAATGGCGAGTCTCCGGCCCAGCTGCAGCGTCAGGC	R	USP13	NM_003940	TSS200	chr3:179370442-179371549	Island	high-CpG:180853473-180853648				3:180853137-180854224			USP13;USP13;USP13;USP13	ENST00000496897.1;ENST00000263966.3;ENST00000263966.3;ENST00000482333.1	TSS1500;5'UTR;1stExon;TSS200	USP13;USP13;USP13;USP13;USP13	ENST00000497380.1;ENST00000496897.1;ENST00000263966.3;ENST00000263966.3;ENST00000482333.1	TSS1500;TSS1500;5'UTR;1stExon;TSS200	chr3:179369945-179370935		chr3	32817522	60	50M	*	0	0	GCCTGACGCTGCAGCTGGGCCGGAGACTCGCCATTGGATTAAAAATAGCG	*	NM:i:2	MD:Z:23C25A0	AS:i:44	XS:i:0	0.0659945	0.0830688	0.0851672
cg06460568	23735147	AAATTTAAACATTATCCCCAAATCTTCCAACAAACTAAACATTACTCCCA	51644937	AAATTTAAACATTATCCCCGAATCTTCCAACGAACTAAACGTTACTCCCG	I	A	Red	TGTGGCAGGCGGTGGACGCTGCTGAAGGTGAGCGAGACCCCGGGGCCAGTCCTCAGTGTC[CG]GGAGCAACGCCCAGTCCGTTGGAAGACCCGGGGACAATGCCCAAATTTGGGGGAGACTGG	37	11	2162211	CGGGAGCAACGCCCAGTCCGTTGGAAGACCCGGGGACAATGCCCAAATTT	F	IGF2AS;INS-IGF2;IGF2;IGF2;IGF2;IGF2AS	NR_028044;NR_003512;NM_001007139;NM_001127598;NM_001127598;NR_028043	Body;Body;5'UTR;5'UTR;1stExon;Body	chr11:2158951-2162484	Island	high-CpG:2118699-2119180				11:2118162-2119122			IGF2;IGF2;IGF2;IGF2;IGF2;IGF2;IGF2	ENST00000381389.1;ENST00000434045.2;ENST00000381389.1;ENST00000434045.2;ENST00000337883.6;ENST00000300632.5;ENST00000381319.4	5'UTR;5'UTR;1stExon;1stExon;5'UTR;5'UTR;5'UTR	IGF2;IGF2;IGF2;IGF2;INS-IGF2;IGF2;IGF2;IGF2	ENST00000381389.1;ENST00000434045.2;ENST00000381389.1;ENST00000434045.2;ENST00000356578.4;ENST00000337883.6;ENST00000300632.5;ENST00000381319.4	5'UTR;5'UTR;1stExon;1stExon;3'UTR;5'UTR;5'UTR;5'UTR	chr11:2161885-2162215		chr7	142661064	60	4M1I45M	*	0	0	CGGGAGCAACGCCCAGTCCGTTGGAAGACCCGGGGACAATGCCCAAATTT	*	NM:i:1	MD:Z:49	AS:i:45	XS:i:20	0.0622233	0.0498504	0.0877061
cg16705627	70781956	ATCAATCTCCATCATCATACTATACATCAAAACAACTAACAAATTCACCA	48742182	ATCGATCTCCATCATCATACTATACATCGAAACGACTAACGAATTCACCG	I	A	Red	TTCCTCTCCGTCTCCCTCCCACCCCGGCCGTCTATGCTCCAGGCCCTCTCCTCGCGGTGC[CG]GTGAACCCGCCAGCCGCCCCGATGTACAGCATGATGATGGAGACCGACCTGCACTCGCCC	37	13	112721950	GTCGGTCTCCATCATCATGCTGTACATCGGGGCGGCTGGCGGGTTCACCG	F	SOX1;SOX1	NM_005986;NM_005986	1stExon;5'UTR	chr13:112720564-112723582	Island					13:111768412-111771348			SOX1;SOX1	ENST00000330949.1;ENST00000330949.1	5'UTR;1stExon	SOX1;SOX1	ENST00000330949.1;ENST00000330949.1	5'UTR;1stExon	chr13:112720965-112722155		chr8	12396338	60	50M	*	0	0	CGGTGAACCCGCCAGCCGCCCCGATGTACAGCATGATGATGGAGACCGAC	*	NM:i:2	MD:Z:12T8A28	AS:i:40	XS:i:0	0.424247	0.272957	0.0607983
cg26054404	77680861	AAAACTACCRAATCCAAACTATATCRCAACAACTTTATATCAATCATATC			II			CGCCGCACGGGTCAGGCGGGCTTCTTATTGGACAATCCAGGCTGTCAGTCACCAGGCGGG[CG]ACATGACTGATACAAAGTTGCTGCGACACAGCCTGGACTCGGCAGCTTCCTTAAAGCCGC	37	4	149363822	AAGCTGCCGAGTCCAGGCTGTGTCGCAGCAACTTTGTATCAGTCATGTCG	F	NR3C2;NR3C2	NM_001166104;NM_000901	TSS200;TSS200	chr4:149363212-149367056	Island					4:149582591-149583730	4:149363459-149364090	Promoter_Associated	NR3C2;NR3C2;NR3C2;NR3C2	ENST00000344721.4;ENST00000512865.1;ENST00000355292.3;ENST00000342437.4	5'UTR;TSS1500;TSS200;TSS1500	NR3C2;NR3C2;NR3C2;NR3C2	ENST00000344721.4;ENST00000512865.1;ENST00000355292.3;ENST00000342437.4	5'UTR;TSS1500;TSS200;TSS1500	chr4:149363625-149363895		chr8	76902010	60	50M	*	0	0	AAGCTGCCGAGTCCAGGCTGTGTCGCAGCAACTTTGTATCAGTCATGTCG	*	NM:i:1	MD:Z:7G42	AS:i:45	XS:i:0	0.0854267	0.102598	0.0830179
cg09190907	34646102	TAAATCATTCCAAAATTTCCTAATTATAATAAAAAAACACAACTAATCAC			II			CTCTTGCTGGATGGGTCATTCCAGGATTTCCTGATTATAATGAGGAAGCACAGCTGATCA[CG]CCAGTAAGTTCAGATTGAGATCTCATCACCTTTTGACCTTCAGCCCCACCCTTTGTTTAC	37	1	101730388	GGGTCATTCCAGGATTTCCTGATTATAATGAGGAAGCACAGCTGATCACG	R																			chr1:101730280-101730670		chr3	115682965	60	41M9S	*	0	0	CGTGATCAGCTGTGCTTCCTCATTATAATCAGGAAATCCTGGAATGACCC	*	NM:i:1	MD:Z:14T26	AS:i:36	XS:i:19	0.0595703	0.0865977	0.215202
cg19623982	35745909	TCCCATATAATTACCCCAACATCTTAAATAAAACAAACCCTAAACCTATC			II			ATTAATTGTAATAATAGAGGCCCCAGTTACGAGGTCTGCACCGTTTGCTTGTAATGTGAG[CG]ACAGGTTTAGGGCCTGCTTTATTTAAGATGCTGGGGTAATTACATGGGAGTTAGCATATG	37	1	44951427	CCCATGTAATTACCCCAGCATCTTAAATAAAGCAGGCCCTAAACCTGTCG	F	RNF220	NM_018150	Body				chr1:44951424-44951424		TRUE				RNF220;RNF220	ENST00000416840.2;ENST00000443020.2	5'UTR;5'UTR	RNF220;RNF220	ENST00000416840.2;ENST00000443020.2	5'UTR;5'UTR	chr1:44951165-44951615		chr4	117427730	60	50M	*	0	0	CCCATGTAATTACCCCAGCATCTTAAATAAAGCAGGCCCTAAACCTGTCG	*	NM:i:0	MD:Z:50	AS:i:50	XS:i:19	0.467092	0.219765	0.705147
cg03612722	92803162	TAACTACTACAACACCCATAAAATTTTAATACAAAAACAACTAACAAACA	93784411	TAACTACTACAACGCCCATAAAATTTTAATACGAAAACGACTAACGAACG	I	A	Red	TTGTAGGGGCGCAAGGAGGCGGGAGGAGGGTGGAGGTGAGGGCCGGGGGTGGGGCGCCTC[CG]CCCGCCAGCCGCTCCCGCATTAAAATTTCATGGGCGCTGCAGCAGCTACAAAGACGACGC	37	22	27053402	CGCCCGCCAGCCGCTCCCGCATTAAAATTTCATGGGCGCTGCAGCAGCTA	F	MIAT	NR_003491	TSS200	chr22:27053081-27053629	Island					22:25383062-25384298			MIAT;MIAT	ENST00000423278.1;ENST00000423278.1	1stExon;5'UTR	MIAT;MIAT;MIAT;MIAT;MIAT;MIAT;MIAT;MIAT;MIAT;MIAT;MIAT;MIAT;MIAT;MIAT;MIAT;MIAT;MIAT;MIAT;MIAT;MIAT;MIAT	ENST00000439738.1;ENST00000422403.1;ENST00000436238.1;ENST00000413665.1;ENST00000425476.1;ENST00000421151.1;ENST00000455640.1;ENST00000451141.1;ENST00000452429.1;ENST00000456129.1;ENST00000423278.1;ENST00000458302.1;ENST00000419237.1;ENST00000449717.1;ENST00000453023.1;ENST00000421867.1;ENST00000418918.1;ENST00000440347.1;ENST00000450203.1;ENST00000430483.1;ENST00000423278.1	5'UTR;5'UTR;5'UTR;TSS200;5'UTR;TSS200;5'UTR;5'UTR;5'UTR;TSS200;1stExon;TSS200;TSS200;TSS200;TSS200;5'UTR;5'UTR;5'UTR;5'UTR;5'UTR;5'UTR	chr22:27052940-27053635		chr5	112228781	60	6S44M	*	0	0	TAGCTGCTGCAGCGCCCATGAAATTTTAATGCGGGAGCGGCTGGCGGGCG	*	NM:i:1	MD:Z:26A17	AS:i:39	XS:i:19	0.030284	0.0261421	0.0912379
cg17243044	47741828	RCTATAACAAACAATTCAACCACAACAACAACCTCAACCRCCACATAAAC			II			ACTTCTGTGTGAAGCACTTGCCGCAGATGCCGCACGAGTGTGACTTGACACCACGATGCA[CG]TTCATGTGGCGGTTGAGGTTGCTGCTGTGGTTGAACTGCTTGCCACAGCGAGGGCACATG	37	6	31867945	CTGTGGCAAGCAGTTCAACCACAGCAGCAACCTCAACCGCCACATGAACG	F	ZBTB12	NM_181842	Body	chr6:31867691-31867957	Island					6:31975679-31976216			C2;C2;C2	ENST00000452323.2;ENST00000469372.1;ENST00000432397.2	TSS1500;5'UTR;5'UTR	C2;C2;C2;C2;C2	ENST00000452323.2;ENST00000452202.1;ENST00000469372.1;ENST00000497706.1;ENST00000432397.2	TSS1500;TSS1500;5'UTR;5'UTR;5'UTR	chr6:31867625-31868075		chr17	34896329	60	50M	*	0	0	CTGTGGCAAGCAGTTCAACCACAGCAGCAACCTCAACCGCCACATGAACG	*	NM:i:1	MD:Z:3C46	AS:i:46	XS:i:19	0.333432	0.429191	0.78946
cg00843917	82686315	CTACCACTACAAACAAATATAACATCCAAATCAAACATACRATATAACCC			II			CCATAACTGAGACCTGAAGTGTGTTTGGTCCGAACTCGTAAAGTCTGGGCCCTCTGTTGA[CG]GGCCATATCGCATGTCTGATTTGGATGCCATATCTGCTTGCAGTGGTAGCAGAACTCAGT	37	1	33415247	CGGGCCATATCGCATGTCTGATTTGGATGCCATATCTGCTTGCAGTGGTA	F	RNF19B;RNF19B;RNF19B	NM_001300826;NM_153341;NM_001127361	Body;Body;Body																chr1:33415160-33415535		chr4	129071816	60	50M	*	0	0	TACCACTGCAAGCAGATATGGCATCCAAATCAGACATGCGATATGGCCCG	*	NM:i:2	MD:Z:29C5C14	AS:i:40	XS:i:19	0.928187	0.917464	0.912213
cg08460026	18773871	TTAAAATTATCTTTTCAACATAACAACTAAACCCACAACTTCCTTTCTCA	57758889	TTAAAATTATCTTTTCGACGTAACAACTAAACCCACGACTTCCTTTCTCG	I	T	Red	TCAGTTGAGTGCTTGAGGTTGTCTTTTCGACGTAACAGCTAAACCCACGGCTTCCTTTCT[CG]TAAAACCAAAACAAAAAGGCTTTCTATTCAAGTGCCTTCTGTGTGTGCACATGTGTAATA	37	2	204732474	CGAGAAAGGAAGCCGTGGGTTTAGCTGTTACGTCGAAAAGACAACCTCAA	R	CTLA4;CTLA4	NM_001037631;NM_005214	TSS200;TSS200								2:204732249-204732661	Unclassified_Cell_type_specific	CTLA4;CTLA4;CTLA4	ENST00000302823.3;ENST00000541886.1;ENST00000295854.6	TSS200;TSS200;TSS200	CTLA4;CTLA4;CTLA4	ENST00000302823.3;ENST00000541886.1;ENST00000295854.6	TSS200;TSS200;TSS200	chr2:204732340-204732575		chr1	60908928	60	50M	*	0	0	TTGAGGTTGTCTTTTCGACGTAACAGCTAAACCCACGGCTTCCTTTCTCG	*	NM:i:2	MD:Z:7C6A35	AS:i:40	XS:i:0	0.123099	0.362548	0.931263
cg02102533	84606276	ACAACTAAAAAAACCACAAAAAACTACAACTACAAAAACTAAAAAAAACA	19803983	ACGACTAAAAAAACCGCGAAAAACTACGACTACGAAAACTAAAAAAAACG	I	C	Grn	ATTGGCAGTGCAGTCCGACCACCGGCGCATGGTCTTCTCCATCTGCGCCGCCCGCGCCCG[CG]CCTCCTCCAGCTCCCGCAGCCGCAGCTCCTCGCGGCTCTCCCAGTCGCCGTCGGCCAGCA	37	16	57562841	GCGACTGGGAGAGCCGCGAGGAGCTGCGGCTGCGGGAGCTGGAGGAGGCG	F	CCDC102A	NM_033212	Body	chr16:57562451-57563325	Island			DMR		16:56119968-56120812									chr16:57562245-57564695		chr8	94913419	60	50M	*	0	0	CGCCTCCTCCAGCTCCCGCAGCCGCAGCTCCTCGCGGCTCTCCCAGTCGC	*	NM:i:0	MD:Z:50	AS:i:50	XS:i:0	0.875909	0.765873	0.36868
cg13094031	58714520	AAAAAACAACAACTTAACCAATTCATAAAACTCAAAATTTTCTTTTCCCC			II			TTTGATTTCAGTTTACAAGCATTGAGAAAGGAGAAATCCCGAGATGCTGCTCGCTCCCGC[CG]GGGAAAAGAAAACTTTGAGTTCTATGAATTGGCCAAGTTGTTGCCTCTTCCTGCAGCCAT	37	14	33684437	AGAGGCAACAACTTGGCCAATTCATAGAACTCAAAGTTTTCTTTTCCCCG	F	NPAS3;NPAS3;NPAS3;NPAS3	NM_001165893;NM_001164749;NM_173159;NM_022123	Body;Body;Body;Body										NPAS3;NPAS3;NPAS3;NPAS3	ENST00000547068.1;ENST00000547068.1;ENST00000551008.1;ENST00000551008.1	5'UTR;1stExon;5'UTR;1stExon	NPAS3;NPAS3;NPAS3;NPAS3;NPAS3;NPAS3;NPAS3	ENST00000547068.1;ENST00000547068.1;ENST00000546849.1;ENST00000549770.1;ENST00000551008.1;ENST00000551008.1;ENST00000549770.1	5'UTR;1stExon;TSS200;1stExon;5'UTR;1stExon;5'UTR			chr12	53501083	60	50M	*	0	0	CGGGGAAAAGAAAACTTTGAGTTCTATGAATTGGCCAAGTTGTTGCCTCT	*	NM:i:2	MD:Z:14T24C10	AS:i:40	XS:i:0	0.944752	0.943202	0.923825
cg09011026	21693894	CCCAACTTTACCTACCCAACACCAATTACTAATAATTATATACATCTCCA	47670571	CCCGACTTTACCTACCCAACGCCAATTACTAATAATTATATACATCTCCG	I	A	Red	CAGAGCTAAAAATAAAACGAAAAGATCAGTATCTGTCAGTCTGACAGCTGATTGGCTGCT[CG]GAGATGCATATAATTACCAGCAACTGGCGCTGGGTAGGCAAAGCCGGGAGAAACTGCTGA	37	9	132083258	CGGAGATGCATATAATTACCAGCAACTGGCGCTGGGTAGGCAAAGCCGGG	F	C9orf106	NM_001012715	TSS200	chr9:132082871-132083582	Island				TRUE		9:132082444-132083691	Unclassified	C9orf106	ENST00000316786.1	TSS200	C9orf106	ENST00000316786.1	TSS200	chr9:132082865-132083595		chr2	30595007	60	50M	*	0	0	CGGAGATGCATATAATTACCAGCAACTGGCGCTGGGTAGGCAAAGCCGGG	*	NM:i:1	MD:Z:47C2	AS:i:47	XS:i:0	0.0643434	0.0583054	0.34755
cg24200259	30762963	CCTTCTAAACAACAAATTCTCCATAATCCRAAATAAATCATAACTTCCTC			II			GAAGTCAAGTACCTTCTAGGCAGCAGGTTCTCCATAATCCGGAATGGGTCATAACTTCCT[CG]TTCTTTTTGCTGGTTTCATTCTCACTGACACTTTTGGTCTTGCAAACCCCTCTGGAGTAG	37	22	37098459	CGAGGAAGTTATGACCCATTCCGGATTATGGAGAACCTGCTGCCTAGAAG	R	CACNG2	NM_006078	1stExon	chr22:37099471-37099711	N_Shore						22:37098443-37098599	Unclassified_Cell_type_specific	CACNG2	ENST00000300105.6	1stExon	CACNG2	ENST00000300105.6	1stExon	chr22:37098205-37098675		chr15	78118681	60	50M	*	0	0	CTTCTAGGCAGCAGGTTCTCCATAATCCGGAATGGGTCATAACTTCCTCG	*	NM:i:1	MD:Z:4G45	AS:i:45	XS:i:0	0.514593	0.729245	0.69944
cg12904274	34744236	CCAAAACAACTAATAAAAAACATATAATTCTACCTTACRCCTAAAACACC			II			GGTGGGGGGAACACAGCAAGGAGGGGTGCAGGGGCTGGGCTGGGACTAAGGCTCCCTTCA[CG]GTGCTCCAGGCGCAAGGCAGAATCACATGTTTCCCATTAGCTGCTCTGGCCTCCTTGTTC	37	1	27888067	CGGTGCTCCAGGCGCAAGGCAGAATCACATGTTTCCCATTAGCTGCTCTG	F	AHDC1	NM_001029882	5'UTR										AHDC1;AHDC1;AHDC1	ENST00000482400.1;ENST00000374011.2;ENST00000247087.4	3'UTR;5'UTR;5'UTR	AHDC1;AHDC1;AHDC1;AHDC1;AHDC1;AHDC1;AHDC1;AHDC1	ENST00000482400.1;ENST00000487743.1;ENST00000407475.2;ENST00000374011.2;ENST00000247087.4;ENST00000490295.1;ENST00000479753.1;ENST00000480033.1	3'UTR;3'UTR;5'UTR;5'UTR;5'UTR;3'UTR;3'UTR;3'UTR	chr1:27887980-27888290		chr4	133052216	60	50M	*	0	0	CAGAGCAGCTAATGGGAAACATGTGATTCTGCCTTGCGCCTGGAGCACCG	*	NM:i:2	MD:Z:2A31C15	AS:i:42	XS:i:0	0.433764	0.280515	0.56181
cg23753196	73648100	AATCTTAAAATAAATAACAATATCCACRCRAACCATCTCAACCTAAACRC			II			CGAGGAGGAAGAGGAGGAGGAAGAAGAAGAAGAGGAAGAGGAGGAGGAGGAGGAGGAGGA[CG]CGTCTAGGCTGAGATGGTTCGCGTGGATATTGCTACTCATTCTAAGACTGCTGCCTCCGC	37	10	79397287	CGCGTCTAGGCTGAGATGGTTCGCGTGGATATTGCTACTCATTCTAAGAC	F	KCNMA1;KCNMA1;KCNMA1;KCNMA1;KCNMA1;KCNMA1;KCNMA1;KCNMA1;KCNMA1	NM_002247;NM_001161353;NM_001161352;NM_001014797;NM_001271522;NM_001271521;NM_001271520;NM_001271519;NM_001271518	1stExon;1stExon;1stExon;1stExon;1stExon;1stExon;1stExon;1stExon;1stExon	chr10:79396095-79398495	Island	high-CpG:79067231-79067586				10:79066102-79068501			KCNMA1;KCNMA1;KCNMA1;KCNMA1;KCNMA1;KCNMA1	ENST00000354353.5;ENST00000372440.1;ENST00000372443.1;ENST00000286627.5;ENST00000372437.1;ENST00000480683.1	1stExon;1stExon;1stExon;1stExon;TSS200;3'UTR	KCNMA1;KCNMA1;KCNMA1;KCNMA1;KCNMA1;KCNMA1;KCNMA1;KCNMA1;KCNMA1;KCNMA1;KCNMA1;KCNMA1	ENST00000457953.1;ENST00000372421.4;ENST00000406533.3;ENST00000481070.1;ENST00000372440.1;ENST00000372443.1;ENST00000286627.5;ENST00000372437.1;ENST00000372408.2;ENST00000372403.3;ENST00000481070.1;ENST00000480683.1	1stExon;1stExon;1stExon;1stExon;1stExon;1stExon;1stExon;TSS200;TSS200;TSS200;3'UTR;3'UTR	chr10:79396345-79398555		chr14	24004009	60	50M	*	0	0	CGCGTCTAGGCTGAGATGGTTCGCGTGGATATTGCTACTCATTCTAAGAC	*	NM:i:1	MD:Z:36G13	AS:i:45	XS:i:0	0.084343	0.0992998	0.107584
cg17651973	8742854	AACATTTAAAACAACAACATTCACCTACTAAACAATAACAAATTAACACA	85651566	AACATTTAAAACAACAACGTTCGCCTACTAAACGATAACAAATTAACGCG	I	A	Red	TTTGAGAAGAGCAGCATTTGAGGCAGCAGCGTTCGCCTGCTGAACGGTGACAGATTGGCG[CG]GAGGAGAGGGGAGGTGTTAAAACAATGGAGCCGGGCGCGCGAGCGCTGCTGCATGCTAAT	37	2	162095248	CGCGCCAATCTGTCACCGTTCAGCAGGCGAACGCTGCTGCCTCAAATGCT	R				chr2:162094460-162096195	Island		chr2:162095171-162095171			2:161803341-161804588	2:162094028-162095900	Promoter_Associated	AC009299.2;AC009299.2	ENST00000421122.1;ENST00000445372.1	3'UTR;3'UTR	AC009299.2;AC009299.2	ENST00000421122.1;ENST00000445372.1	3'UTR;3'UTR	chr2:162095140-162095835		chr2	61656476	60	50M	*	0	0	AGCATTTGAGGCAGCAGCGTTCGCCTGCTGAACGGTGACAGATTGGCGCG	*	NM:i:0	MD:Z:50	AS:i:50	XS:i:0	0.0165308	0.0199811	0.0816701
cg20541045	79696147	CTCATCCTTCTCCTCCCRCAACAACTTATAAATCTAATTAACCTTAATCC			II			GGGCGGCTGCTACAGCAGTTGCGGGAAAAGGATGATGCCAACTTTAAGCTAATGTCAGAG[CG]GATCAAGGCCAACCAGATTCACAAGCTGCTGCGGGAGGAGAAGGATGAGTTGGGCGAGCA	37	16	30780636	TCATCCTTCTCCTCCCGCAGCAGCTTGTGAATCTGGTTGGCCTTGATCCG	F	RNF40;RNF40;RNF40;RNF40	NM_001286572;NM_001207034;NM_001207033;NM_014771	Body;Body;Body;Body										RNF40	ENST00000567365.1	TSS200	RNF40;RNF40	ENST00000567365.1;ENST00000493683.1	TSS200;5'UTR			chr7	127597258	60	50M	*	0	0	CGGATCAAGGCCAACCAGATTCACAAGCTGCTGCGGGAGGAGAAGGATGA	*	NM:i:2	MD:Z:32C2A14	AS:i:40	XS:i:19	0.86566	0.908087	0.909306
cg06884199	5681212	AAAATAAAAACCATACCTCCTTTTAACCTTCATTAAACAATAAAAACCCC			II			GAGTTGCTGGAGAGATAAAAGCCATACCTCCTTTTGACCTTCATTGGACAGTAGGAGCCC[CG]ACTCAGCGTGGAATAATAAAGGCATATCATGCTGCATAAATTATCCCGTGATTGACGCTC	37	5	174120335	CGGGGCTCCTACTGTCCAATGAAGGTCAAAAGGAGGTATGGCTTTTATCT	R									TRUE										chr5:174120045-174120375		chr13	53501821	60	50M	*	0	0	CGGGGCTCCTACTGTCCAATGAAGGTCAAAAGGAGGTATGGCTTTTATCT	*	NM:i:1	MD:Z:0G49	AS:i:49	XS:i:0	0.212504	0.134666	0.947539
cg07417146	47741184	TAATCAACACTTCAAAAACAAAACAAAATCTAACAAAAACTACTAATCCA	75808948	TAATCAACACTTCGAAAACGAAACAAAATCTAACGAAAACTACTAATCCG	I	A	Red	TTCCTGAGCCGACGGCTAAAAAGCTCCATCAAACGAACGAAGTCACAACCCAAACTTGAC[CG]GACCAGCAGCTTTCGCCAGATCCTGCCTCGCTTCCGAAGTGCTGACCATGACCGGTACAG	37	6	33400528	CGGACCAGCAGCTTTCGCCAGATCCTGCCTCGCTTCCGAAGTGCTGACCA	F	SYNGAP1	NM_006772	Body						TRUE				SYNGAP1	ENST00000496374.1	5'UTR	SYNGAP1;SYNGAP1	ENST00000479510.1;ENST00000496374.1	5'UTR;5'UTR	chr6:33400525-33400735		chr17	26953096	60	50M	*	0	0	CGGACCAGCAGCTTTCGCCAGATCCTGCCTCGCTTCCGAAGTGCTGACCA	*	NM:i:1	MD:Z:17A32	AS:i:45	XS:i:0	0.789946	0.54281	0.883499
cg03846926	5746978	TCCCACCACTACTTTAACTACAAATAAAATAACAAAATAAAATAAACTCA	42766196	TCCCGCCGCTACTTTAACTACAAATAAAATAACAAAATAAAATAAACTCG	I	T	Red	TGCAGCTGCTATTCCCGCCGCTGCTTTAGCTACAAATAAAATGACAGAGTGAAGTGAGCT[CG]TCCGGAGACACCTTCATCAATTAATTCCCCTAAAGCCAGCGCTGATTGGACACTCCTGAC	37	10	21807211	TCCCGCCGCTGCTTTAGCTACAAATAAAATGACAGAGTGAAGTGAGCTCG	R	C10orf140	NM_207371	5'UTR	chr10:21805197-21805459	S_Shore					10:21847172-21847259			C10orf140;C10orf140	ENST00000449193.2;ENST00000444772.3	5'UTR;TSS1500	C10orf140;C10orf140	ENST00000449193.2;ENST00000444772.3	5'UTR;TSS1500	chr10:21807125-21808330		chr2	18048774	60	50M	*	0	0	TCCCGCCGCTGCTTTAGCTACAAATAAAATGACAGAGTGAAGTGAGCTCG	*	NM:i:0	MD:Z:50	AS:i:50	XS:i:19	0.0584715	0.0428786	0.643315
cg14456683	73726937	CRCTTTACAATACCTAAAATTAATAAAACRAACRAACCAATAAACTACRC			II			GGGATGTCAAGCGCTTTACAATACCTGGGATTGATGAGGCGGGCGGGCCAATGAGCTGCG[CG]CGGCGCCTCGGCGCGCCCTCCGTTGGCGCGGCGGCTGAGGGCGGGGGGAATGCGGGCGCA	37	3	147127010	GCTTTACAATACCTGGGATTGATGAGGCGGGCGGGCCAATGAGCTGCGCG	R	ZIC1	NM_003412	TSS200	chr3:147126988-147128999	Island					3:148609651-148609895			ZIC1	ENST00000282928.4	TSS200	ZIC1;ZIC1	ENST00000282928.4;ENST00000472523.1	TSS200;5'UTR	chr3:147126905-147127275		chr9	91365959	60	50M	*	0	0	CGCGCAGCTCATTGGCCCGCCCGCCTCATCAATCCCAGGTATTGTAAAGC	*	NM:i:1	MD:Z:5T44	AS:i:45	XS:i:0	0.553015	0.417064	0.2276
cg11001593	8691366	AACRATATAACCTCTTACCTTAAAAACCACRAACAAAATCTTATTACAAC			II			GCCGAACTCGTCCGCACCGACAGCCCCAACTTCCTGTGCTCGGTGCTGCCCTCGCACTGG[CG]CTGCAACAAGACCCTGCCCGTGGCCTTCAAGGTAAGAGGCTACACCGCCCCCCGCCCCCG	37	6	45390662	GCGGTGTAGCCTCTTACCTTGAAGGCCACGGGCAGGGTCTTGTTGCAGCG	F	RUNX2;RUNX2;RUNX2	NM_001278478;NM_001015051;NM_001024630	1stExon;Body;Body	chr6:45389420-45391646	Island					6:45497399-45499624			RUNX2;RUNX2	ENST00000371432.3;ENST00000359524.5	1stExon;1stExon	RUNX2;RUNX2;RUNX2	ENST00000478660.2;ENST00000371432.3;ENST00000359524.5	1stExon;1stExon;1stExon	chr6:45390505-45392655		chr17	44735226	60	10S40M	*	0	0	GCGGTGTAGCCTCTTACCTTGAAGGCCACGGGCAGGGTCTTGTTGCAGCG	*	NM:i:1	MD:Z:37C2	AS:i:37	XS:i:21	0.112539	0.0948702	0.27365
cg09501762	58605205	AAACTCCCTAAAAACACRATAAAACRCTATATACAACAACTAAACCTAAC			II			GCCCGCAGGTGGGGCTCCCTGAGGACACGGTGAAGCGCTGTGTGCAGCAGCTGGGCCTGG[CG]CTGGACTTCATGCACGGGCGGCAGCTGGTGCACCGCGACATCAAGCCCGAGAACGTGCTG	37	16	28331449	CGCCAGGCCCAGCTGCTGCACACAGCGCTTCACCGTGTCCTCAGGGAGCC	R	SBK1	NM_001024401	Body	chr16:28331225-28332489	Island					16:28238615-28239945	16:28331420-28331724	Unclassified_Cell_type_specific									chr7	126291829	60	50M	*	0	0	GGCTCCCTGAGGACACGGTGAAGCGCTGTGTGCAGCAGCTGGGCCTGGCG	*	NM:i:2	MD:Z:7A35G6	AS:i:40	XS:i:19	0.884415	0.937132	0.893472
cg04550941	37633535	AAACRCTCCTATCTTTAAAAACRATAATAATAAAACAACCRAAAATAAAC			II			TGAACACGGTGCTGTCGCGGGCGAACTCACTGTTCGCCTTCTCGCTGAGCGTGATGGCGG[CG]CTCACCTTCGGCTGCTTCATCACCACCGCCTTCAAAGACAGGAGCGTCCCGGTGCGGCTG	37	4	177241289	GACGCTCCTGTCTTTGAAGGCGGTGGTGATGAAGCAGCCGAAGGTGAGCG	F	SPCS3	NM_021928	1stExon	chr4:177240935-177241832	Island					4:177477832-177478874			RP11-87F15.2;SPCS3	ENST00000512634.1;ENST00000503362.1	3'UTR;1stExon	RP11-87F15.2;SPCS3;SPCS3;SPCS3;SPCS3;SPCS3	ENST00000512634.1;ENST00000503362.1;ENST00000513139.1;ENST00000507678.1;ENST00000507678.1;ENST00000513139.1	3'UTR;1stExon;1stExon;1stExon;5'UTR;5'UTR	chr4:177241220-177241535		chr8	54529795	60	50M	*	0	0	GACGCTCCTGTCTTTGAAGGCGGTGGTGATGAAGCAGCCGAAGGTGAGCG	*	NM:i:0	MD:Z:50	AS:i:50	XS:i:33	0.0757254	0.104912	0.0924967
cg01874426	39621546	TACAACCTACTAAATATCCTAACACTTAACAAATTATATTATCATTATCC			II			AGTAAGGCACTGTCCTTGCCCTTAAGGAATTTAAAGTCTGGTAGACGAGAGCCATAGACA[CG]GACAATGATAATACAACCTGCTAAGTGCTAGGACACTTAGCAGGTTGTATTATATCCATC	37	X	73438387	CGGACAATGATAATACAACCTGCTAAGTGCTAGGACACTTAGCAGGTTGT	F	MIR374B;NCRNA00182;MIR421	NR_030620;NR_028379;NR_030398	Body;Body;TSS200										MIR421;MIR374B	ENST00000365696.2;ENST00000390738.1	TSS200;1stExon	MIR421;MIR374B	ENST00000365696.2;ENST00000390738.1	TSS200;1stExon			chrX	103573077	60	50M	*	0	0	CGGACAATGATAATACAACCTGCTAAGTGCTAGGACACTTAGCAGGTTGT	*	NM:i:1	MD:Z:33A16	AS:i:45	XS:i:23	0.930645	0.874635	0.905116
cg20460154	84685166	ACRAAAAACCACTTCATTTCCTTTACCTCCTAAATCAAAATCCTTAACTC			II			CCTTTTCTTTGACTGCAATTTCCTTACCTGAACTCTGACCTTTTCAGCTTTACTCCCCAG[CG]AGTTAAGGACCCTGATCCAGGAGGCAAAGGAAATGAAGTGGCCCTTCGTGCCTGAAAAGT	37	4	113303567	CGAAGGGCCACTTCATTTCCTTTGCCTCCTGGATCAGGGTCCTTAACTCG	F	ALPK1;ALPK1;ALPK1;ALPK1;ALPK1	NM_001102406;NM_025144;NM_001102406;NM_025144;NM_001253884	ExonBnd;ExonBnd;Body;Body;Body	chr4:113300552-113300769	S_Shelf								ALPK1;ALPK1	ENST00000309610.6;ENST00000458497.1	ExonBnd;ExonBnd	ALPK1;ALPK1;ALPK1;ALPK1	ENST00000504745.1;ENST00000309610.6;ENST00000458497.1;ENST00000509688.1	TSS200;ExonBnd;ExonBnd;5'UTR			chr3	127724467	60	50M	*	0	0	CGAAGGGCCACTTCATTTCCTTTGCCTCCTGGATCAGGGTCCTTAACTCG	*	NM:i:1	MD:Z:21C28	AS:i:45	XS:i:19	0.826292	0.898711	0.568612
cg26514117	93699468	TCCAAATCCCRAAAAATTTACCAAAAATTTAAAAAAACATTCAACCTATC			II			CCACCCCCGACTCCAGGTCCCGGAAAATTTGCCAAGGGTTTGGGGGAACATTCAACCTGT[CG]GTGAGTTTGGGCAGCTCAGGCAAACCATCGACCGTTGAGTGGACCCTGAGGCCTGGAATT	37	19	13985553	CCAGGTCCCGGAAAATTTGCCAAGGGTTTGGGGGAACATTCAACCTGTCG	R	MIR181D;MIR181C	NR_030179;NR_029613	TSS200;Body	chr19:13983596-13984152	S_Shore								MIR181D;MIR181C	ENST00000384853.1;ENST00000384881.1	TSS200;5'UTR	MIR181D;MIR181C	ENST00000384853.1;ENST00000384881.1	TSS200;5'UTR			chr8	84178930	60	34M16S	*	0	0	CGACAGGTTGAATGTTCCCCCAAACCCTTGGCAAATTTTCCGGGACCTGG	*	NM:i:0	MD:Z:34	AS:i:34	XS:i:20	0.88246	0.916313	0.914281
cg04330371	72810140	TCAATAAAACAATTCCAATTAACACAACACATATAACTCAAATTCCTCCA	99745865	TCGATAAAACAATTCCGATTAACGCGACACGTATAACTCAAATTCCTCCG	I	C	Grn	GGCAAGCACTACGGCCAGTTCACGTGCGAGGGCTGCAAGAGCTTCTTCAAGCGCAGCGTG[CG]GAGGAACCTGAGCTACACGTGCCGCGCCAACCGGAACTGTCCCATCGACCAGCACCATCG	37	15	96875656	TCGATGGGACAGTTCCGGTTGGCGCGGCACGTGTAGCTCAGGTTCCTCCG	F	NR2F2;NR2F2;NR2F2;MIR1469;NR2F2	NM_001145156;NM_021005;NM_001145155;NR_031715;NM_001145157	TSS200;1stExon;Body;TSS1500;TSS1500	chr15:96873408-96877721	Island					15:94676190-94676921			NR2F2;NR2F2;MIR1469;NR2F2	ENST00000394166.3;ENST00000453270.2;ENST00000410719.1;ENST00000394171.2	1stExon;TSS1500;TSS1500;TSS200	NR2F2;NR2F2;MIR1469;NR2F2;NR2F2	ENST00000394166.3;ENST00000453270.2;ENST00000410719.1;ENST00000559679.1;ENST00000394171.2	1stExon;TSS1500;TSS1500;TSS200;TSS200	chr15:96875105-96876355		chr7	70359959	60	50M	*	0	0	TCGATGGGACAGTTCCGGTTGGCGCGGCACGTGTAGCTCAGGTTCCTCCG	*	NM:i:0	MD:Z:50	AS:i:50	XS:i:0	0.231629	0.0961673	0.0207606
cg19624555	59678189	ATACTCTCTAATACTACTATCTTTCAAAATTAAAACCATTATAATCAATC			II			ACCAACTGGAAGTGCTCTCTGATACTACTATCTTTCAAAATTGAAGCCATTATGGTCAAT[CG]TGCAAATCCGTATTTAGCTTTTCGTAAATAGTGGATTTTTGACCCAATGAACTGGAACAG	37	7	95850447	TGCTCTCTGATACTACTATCTTTCAAAATTGAAGCCATTATGGTCAATCG	R	MIR591;SLC25A13;SLC25A13;SLC25A13	NR_030322;NR_027662;NM_014251;NM_001160210	TSS1500;Body;Body;Body										MIR591	ENST00000385290.1	TSS1500	MIR591;SLC25A13	ENST00000385290.1;ENST00000472162.1	TSS1500;3'UTR			chr6	6145413	60	50M	*	0	0	TGCTCTCTGATACTACTATCTTTCAAAATTGAAGCCATTATGGTCAATCG	*	NM:i:0	MD:Z:50	AS:i:50	XS:i:19	0.936732	0.926446	0.76754
cg18123948	86700429	CCCTCAAACAAATCTAAAAATTAATAAAACAATCACAAAACCCTATTACC			II			GCCACCCGCCGGCTGTTATCTGGGGCTGAAGGCTGCGGTAATCGATGGGTTATTTTTACG[CG]GTAATAGGGCCCTGTGATTGCTCTATTAACCTTTAGACCTGTCTGAGGGACTCTCCGGCT	37	8	11560781	CCTCAGACAGGTCTAAAGGTTAATAGAGCAATCACAGGGCCCTATTACCG	F	GATA4	NM_002052	TSS1500	chr8:11559596-11562956	Island		chr8:11560575-11560575	DMR	TRUE	8:11596819-11599355	8:11560633-11561402	Unclassified_Cell_type_specific	GATA4;GATA4;GATA4	ENST00000335135.4;ENST00000528712.1;ENST00000532977.1	TSS1500;5'UTR;5'UTR	GATA4;GATA4;GATA4;GATA4;GATA4;GATA4	ENST00000526716.1;ENST00000335135.4;ENST00000528027.1;ENST00000528712.1;ENST00000532977.1;ENST00000526974.1	TSS1500;TSS1500;TSS1500;5'UTR;5'UTR;5'UTR	chr8:11560445-11563275		chr14	63246122	60	50M	*	0	0	CCTCAGACAGGTCTAAAGGTTAATAGAGCAATCACAGGGCCCTATTACCG	*	NM:i:0	MD:Z:50	AS:i:50	XS:i:0	0.230874	0.129778	0.0899081
cg11116781	48702104	TTAAAATATTCACTCTTCAACAACTTAAAAACAAATAAAACACACAAACA	20601109	TTAAAATATTCGCTCTTCGACGACTTAAAAACGAATAAAACGCGCAAACG	I	C	Grn	GCCGCTAGATGCCGCTCCCTCCCAACGGGAGCCGGGCGCGGGTTCGTGGCCGACAGATGG[CG]CCTGCGCGTTCCATTCGCCTCCAAGTCGCCGAAGAGCGAACACCCCAAACAATCCCGAAG	37	X	123094384	CGCCTGCGCGTTCCATTCGCCTCCAAGTCGCCGAAGAGCGAACACCCCAA	F	STAG2;STAG2;STAG2;STAG2	NM_001042751;NM_001042749;NM_006603;NM_001042750	TSS1500;TSS200;TSS1500;TSS1500	chrX:123093923-123094582	Island	high-CpG:122922058-122922078				X:122921015-122922104	X:123093927-123094521	Promoter_Associated	RP1-315G1.3;STAG2;STAG2;STAG2;STAG2;STAG2;STAG2;STAG2;STAG2	ENST00000426367.1;ENST00000354548.5;ENST00000371160.1;ENST00000371157.3;ENST00000371145.3;ENST00000371144.3;ENST00000469481.1;ENST00000218089.9;ENST00000218089.9	3'UTR;TSS1500;TSS1500;TSS1500;TSS1500;TSS1500;TSS200;1stExon;5'UTR	RP1-315G1.3;STAG2;STAG2;STAG2;STAG2;STAG2;STAG2;STAG2;STAG2;STAG2;STAG2;STAG2;STAG2;STAG2;STAG2;STAG2	ENST00000426367.1;ENST00000354548.5;ENST00000458700.1;ENST00000371160.1;ENST00000435103.1;ENST00000371157.3;ENST00000371145.3;ENST00000458176.1;ENST00000466748.1;ENST00000471107.1;ENST00000483575.1;ENST00000469481.1;ENST00000455404.1;ENST00000428941.1;ENST00000394477.1;ENST00000455404.1	3'UTR;TSS1500;TSS1500;TSS1500;TSS1500;TSS1500;TSS1500;TSS1500;TSS1500;TSS1500;TSS200;TSS200;1stExon;TSS1500;5'UTR;5'UTR	chrX:123094100-123094435		chrX	42149283	60	50M	*	0	0	CGCCTGCGCGTTCCATTCGCCTCCAAGTCGCCGAAGAGCGAACACCCCAA	*	NM:i:0	MD:Z:50	AS:i:50	XS:i:0	0.0514929	0.0659584	0.124021
cg14591280	57699142	AACCAAAACTACATAAAATTTCTAAAACACACAACTCCAACAAAACCTCA	77779490	AACCGAAACTACATAAAATTTCTAAAACGCGCAACTCCAACGAAACCTCG	I	A	Red	TGGCCGCGCGGGTTCAGCCCATGTGCGCGGCTGCCTCGCTGCGCCCCGGAGCCCAGTGGC[CG]AGGCCCCGCTGGAGTTGCGCGCCCTAGAAACTCCATGCAGCTCCGGCCTCCTCCCCAGCT	37	7	71802113	GGCCGGAGCTGCATGGAGTTTCTAGGGCGCGCAACTCCAGCGGGGCCTCG	F	CALN1;CALN1;CALN1	NM_001017440;NM_001017440;NM_031468	1stExon;5'UTR;Body	chr7:71800757-71802768	Island					7:71438583-71440673	7:71802081-71802269	Unclassified_Cell_type_specific	CALN1;CALN1;CALN1	ENST00000329008.5;ENST00000395276.2;ENST00000431984.1	TSS200;5'UTR;5'UTR	CALN1;CALN1;CALN1;CALN1	ENST00000329008.5;ENST00000446128.1;ENST00000395276.2;ENST00000431984.1	TSS200;5'UTR;5'UTR;5'UTR	chr7:71801545-71802795		chr5	130448968	60	50M	*	0	0	GGCCGGAGCTGCATGGAGTTTCTAGGGCGCGCAACTCCAGCGGGGCCTCG	*	NM:i:2	MD:Z:23G14G11	AS:i:40	XS:i:0	0.163713	0.0700891	0.393423
cg01772407	66686563	ATTTAAAAACATAACATCTAAAAACATCCCCTTAACTAAAATCCACTTCC			II			TGCCTCTGAACCGGTTCTCCCACGACATCATCCTCCAGGCTGTGGGACCGTTAGGCTGGG[CG]GAAGTGGACTCCAGCCAAGGGGATGTTCCCAGATGTCATGCTTTCAAACTGGACCCGCCC	37	20	35490501	TTTGAAAGCATGACATCTGGGAACATCCCCTTGGCTGGAGTCCACTTCCG	F	SOGA1	NM_080627	Body	chr20:35491001-35492805	N_Shore		chr20:35490387-35490387				20:35490167-35490740	Unclassified_Cell_type_specific							chr20:35490365-35492390		chr2	157077731	60	50M	*	0	0	CGGAAGTGGACTCCAGCCAAGGGGATGTTCCCAGATGTCATGCTTTCAAA	*	NM:i:2	MD:Z:13G26C9	AS:i:40	XS:i:20	0.748252	0.582358	0.445059
cg01823853	93673456	CAAAATTCTATCACAAATAAAAATCTCCAACTCTTAACTCCAAACTAAAC			II			TGCAAGAGTTTCAAAGTTCTGTCACAGATAGAAATCTCCAGCTCTTGACTCCAGACTAGG[CG]CCAGCTGATAAACAAACAATTTAAGTCAAGAGCTGGAGAATTCCCAGCTTTTTCATTTAA	37	7	27646144	AAAGTTCTGTCACAGATAGAAATCTCCAGCTCTTGACTCCAGACTAGGCG	R	HIBADH	NM_152740	Body						TRUE							HIBADH	ENST00000428288.1	3'UTR	chr7:27645840-27646310		chr6	52601902	60	50M	*	0	0	AAAGTTCTGTCACAGATAGAAATCTCCAGCTCTTGACTCCAGACTAGGCG	*	NM:i:1	MD:Z:20C29	AS:i:45	XS:i:0	0.888549	0.920802	0.355122
cg20131194	75648943	CACTCTCACACAAAATATTACTTTATACAAAACAACACCAAAACCTCACA	85750129	CGCTCTCACACAAAATATTACTTTATACAAAACAACGCCGAAACCTCGCG	I	C	Grn	AAATGCACCGCTCGCTCTCACACAAAATATTGCTTTATGCAAAGCAGCGCCGGGGCCTCG[CG]CCAGCCGATTGGATGCTCCCTCTCCCCGCCTGGTGCAATTGGTCCGTTTGTTTGAATATG	37	11	31832931	CGCGAGGCCCCGGCGCTGCTTTGCATAAAGCAATATTTTGTGTGAGAGCG	R	PAX6;PAX6;PAX6	NM_000280;NM_001127612;NM_001604	TSS200;5'UTR;TSS200	chr11:31831620-31839038	Island			DMR	TRUE	11:31789283-31793023	11:31831125-31833114	Unclassified_Cell_type_specific	PAX6;PAX6;PAX6;PAX6;PAX6;PAX6;PAX6;PAX6;PAX6	ENST00000379123.5;ENST00000531633.1;ENST00000379107.2;ENST00000379123.5;ENST00000241001.8;ENST00000379111.2;ENST00000379115.4;ENST00000464174.1;ENST00000419022.1	5'UTR;5'UTR;TSS1500;1stExon;TSS200;TSS1500;TSS200;5'UTR;5'UTR	PAX6;PAX6;PAX6;PAX6;PAX6;RCN1;PAX6;PAX6;PAX6;PAX6;PAX6;PAX6;PAX6;PAX6;PAX6;PAX6;PAX6;PAX6	ENST00000379123.5;ENST00000524853.1;ENST00000531633.1;ENST00000379107.2;ENST00000379109.2;ENST00000530348.1;ENST00000379123.5;ENST00000241001.8;ENST00000379111.2;ENST00000533333.1;ENST00000379115.4;ENST00000464174.1;ENST00000532175.1;ENST00000525535.1;ENST00000423822.1;ENST00000419022.1;ENST00000527769.1;ENST00000438681.1	5'UTR;5'UTR;5'UTR;TSS1500;TSS1500;TSS1500;1stExon;TSS200;TSS1500;TSS200;TSS200;5'UTR;3'UTR;5'UTR;5'UTR;5'UTR;TSS1500;TSS1500	chr11:31831385-31833095		chr2	105675380	60	50M	*	0	0	CGCGAGGCCCCGGCGCTGCTTTGCATAAAGCAATATTTTGTGTGAGAGCG	*	NM:i:1	MD:Z:44G5	AS:i:45	XS:i:19	0.0988142	0.0412365	0.018231
cg23001174	91731975	CTACAAAAAAACCATTATTCCRCATACATAAACCATTTACAACAAAAATC			II			GGGGGAAAAAAGCGAATAAAAGTTTAATAAACGTGTGCTGTGTTGTGGATGACTTTGTGA[CG]ACCTCTGTTGCAAATGGCCTATGCATGCGGAATAATGGTCTCCTTGCAGAGAGGGAAATA	37	10	8077408	CGACCTCTGTTGCAAATGGCCTATGCATGCGGAATAATGGTCTCCTTGCA	F				chr10:8076002-8077261	S_Shore		chr10:8077253-8077253		TRUE		10:8077240-8077861	Unclassified_Cell_type_specific							chr10:8077360-8077655		chr2	9898033	60	50M	*	0	0	TGCAAGGAGACCATTATTCCGCATGCATAGGCCATTTGCAACAGAGGTCG	*	NM:i:1	MD:Z:9G40	AS:i:45	XS:i:19	0.123523	0.128986	0.722027
cg02222250	79732245	AACATAATCTAACTTTACCACCAAATAATATCRACCTAATTATTATAATC			II			GTCCTGTCACCTGTGCGACGCCGGGCAGCCCCACCTGCAGCACGGGGCAGCCTTCCTGAC[CG]ACTACAACAACCAGGCCGACACCACCTGGTGGCAAAGCCAGACCATGCTGGCCGGGGTGC	37	1	182993172	GCATGGTCTGGCTTTGCCACCAGGTGGTGTCGGCCTGGTTGTTGTAGTCG	F	LAMC1	NM_002293	1stExon	chr1:182991804-182993370	Island					1:181258106-181260099	1:182993043-182993592	Unclassified	LAMC1	ENST00000258341.3	1stExon	LAMC1	ENST00000258341.3	1stExon	chr1:182992285-182993750		chr1	153332176	60	50M	*	0	0	GCATGGTCTGGCTTTGCCACCAGGTGGTGTCGGCCTGGTTGTTGTAGTCG	*	NM:i:1	MD:Z:4A45	AS:i:45	XS:i:0	0.121756	0.0644303	0.0612301
cg06169648	3709145	TAAAAAAATAAAACTTCCRAAACCCCRACCAAAAAACACCTACTACTATC			II			CCGGGAGCGAGCCAGTGGCCCGGGAGTGGGCGGCGTTGCGTTTGGGTGTGTCCTCGGCGG[CG]ACAGCAGCAGGTGTTTCTTGGCCGGGGCCCCGGAAGCTCCACCTCCCCAGCGGGCCCGAG	37	16	85646832	GGGGAGGTGGAGCTTCCGGGGCCCCGGCCAAGAAACACCTGCTGCTGTCG	F	KIAA0182;KIAA0182	NM_014615;NM_001134473	TSS200;5'UTR	chr16:85644947-85649027	Island	high-CpG:84204169-84204485				16:84201601-84206528	16:85646616-85647059	Unclassified	KIAA0182;KIAA0182;KIAA0182;KIAA0182	ENST00000393243.1;ENST00000253458.7;ENST00000253458.7;ENST00000405402.2	TSS200;5'UTR;1stExon;5'UTR	KIAA0182;KIAA0182;KIAA0182;KIAA0182;KIAA0182;KIAA0182	ENST00000393243.1;ENST00000411612.1;ENST00000253458.7;ENST00000253458.7;ENST00000405402.2;ENST00000411612.1	TSS200;1stExon;5'UTR;1stExon;5'UTR;5'UTR	chr16:85646640-85646970		chr8	120537395	60	50M	*	0	0	CGACAGCAGCAGGTGTTTCTTGGCCGGGGCCCCGGAAGCTCCACCTCCCC	*	NM:i:2	MD:Z:25C0A23	AS:i:40	XS:i:0	0.0834359	0.110148	0.0989568
cg14074201	69730936	AATAAAACAAAAACACAACAATCTAACAACTCCAAAACATTATCTAAACA	40666140	GATAAAACAAAAACGCGACGATCTAACGACTCCGAAACATTATCTAAACG	I	A	Red	CTCATATACTACGATGGGGCAGGGGCGCGACGGTCTGGCGGCTCCGGGGCATTGTCTAAG[CG]GGACGGGGCGGGGCTTCTTCGGGCCACGCCCATTCCGCCCTGCTAAGCCTCGCCCATTAC	37	6	31698037	GATGGGGCAGGGGCGCGACGGTCTGGCGGCTCCGGGGCATTGTCTAAGCG	R	DDAH2;DDAH2	NM_013974;NM_013974	1stExon;5'UTR	chr6:31695894-31698245	Island	high-CpG:31805554-31806443				6:31805255-31806224	6:31696696-31698363	Promoter_Associated	DDAH2;DDAH2;DDAH2;DDAH2;DDAH2;DDAH2	ENST00000375787.2;ENST00000375792.3;ENST00000375789.2;ENST00000375787.2;ENST00000375792.3;ENST00000480913.1	5'UTR;5'UTR;TSS1500;1stExon;1stExon;TSS200	DDAH2;DDAH2;DDAH2;DDAH2;DDAH2;DDAH2;DDAH2;DDAH2;DDAH2;DDAH2;DDAH2;DDAH2;DDAH2	ENST00000483792.1;ENST00000437288.1;ENST00000375787.2;ENST00000375792.3;ENST00000436437.1;ENST00000469963.1;ENST00000375789.2;ENST00000416410.1;ENST00000483792.1;ENST00000375787.2;ENST00000375792.3;ENST00000480913.1;ENST00000488119.1	3'UTR;TSS1500;5'UTR;5'UTR;TSS1500;TSS1500;TSS1500;TSS1500;1stExon;1stExon;1stExon;TSS200;TSS200	chr6:31697785-31698215		chr17	35059066	60	50M	*	0	0	CGCTTAGACAATGCCCCGGAGCCGCCAGACCGTCGCGCCCCTGCCCCATC	*	NM:i:2	MD:Z:31A9C8	AS:i:40	XS:i:0	0.0147185	0.0186752	0.0218804
cg11171004	99635187	TTATAATATTTACATAAACRAAAAAATCCCTCCCAACTAACAACCACACC			II			CCCCTTGCCCTTTATGATGTTTACATGGGCGGAGGGATCCCTCCCAGCTGACAGCCACAC[CG]CGCCGGCCCTTCTTTTTTTAAAGAGCCTAGCCACGGGCGCTGACTGGCCGGCAGCCGGGC	37	1	202779957	TATGATGTTTACATGGGCGGAGGGATCCCTCCCAGCTGACAGCCACACCG	R				chr1:202779790-202780684	Island					1:201046287-201047473	1:202779839-202780347	Promoter_Associated	KDM5B;KDM5B;KDM5B-AS1;KDM5B-AS1;RP11-480I12.10	ENST00000538292.1;ENST00000367265.3;ENST00000553157.1;ENST00000417262.1;ENST00000564127.1	TSS1500;TSS1500;TSS200;TSS200;TSS200	KDM5B;KDM5B;KDM5B-AS1;KDM5B-AS1;RP11-480I12.10	ENST00000538292.1;ENST00000367265.3;ENST00000553157.1;ENST00000417262.1;ENST00000564127.1	TSS1500;TSS1500;TSS200;TSS200;TSS200	chr1:202779605-202780135		chr1	134557123	60	19M1D26M5S	*	0	0	CGGTGTGGCTGTCAGCTGGGAGGGATCCCTCCGCCCATGTAAACATCATA	*	NM:i:1	MD:Z:19^A26	AS:i:38	XS:i:0	0.0844402	0.0653033	0.0598967
cg16995983	57672886	AAAAAAAAACAACAAAAACCACAACAAAACACCAACAAAACAAACAAACA	64755898	AAAAAAAAACAACAAAAACCACAACAAAACGCCAACAAAACGAACGAACG	I	C	Grn	TGCAAAAAGAGAGAAAGAAAACAGCAGGAACCACAACAAAACGCCAGCAGGGCGGGCGGG[CG]CGCAGCAGCAGCGGGGCGGCCGAGGCAGTAGCGGCGGCAGCGGCGGCGGCGGCGGAGGCA	37	5	92920496	CGCCCGCCCGCCCTGCTGGCGTTTTGTTGTGGTTCCTGCTGTTTTCTTTC	R	NR2F1;NR2F1	NM_005654;NM_005654	1stExon;5'UTR	chr5:92919558-92921430	Island	high-CpG:92946049-92946367				5:92945347-92947217	5:92919602-92920984	Unclassified_Cell_type_specific	NR2F1;NR2F1	ENST00000327111.3;ENST00000327111.3	5'UTR;1stExon	NR2F1;NR2F1;RP11-65F13.2	ENST00000327111.3;ENST00000327111.3;ENST00000513055.1	5'UTR;1stExon;3'UTR	chr5:92919580-92921555		chr13	78198806	60	50M	*	0	0	CGCCCGCCCGCCCTGCTGGCGTTTTGTTGTGGTTCCTGCTGTTTTCTTTC	*	NM:i:0	MD:Z:50	AS:i:50	XS:i:19	0.0417871	0.0330142	0.0626631
cg27245416	64688949	AAAAATATTCATACTAAACTAATACCCAAAATTTAAAATCATAAAATTCC			II			AGCAATTCAGTTGGGATCCAGGATGCCTTTAATGATGGAAGTGACTCCACATTCCAGAAG[CG]GAATTCCATGACTCCAAACCCTGGGTATCAGCCCAGTATGAATACCTCTGACATGATGGG	37	1	27099367	GAGGTATTCATACTGGGCTGATACCCAGGGTTTGGAGTCATGGAATTCCG	F	ARID1A;ARID1A	NM_139135;NM_006015	Body;Body										ARID1A	ENST00000540690.1	TSS200	ARID1A	ENST00000540690.1	TSS200	chr1:27098965-27099575		chr4	133687266	60	50M	*	0	0	GAGGTATTCATACTGGGCTGATACCCAGGGTTTGGAGTCATGGAATTCCG	*	NM:i:1	MD:Z:20G29	AS:i:45	XS:i:0	0.934035	0.94877	0.891933
cg07522644	33631828	AACAAAAAAACAACTAACAAAAAAAATACAAAAACCCTACCAAACAAACA	84636465	AACGAAAAAACAACTAACGAAAAAAATACAAAAACCCTACCAAACAAACG	I	A	Red	GCGGCCTCCGTGCCCATATAAGGCCGGCTTGGGCTCCACGCCGGCCTCCCGCCCGCAGCC[CG]CCTGCCTGGCAGGGCCTTTGCATTCCTCCCGCCAGCTGTCTCCCCGCTAGGGGCGGGGGT	37	6	43142093	AGCGGGGAGACAGCTGGCGGGAGGAATGCAAAGGCCCTGCCAGGCAGGCG	F	SRF	NM_003131	Body	chr6:43142013-43142217	Island					6:43250008-43250189	6:43141390-43142921	Promoter_Associated							chr6:43142020-43142590		chr17	46553266	60	50M	*	0	0	AGCGGGGAGACAGCTGGCGGGAGGAATGCAAAGGCCCTGCCAGGCAGGCG	*	NM:i:2	MD:Z:32A3T13	AS:i:40	XS:i:0	0.0444862	0.039726	0.473619
cg00465319	88648118	AAACAACTCCAAAAACTTATTACTAACTAAACCTAACRAAACTATTTCTC			II			ACTGCAGGCTGAGACAGCTCCAAAGACTTATTGCTGACTGGGCCTAGCGGGGCTATTTCT[CG]TAAAACAATGCCAGTGATGTGATTATAATTGGCCAAGAGAATAGTTACTACAGATCCCAC	37	3	123339568	CGAGAAATAGCCCCGCTAGGCCCAGTCAGCAATAAGTCTTTGGAGCTGTC	R	MYLK;MYLK;MYLK;MYLK;MYLK;MYLK	NM_053032;NM_053028;NM_053025;NM_053027;NM_053031;NM_053026	TSS200;Body;Body;Body;TSS200;Body										MYLK;MYLK;MYLK-AS1	ENST00000418370.2;ENST00000418370.2;ENST00000470449.1	1stExon;5'UTR;5'UTR	MYLK;MYLK;MYLK;MYLK-AS1;MYLK-AS1;MYLK-AS1;MYLK;MYLK	ENST00000515434.1;ENST00000418370.2;ENST00000418370.2;ENST00000485162.1;ENST00000463408.1;ENST00000470449.1;ENST00000464489.1;ENST00000515434.1	1stExon;1stExon;5'UTR;5'UTR;5'UTR;5'UTR;3'UTR;3'UTR	chr3:123339125-123339610		chr16	34994737	60	18S32M	*	0	0	CGAGAAATAGCCCCGCTAGGCCCAGTCAGCAATAAGTCTTTGGAGCTGTC	*	NM:i:0	MD:Z:32	AS:i:32	XS:i:0	0.87622	0.932016	0.0817915
cg22380921	8777827	RCCRAAACRAAAATTACCTTATAACAAAAACCCRCAAACACTATAAAAAC			II			TCGTTCCTTCCCCAGCCCTTTAGAGAAGGGACCATGATTTGGAAACGCAGCGCCGTTCTC[CG]CTTCTACAGTGTCTGCGGGCTCCTGCTACAAGGTAATCCCCGCCCCGGCGCAGGGAACAT	37	3	85008786	CCGGGGCGGGGATTACCTTGTAGCAGGAGCCCGCAGACACTGTAGAAGCG	F	CADM2;CADM2	NM_001167675;NM_001167674	1stExon;1stExon	chr3:85008284-85008837	Island			DMR		3:85090497-85092079			CADM2;CADM2;CADM2;CADM2	ENST00000383699.3;ENST00000485126.1;ENST00000485126.1;ENST00000407528.2	1stExon;1stExon;5'UTR;1stExon	CADM2;CADM2;CADM2;CADM2;CADM2	ENST00000383699.3;ENST00000473523.1;ENST00000485126.1;ENST00000485126.1;ENST00000407528.2	1stExon;5'UTR;1stExon;5'UTR;1stExon	chr3:85008660-85009135		chr16	67620155	60	50M	*	0	0	CCGGGGCGGGGATTACCTTGTAGCAGGAGCCCGCAGACACTGTAGAAGCG	*	NM:i:2	MD:Z:0G21A27	AS:i:44	XS:i:0	0.449122	0.290489	0.354891
cg15512297	26710133	AAATACRTAAAACTAATAACAATATAATAACACTCCATAAAACAACCRCC			II			CCCGGCGCGCTGCGGCTGTGGGCGCGGGGTGCGTGGAAGCGGCGGCTGCGGCGGAGGAGG[CG]GCGGCTGCCCCATGGAGTGTTACTACATTGTCATCAGCTCCACGCATCTCAGCAACGGAC	37	2	185463674	CGGCGGCTGCCCCATGGAGTGTTACTACATTGTCATCAGCTCCACGCATC	F	ZNF804A;ZNF804A	NM_194250;NM_194250	5'UTR;1stExon	chr2:185463208-185463589	S_Shore	high-CpG:185171695-185171971		DMR		2:185171092-185171977			ZNF804A;ZNF804A	ENST00000302277.6;ENST00000302277.6	5'UTR;1stExon	ZNF804A;ZNF804A	ENST00000302277.6;ENST00000302277.6	5'UTR;1stExon	chr2:185462845-185463855		chr2	82053778	60	50M	*	0	0	CGGCGGCTGCCCCATGGAGTGTTACTACATTGTCATCAGCTCCACGCATC	*	NM:i:0	MD:Z:50	AS:i:50	XS:i:0	0.405499	0.151774	0.158134
cg03505148	59653562	ACCCAAAAACAAAAACAAACCCAAAATCAAAAAATCAAAAAACAACACCA	96768426	ACCCGAAAACGAAAACAAACCCAAAATCAAAAAATCAAAAAACAACGCCG	I	A	Red	TAGAGCCCCCTCCCCCGGCGGCGGCGGCGGTGGCGGCGGCAGAGACCGAAGCTCCAGTCC[CG]GCGCTGCTCTTTGACCCCTTGACCCTGGGCTTGCCCTCGCTTTCGGGCCATGACAGGCGG	37	12	58131345	CGGCGCTGCTCTTTGACCCCTTGACCCTGGGCTTGCCCTCGCTTTCGGGC	F	AGAP2;AGAP2	NM_001122772;NM_014770	1stExon;Body	chr12:58130870-58132047	Island				TRUE	12:56416163-56419088			AGAP2;TSPAN31	ENST00000547588.1;ENST00000553221.1	1stExon;TSS1500	AGAP2;AGAP2;TSPAN31	ENST00000328568.4;ENST00000547588.1;ENST00000553221.1	1stExon;1stExon;TSS1500	chr12:58129700-58131595		chr10	127080257	60	50M	*	0	0	GCCCGAAAGCGAGGGCAAGCCCAGGGTCAAGGGGTCAAAGAGCAGCGCCG	*	NM:i:2	MD:Z:18A25C5	AS:i:40	XS:i:0	0.863968	0.891056	0.239164
cg25522940	49662198	AACCTAATAAAATATACAATCTTATCTACCATTACTACCATAAATAAACC			II			ATTGGTTCCTGGGTGATTCTCTAGGACATACTTCTTCAGAGCAGTGGTAGAGCAGGTCTT[CG]GCTCATTCATGGCAGCAATGGCAGACAAGATTGCATATTCCATCAGGCTTCCACCAAGCA	37	1	21076289	CGGCTCATTCATGGCAGCAATGGCAGACAAGATTGCATATTCCATCAGGC	F	HP1BP3	NM_016287	Body													HP1BP3;HP1BP3;HP1BP3	ENST00000491748.1;ENST00000491748.1;ENST00000488722.1	3'UTR;1stExon;TSS200			chr4	138237185	60	50M	*	0	0	GCCTGATGGAATATGCAATCTTGTCTGCCATTGCTGCCATGAATGAGCCG	*	NM:i:2	MD:Z:43C5T0	AS:i:44	XS:i:0	0.92754	0.911821	0.155628
cg22384902	30654821	AACAAACCAATACCAAAATCCAAAAACAAAACCAAAAAACACTAATAACA	43616154	AACGAACCGATACCAAAATCCAAAAACAAAACCGAAAAACGCTAATAACG	I	C	Grn	GGAGAGCCAAGGCCCGGCGGGCTATGCAGGTGCATGCCCCCCCCTCCGCCCAAGGAGCGG[CG]CCACCAGCGCTTCCCGGCTTTGTCCTTGGACCCTGGCACCGGCTCGCTCCAGCCGCGGGG	37	7	127671261	AGCGAGCCGGTGCCAGGGTCCAAGGACAAAGCCGGGAAGCGCTGGTGGCG	F	LRRC4;SND1	NM_022143;NM_014390	TSS1500;Body	chr7:127671158-127672853	Island					7:127457643-127460321			LRRC4	ENST00000249363.3	TSS200	LRRC4;LRRC4;LRRC4;LRRC4;SND1;SND1	ENST00000478726.1;ENST00000476782.1;ENST00000249363.3;ENST00000494115.1;ENST00000484767.1;ENST00000470723.1	5'UTR;5'UTR;TSS200;TSS1500;5'UTR;5'UTR	chr7:127670665-127672575		chr6	28832164	60	42M8S	*	0	0	CGCCACCAGCGCTTCCCGGCTTTGTCCTTGGACCCTGGCACCGGCTCGCT	*	NM:i:1	MD:Z:17T24	AS:i:37	XS:i:0	0.0322095	0.0162114	0.239936
cg11383981	35733827	TTAATCTACTTAAAATACAAAACACCAAAATAAAACTACCTTCTTAATCC			II			TTTTTGATTATTTAATCTGCTTGAAGTACAGGGCACCAAAATAAAACTGCCTTCTTAATC[CG]GCTGTGGCTTCTGAATTCTGTTGACTTATTAACCATGCCGGGTCACCCCTCTTTGGGTTG	37	3	54962380	TAATCTGCTTGAAGTACAGGGCACCAAAATAAAACTGCCTTCTTAATCCG	R	LRTM1;CACNA2D3	NM_020678;NM_018398	TSS1500;Body										LRTM1;LRTM1	ENST00000273286.5;ENST00000493075.1	TSS1500;5'UTR	LRTM1;LRTM1;CACNA2D3	ENST00000273286.5;ENST00000493075.1;ENST00000471363.1	TSS1500;5'UTR;3'UTR			chr14	29018134	60	50M	*	0	0	CGGATTAAGAAGGCAGTTTTATTTTGGTGCCCTGTACTTCAAGCAGATTA	*	NM:i:2	MD:Z:14T19G15	AS:i:40	XS:i:19	0.835034	0.894842	0.212651
cg13723257	5774408	ACCTATCCAAACACCCATTTACTCAAAACAAATATTAACTCATAAAAACA	37775242	ACCTATCCAAACGCCCGTTTACTCGAAACAAATATTAACTCATAAAAACG	I	A	Red	ACACACACTCACACCTGTCCAGGCGCCCGTTTGCTCGGGGCAAATATTGACTCATGGAGG[CG]GAGCGCTCCCCCCTCCCCCGCCCGGGCTCTGAGACCGGAGCTTCTCCGAGGCCTTGGTGG	37	2	219866816	CGCCTCCATGAGTCAATATTTGCCCCGAGCAAACGGGCGCCTGGACAGGT	R	MIR375;LOC100129175	NR_029867;NR_046086	TSS1500;TSS200	chr2:219866131-219868054	Island				TRUE	2:219574328-219576334			MIR375;AC097468.4	ENST00000362103.2;ENST00000441450.1	TSS1500;TSS200	MIR375;AC097468.4	ENST00000362103.2;ENST00000441450.1	TSS1500;TSS200	chr2:219866480-219867215		chr1	74901079	60	50M	*	0	0	ACCTGTCCAGGCGCCCGTTTGCTCGGGGCAAATATTGACTCATGGAGGCG	*	NM:i:1	MD:Z:8G41	AS:i:45	XS:i:0	0.0280569	0.0317254	0.0453768
cg12584865	30722907	AACTTCTATCTAAAAAAAAACTTCCAACAAAAAATACCTAAAAAAAACCA	88644284	AACTTCTATCTAAAAAAAAACTTCCGACAAAAAATACCTAAAAAAAACCG	I	A	Red	CGACCTCTTCGGGACTTCTGTCTGAGAAGGGACTTCCGGCAAGAGGTGCCTGGAGGAGGC[CG]AGCCCAAGAGCTCACTGAAGGTGGGGCAACAACTCCTGCTCCCTCTGTTCAAGTCCCTTT	37	1	161132159	CGGCCTCCTCCAGGCACCTCTTGCCGGAAGTCCCTTCTCAGACAGAAGTC	R	USP21;USP21	NM_012475;NM_001014443	Body;Body	chr1:161136001-161136686	N_Shelf								USP21	ENST00000487163.1	5'UTR	USP21;USP21;USP21;USP21	ENST00000486299.1;ENST00000482385.1;ENST00000487163.1;ENST00000493054.1	5'UTR;TSS1500;5'UTR;TSS1500			chr1	171285275	60	50M	*	0	0	CGGCCTCCTCCAGGCACCTCTTGCCGGAAGTCCCTTCTCAGACAGAAGTC	*	NM:i:2	MD:Z:11G25G12	AS:i:40	XS:i:0	0.937679	0.929138	0.546988
cg19260237	28752280	CRAATATAATTTAAAACCTAAAACCTCCRAACTACRAACAAAAACCTCCC			II			TCGCCCGCCCCGGCCGAGACGCTGGGCCCGGCCCCCACAGGCTGCGCCTGACGGGACCGG[CG]GGAGGCCTTTGTTCGCAGCCCGGAGGCCCCAGGCTCCAAACCACACTCGGGCTGCGGGGA	37	7	1282067	GAGTGTGGTTTGGAGCCTGGGGCCTCCGGGCTGCGAACAAAGGCCTCCCG	F				chr7:1269165-1282864	Island					7:1248388-1248673									chr7:1281265-1282135		chr5	139553364	60	39M11S	*	0	0	CGGGAGGCCTTTGTTCGCAGCCCGGAGGCCCCAGGCTCCAAACCACACTC	*	NM:i:1	MD:Z:33A5	AS:i:34	XS:i:19	0.277132	0.259955	0.441953
cg16960321	6688413	TATCCCRAAATAACTCAACTATAATAAATCTACAACACAACRTACAATAC			II			CATGAGTGTGTAAAGAAAAAAAGTAAAATTTTGCATTCTGTGCAATGTGTCGAACGTGAA[CG]TATTGCACGTTGTGTTGCAGATTTACTACAGCTGAGTCATTTCGGGACACGAGTGTGTGT	37	5	145582736	GTCCCGAAATGACTCAGCTGTAGTAAATCTGCAACACAACGTGCAATACG	F	RBM27	NM_018989	TSS1500	chr5:145582725-145583511	Island						5:145582091-145583895	Promoter_Associated	RBM27;RBM27	ENST00000506502.1;ENST00000265271.5	TSS1500;TSS1500	RBM27;RBM27	ENST00000506502.1;ENST00000265271.5	TSS1500;TSS1500	chr5:145582485-145582810		chr18	42274952	60	6S44M	*	0	0	CGTATTGCACGTTGTGTTGCAGATTTACTACAGCTGAGTCATTTCGGGAC	*	NM:i:0	MD:Z:44	AS:i:44	XS:i:19	0.0731197	0.0784949	0.0980331
cg14494468	60782538	TCATAATATCCTAATACAACAACAACTCACTCATATTACCCAAATTACCA	15651874	TCATAATATCCTAATACGACGACAACTCGCTCATATTACCCAAATTACCG	I	T	Red	AGGCGCTGTTCCTCATGGTGTCCTGGTACGGCGGCAGCTCGCTCATGTTGCCCAGGTTGC[CG]TTGCAGTAGCCCCCCACGGCGGAGTGCGAGAGCTGGGGCACCCCCGCCGCCGTCATGTGG	37	14	36988298	CGGCAACCTGGGCAACATGAGCGAGCTGCCGCCGTACCAGGACACCATGA	R	NKX2-1;NKX2-1;NKX2-1-AS1	NM_001079668;NM_003317;NR_103710	Body;1stExon;TSS200	chr14:36986362-36990576	Island					14:36056114-36058568			NKX2-1;NKX2-1-AS1;RP11-896J10.3	ENST00000498187.2;ENST00000521292.2;ENST00000521945.1	1stExon;TSS200;3'UTR	NKX2-1;NKX2-1-AS1;RP11-896J10.3	ENST00000498187.2;ENST00000521292.2;ENST00000521945.1	1stExon;TSS200;3'UTR	chr14:36986965-36990695		chr12	56534748	60	50M	*	0	0	TCATGGTGTCCTGGTACGGCGGCAGCTCGCTCATGTTGCCCAGGTTGCCG	*	NM:i:2	MD:Z:0G15A33	AS:i:44	XS:i:0	0.130304	0.0407627	0.0160215
cg16038593	52675883	AACTCTTTAAAATTAACTCTCTACCTACTAACACCAAACTAATACTTTAC			II			TAGATAAAAGGATACAAAATTTCAACATCTGTTGCCATAAAGGGATAAGGAGAAGTGAAA[CG]CAAAGTATCAGTTTGGTGTCAGCAGGCAGAGAGCCAATTTCAAAGAGTTCAGGGGGACAG	37	10	103377514	CGCAAAGTATCAGTTTGGTGTCAGCAGGCAGAGAGCCAATTTCAAAGAGT	F	FBXW4	NM_022039	Body										FBXW4	ENST00000470093.1	3'UTR	FBXW4	ENST00000470093.1	3'UTR	chr10:103376985-103377575		chr19	45585087	60	50M	*	0	0	CGCAAAGTATCAGTTTGGTGTCAGCAGGCAGAGAGCCAATTTCAAAGAGT	*	NM:i:0	MD:Z:50	AS:i:50	XS:i:0	0.589786	0.211345	0.6181
cg15106452	86731104	CCCCCCACAAACCTAATTAACAATAATCTCTATATCTAAAAACCAAACAC			II			GCAGGCATGTCCCCCCCACAGGCCTGGTTGACAATGATCTCTGTGTCTGAGGGCCAGGCA[CG]CTTGGGTGCCAGAGTTGGGGTGGGCCGGGGAGCAGGCGGGAAGCAGGGGGCAGCCGGTAG	37	9	140115474	CCCCCACAGGCCTGGTTGACAATGATCTCTGTGTCTGAGGGCCAGGCACG	R	RNF208	NM_031297	1stExon	chr9:140115986-140118466	N_Shore								RNF208	ENST00000391553.1	1stExon	RNF208	ENST00000391553.1	1stExon			chr2	25243488	60	50M	*	0	0	CGTGCCTGGCCCTCAGACACAGAGATCATTGTCAACCAGGCCTGTGGGGG	*	NM:i:2	MD:Z:5T35A8	AS:i:40	XS:i:19	0.88194	0.905969	0.770292
cg23936031	13678821	TAACCCAAACTACCAATTACATAATTATAAAAATCATAATTCCATAAACA	10797891	TAACCCGAACTACCAATTACATAATTATAAAAATCATAATTCCGTAAACG	I	A	Red	TGCCATTGTAGCCGTAGCCGTACCTGCCGGAGTGCATGCTCGCCGAGTCCCTGAATTGCT[CG]CTCACGGAACTATGATCTCCATAATTATGCAACTGGTAGTCCGGGCCATTTGGATAGCGA	37	7	27183133	CGCTCACGGAACTATGATCTCCATAATTATGCAACTGGTAGTCCGGGCCA	F	HOXA5	NM_019102	1stExon	chr7:27182613-27185562	Island					7:27148127-27149665	7:27182652-27184498	Unclassified	HOXA5;HOXA5;HOXA3;HOXA-AS3;HOXA-AS3	ENST00000520854.1;ENST00000222726.3;ENST00000467897.2;ENST00000518848.1;ENST00000521197.1	TSS1500;1stExon;3'UTR;5'UTR;5'UTR	HOXA5;HOXA5;HOXA3;HOXA3;HOXA-AS3;HOXA-AS3	ENST00000520854.1;ENST00000222726.3;ENST00000518451.1;ENST00000467897.2;ENST00000518848.1;ENST00000521197.1	TSS1500;1stExon;3'UTR;3'UTR;5'UTR;5'UTR	chr7:27182245-27183595		chr6	52204257	60	50M	*	0	0	CGCTCACGGAACTATGATCTCCATAATTATGCAACTGGTAGTCCGGGCCA	*	NM:i:0	MD:Z:50	AS:i:50	XS:i:0	0.537075	0.675394	0.19304
cg09384937	19804146	CAACAAAACCAACCRCCTATTAAATAACTATAACAACCTATACTATAACC			II			CACCAGTGGAAGCGGCAATGGCAGCGCTCAACTCGTGTCTGCCGGAGCACGTTGTGCCCA[CG]GCCACAGCACAGGCTGCCACAGCCATCCAACAGGCGGCTGGTCTTGTTGCAGGCCCGGCC	37	12	49359996	CGGCCACAGCACAGGCTGCCACAGCCATCCAACAGGCGGCTGGTCTTGTT	F	WNT10B	NM_003394	Body	chr12:49363664-49364443	N_Shelf						12:49359415-49360064	Unclassified_Cell_type_specific	WNT10B;WNT10B	ENST00000407467.1;ENST00000403957.1	3'UTR;3'UTR	WNT10B;WNT10B	ENST00000407467.1;ENST00000403957.1	3'UTR;3'UTR			chr15	98772594	60	50M	*	0	0	CGGCCACAGCACAGGCTGCCACAGCCATCCAACAGGCGGCTGGTCTTGTT	*	NM:i:1	MD:Z:32G17	AS:i:45	XS:i:0	0.814028	0.824414	0.154771
cg25547997	55787945	TAAACRCCTCTAAATCTTTCATCTTAACTACTAACTATATCAAAATTCCC			II			TACTCCTGCGGTGAGCGCCTCTGAATCTTTCATCTTGACTGCTGACTGTATCAAAATTCC[CG]TGGTAATTGGATCAGGTGCAGTATTTTCCATGAGGATATTAAATCAGGCCTTCTGCCCAT	37	9	133862224	CGGGAATTTTGATACAGTCAGCAGTCAAGATGAAAGATTCAGAGGCGCTC	R																			chr9:133862065-133862295		chr2	31874564	60	50M	*	0	0	GAGCGCCTCTGAATCTTTCATCTTGACTGCTGACTGTATCAAAATTCCCG	*	NM:i:2	MD:Z:1T3T44	AS:i:44	XS:i:20	0.575196	0.771554	0.536369
cg04581327	28800528	AAAAAAAAAATTACTTCRTCCAAATCAACTAATAAAATATTCTACTCAAC			II			GAGACTGAATGCGCAATTAACGAAGTCAGCTTGCCAACTGGAAAGCCGGCCCCGCTTTCA[CG]TTGAGCAGAATACTCCACCAGCTGACTTGGACGAAGCAATTTCCTCCTCTCTCTCTCCCC	37	17	17687239	AGGAGGAAATTGCTTCGTCCAAGTCAGCTGGTGGAGTATTCTGCTCAACG	F	RAI1	NM_030665	5'UTR	chr17:17685016-17687240	Island				TRUE	17:17625786-17627998			RAI1	ENST00000353383.1	5'UTR	RAI1;RAI1	ENST00000353383.1;ENST00000395774.1	5'UTR;5'UTR	chr17:17687105-17687830		chr11	60177308	60	48M2S	*	0	0	CGTTGAGCAGAATACTCCACCAGCTGACTTGGACGAAGCAATTTCCTCCT	*	NM:i:1	MD:Z:8G39	AS:i:43	XS:i:0	0.140867	0.0989632	0.543901
cg22840076	90730589	TAACTATCCRCTCACAATTAAAAACTTTACATACCTATAATCAAAAACCC			II			GATCGGAGTAGTGGCTATCCGCTCACAATTGAGGGCTTTGCATACCTGTGGTCAGGAGCC[CG]TGCCAGCTATGGGGTCAGAAGGGGCCGTGTATGCTTCGAGATGAAGGTGAGTAGGAGCAA	37	19	41782156	CGGGCTCCTGACCACAGGTATGCAAAGCCCTCAATTGTGAGCGGATAGCC	R	HNRNPUL1;HNRNPUL1	NM_007040;NM_144732	Body;Body			low-CpG:46473910-46474044															chr7	25745139	60	35M15S	*	0	0	CGGGCTCCTGACCACAGGTATGCAAAGCCCTCAATTGTGAGCGGATAGCC	*	NM:i:0	MD:Z:35	AS:i:35	XS:i:0	0.77528	0.452629	0.78134
cg09436650	46654982	AATATACCAACAAAAATTTAACATTCTAACTATTCTTCTTCCTCTTCACC			II			TCGGGCCATTGCTTCTTGTGCTGCCATGGTGCCCCTATTGTTGCCCCTTTCTACAGAGAA[CG]GTGAAGAGGAAGAAGAACAGTCAGAATGTCAAACTTCTGTTGGTACATTGTTAGCCAAAA	37	2	32800335	CGGTGAAGAGGAAGAAGAACAGTCAGAATGTCAAACTTCTGTTGGTACAT	F	BIRC6-AS2;BIRC6	NR_125793;NM_016252	TSS1500;Body													BIRC6;BIRC6	ENST00000470250.1;ENST00000471232.1	TSS200;5'UTR			chr17	74677285	60	4S46M	*	0	0	CGGTGAAGAGGAAGAAGAACAGTCAGAATGTCAAACTTCTGTTGGTACAT	*	NM:i:1	MD:Z:11T34	AS:i:41	XS:i:22	0.910466	0.921872	0.0746346
cg10932874	29752289	CCCAAACTATAAATTTAAAACTCACCAATCAAAAAATAAAATCRACAAAC			II			CCCAAACCTCAGAAGGCCCCTTCTGCTGTGCCCAGAACTCCCCGCCCCTGCCCGCCCTTC[CG]TCTGTCGACCTCACTTCCTGACTGGTGAGTTTCAAACCCACAGCCTGGGACAGCACTACC	37	12	58135981	CCAGGCTGTGGGTTTGAAACTCACCAGTCAGGAAGTGAGGTCGACAGACG	F	AGAP2	NM_014770	TSS200	chr12:58130870-58132047	S_Shelf						12:58135666-58136315	Promoter_Associated	TSPAN31;AGAP2	ENST00000553221.1;ENST00000257897.3	5'UTR;TSS200	TSPAN31;TSPAN31;TSPAN31;AGAP2	ENST00000553221.1;ENST00000547311.1;ENST00000550528.1;ENST00000257897.3	5'UTR;5'UTR;5'UTR;TSS200	chr12:58135565-58136155		chr10	127075261	60	6S44M	*	0	0	CCAGGCTGTGGGTTTGAAACTCACCAGTCAGGAAGTGAGGTCGACAGACG	*	NM:i:2	MD:Z:12G21C9	AS:i:34	XS:i:19	0.0653957	0.0761505	0.798694
cg24446586	25722961	ACCTCAAAAAAAACAACAAATCATCACTCAATATTCTCACCAAAAACACA	11633236	ACCTCAAAAAAAACAACAAATCGTCACTCGATATTCTCACCGAAAACACG	I	T	Red	TTCTTTGTAGCCACCTCAGGGGAAGCAACAGATCGTCACTCGGTGTTCTCACCGAAAGCA[CG]TAATCGCCGGTGTAACTCATGTTGGCTGGGGGGCCTCCCGGCGCGCGCGGAGAGGCTGGG	37	7	27225078	CGTGCTTTCGGTGAGAACACCGAGTGACGATCTGTTGCTTCCCCTGAGGT	R	HOXA11AS;HOXA11	NR_002795;NM_005523	Body;TSS1500	chr7:27225050-27225629	Island					7:27190555-27192145			HOXA11-AS;HOXA11-AS;HOXA11-AS;HOXA11-AS;HOXA11-AS;HOXA11-AS;HOXA11-AS;HOXA11	ENST00000520360.1;ENST00000522863.1;ENST00000520395.1;ENST00000522674.1;ENST00000522674.1;ENST00000517723.1;ENST00000517723.1;ENST00000006015.3	5'UTR;5'UTR;TSS200;1stExon;5'UTR;1stExon;5'UTR;TSS1500	HOXA11-AS;HOXA11-AS;HOXA11-AS;HOXA11-AS;HOXA11-AS;HOXA11-AS;HOXA11-AS;HOXA11;HOXA11	ENST00000520360.1;ENST00000522863.1;ENST00000520395.1;ENST00000522674.1;ENST00000522674.1;ENST00000517723.1;ENST00000517723.1;ENST00000006015.3;ENST00000517402.1	5'UTR;5'UTR;TSS200;1stExon;5'UTR;1stExon;5'UTR;TSS1500;TSS1500	chr7:27223460-27226695		chr6	52245987	60	50M	*	0	0	ACCTCAGGGGAAGCAACAGATCGTCACTCGGTGTTCTCACCGAAAGCACG	*	NM:i:0	MD:Z:50	AS:i:50	XS:i:0	0.146512	0.0293378	0.193068
cg01882930	65777910	CTTCTAAAAAACCTTTTCCACCAACAAACRAAACCTAAATAAAACTCATC			II			CTCATTGCCGGCTTCTAAGGAGCCTTTTCCACCAGCAAGCGGAGCCTGGATGGAGCTCAT[CG]GGCAGAGCCGAGCGGAGCTGAGCAGAGGTCCACAAGGTTAATTTAAGTTACACGCATTCA	37	22	39713008	TTCTAAGGAGCCTTTTCCACCAGCAAGCGGAGCCTGGATGGAGCTCATCG	R	RPL3;RNU86;RPL3	NM_000967;NR_000026;NM_001033853	Body;TSS200;Body	chr22:39715473-39715945	N_Shelf						22:39712897-39713020	Promoter_Associated	RPL3	ENST00000465618.1	3'UTR	RPL3;RPL3;RPL3;RPL3	ENST00000484358.1;ENST00000484358.1;ENST00000420536.1;ENST00000465618.1	3'UTR;1stExon;ExonBnd;3'UTR	chr22:39712840-39713050		chr15	80081145	60	50M	*	0	0	TTCTAAGGAGCCTTTTCCACCAGCAAGCGGAGCCTGGATGGAGCTCATCG	*	NM:i:2	MD:Z:21G18A9	AS:i:40	XS:i:20	0.738212	0.907284	0.746594
cg22811818	84765825	AAACTAACAAAACTAAAACTACATAAATCTCTAAACACAAACAAACAACA	5618373	GAACTAACGAAACTAAAACTACGTAAATCTCTAAACGCAAACGAACGACG	I	A	Red	GTGAGCTGCCGCCGCCGCCGCCGCCGCCGCCGCCGCCGCCGCTGCCGGGGGAGGGGCGGC[CG]CCGCCCGCCTGCGCTCAGAGACTCACGCAGCCCCAGTCCCGCCAGTCCGCCAACACAGTA	37	3	9439389	CGCCGCCCGCCTGCGCTCAGAGACTCACGCAGCCCCAGTCCCGCCAGTCC	F	SETD5;LOC440944	NM_001080517;NR_027007	TSS200;TSS1500	chr3:9437945-9439760	Island	high-CpG:9414290-9414616				3:9412946-9415320	3:9438198-9439473	Promoter_Associated	RP11-58B17.1;SETD5;SETD5	ENST00000468186.1;ENST00000402466.1;ENST00000406341.1	TSS1500;TSS200;TSS200	RP11-58B17.1;RP11-58B17.1;RP11-58B17.1;RP11-58B17.1;RP11-58B17.1;RP11-58B17.1;RP11-58B17.1;RP11-58B17.1;SETD5;SETD5;RP11-58B17.1;RP11-58B17.1;RP11-58B17.1;SETD5;SETD5;SETD5;RP11-58B17.1;RP11-58B17.1;RP11-58B17.1;RP11-58B17.1;SETD5;SETD5;RP11-58B17.1;SETD5;RP11-58B17.1;RP11-58B17.1	ENST00000521267.1;ENST00000520629.1;ENST00000498199.1;ENST00000489616.1;ENST00000468186.1;ENST00000524210.1;ENST00000480904.2;ENST00000383834.2;ENST00000450326.1;ENST00000431285.1;ENST00000521609.1;ENST00000467069.2;ENST00000494680.2;ENST00000463180.1;ENST00000478475.1;ENST00000415650.1;ENST00000481221.2;ENST00000522525.1;ENST00000520447.1;ENST00000518437.1;ENST00000443339.1;ENST00000406341.1;ENS…	TSS1500;TSS1500;TSS1500;TSS1500;TSS1500;TSS1500;TSS1500;TSS1500;TSS200;1stExon;TSS1500;TSS1500;TSS1500;TSS200;TSS200;TSS200;TSS1500;TSS1500;TSS1500;TSS1500;TSS200;TSS200;TSS1500;5'UTR;3'UTR;3'UTR	chr3:9439380-9440935		chr6	113077443	60	50M	*	0	0	CGCCGCCCGCCTGCGCTCAGAGACTCACGCAGCCCCAGTCCCGCCAGTCC	*	NM:i:1	MD:Z:35T14	AS:i:45	XS:i:0	0.0337034	0.0161117	0.0325333
cg17921464	23752570	CAACAAAACCAAACCAAAAACTCAACAAAATCCAAAAACTAAAAACAACA	53655576	CAACGAAACCGAACCGAAAACTCAACGAAATCCGAAAACTAAAAACAACG	I	A	Red	GGAGGGGAGGGGACTCCCCCGGACTGCCTCAGGGGGGCCCGGCCATGGGGCCGCCCTGCT[CG]CTGCCCCCAGCCCCCGGACCCCGCTGAGCCCCCGGCCCGGCTCCGCTGTCGCCGCCGCCT	37	12	58132114	CGCTGCCCCCAGCCCCCGGACCCCGCTGAGCCCCCGGCCCGGCTCCGCTG	F	AGAP2;AGAP2	NM_001122772;NM_014770	TSS200;Body	chr12:58129828-58130361	S_Shore					12:56416163-56419088			TSPAN31;AGAP2	ENST00000553221.1;ENST00000547588.1	5'UTR;TSS200	TSPAN31;AGAP2;TSPAN31;AGAP2	ENST00000553221.1;ENST00000328568.4;ENST00000547311.1;ENST00000547588.1	5'UTR;TSS1500;TSS1500;TSS200			chr10	127079488	60	50M	*	0	0	CAGCGGAGCCGGGCCGGGGGCTCAGCGGGGTCCGGGGGCTGGGGGCAGCG	*	NM:i:1	MD:Z:25A24	AS:i:45	XS:i:0	0.937178	0.921031	0.306545
cg06679494	1642872	CCACCCTCACTCTAACACCACAATATAATTTAAACATAACCACAATACCA	79640845	CCACCCTCGCTCTAACACCACAATATAATTTAAACGTAACCACAATACCG	I	T	Red	GCGGTGCCTCCCCCACCCTCGCTCTAACACCACAGTGTGGTTTGGACGTGGCCACAGTGC[CG]TACAAACCACAGTGTGCTGCTGGGGCGGGAGCAGGACCGGGGTGGGTTGAAAGGAAGAGA	37	17	6921295	CGGCACTGTGGCCACGTCCAAACCACACTGTGGTGTTAGAGCGAGGGTGG	R	MIR497;MIR195	NR_030178;NR_029712	Body;TSS1500	chr17:6917569-6918539	S_Shelf								MIR497HG;MIR195;MIR497	ENST00000443997.1;ENST00000385194.1;ENST00000385056.1	3'UTR;TSS1500;1stExon	MIR497HG;MIR497HG;MIR195;MIR497;MIR497HG	ENST00000443997.1;ENST00000572453.1;ENST00000385194.1;ENST00000385056.1;ENST00000572547.1	3'UTR;1stExon;TSS1500;1stExon;3'UTR	chr17:6921140-6921370		chr11	70234752	60	48M2S	*	0	0	CGGCACTGTGGCCACGTCCAAACCACACTGTGGTGTTAGAGCGAGGGTGG	*	NM:i:0	MD:Z:48	AS:i:48	XS:i:20	0.112035	0.079516	0.935751
cg25486757	37644533	ATTTTCCRAAAAAATCTAAATCAATTAAACTCAATCCRAAAAAAACCAAC			II			GGGCGCCCCCTCCCTCCCCACGAGGCGGCCCAGACAGGCCGGCTACGCCGCCCGCGCGCT[CG]CTGGCTCTCCCCGGACTGAGCCTAATTGATCCAGACTTCCTCGGAAAATGCCCGAGGAAC	37	3	73674074	CGCTGGCTCTCCCCGGACTGAGCCTAATTGATCCAGACTTCCTCGGAAAA	F	PDZRN3	NM_015009	TSS200	chr3:73673230-73674375	Island					3:73755921-73757128			PDZRN3-AS1;PDZRN3;PDZRN3;PDZRN3;PDZRN3	ENST00000478988.1;ENST00000263666.4;ENST00000263666.4;ENST00000308537.4;ENST00000416926.1	5'UTR;1stExon;5'UTR;TSS200;TSS200	PDZRN3-AS1;PDZRN3;PDZRN3;PDZRN3;PDZRN3	ENST00000478988.1;ENST00000263666.4;ENST00000263666.4;ENST00000308537.4;ENST00000416926.1	5'UTR;1stExon;5'UTR;TSS200;TSS200	chr3:73673585-73674815		chr6	101377995	60	5S45M	*	0	0	CGCTGGCTCTCCCCGGACTGAGCCTAATTGATCCAGACTTCCTCGGAAAA	*	NM:i:2	MD:Z:8A16C19	AS:i:35	XS:i:0	0.382883	0.157823	0.338727
cg23086720	50720836	ACAATTTAACACAATAAAATAAAACCAAACTAACTCTCAACCAACATAAC			II			GCTTTAAAAAGTCAGCCATGAACCAGAAGGCAGTTGGTGCAGCTTGTGTGTGATTCCTAA[CG]TCATGTTGGCTGAGAGCCAGCCTGGTTTTATTTCACTGTGTCAAATTGTACCTCCTTATT	37	1	84767324	CGTCATGTTGGCTGAGAGCCAGCCTGGTTTTATTTCACTGTGTCAAATTG	F	SAMD13;SAMD13;SAMD13;SAMD13	NM_001134663;NM_001134664;NM_001134663;NM_001010971	1stExon;TSS1500;5'UTR;Body	chr1:84764108-84764906	S_Shelf				TRUE		1:84767089-84767406	Unclassified_Cell_type_specific	SAMD13;SAMD13;SAMD13;SAMD13;SAMD13	ENST00000370668.3;ENST00000370669.1;ENST00000370670.2;ENST00000394834.3;ENST00000394834.3	TSS1500;TSS200;TSS1500;1stExon;5'UTR	SAMD13;SAMD13;SAMD13;SAMD13;SAMD13;SAMD13;SAMD13	ENST00000370668.3;ENST00000463429.1;ENST00000370669.1;ENST00000479082.1;ENST00000370670.2;ENST00000394834.3;ENST00000394834.3	TSS1500;TSS200;TSS200;TSS200;TSS1500;1stExon;5'UTR	chr1:84766720-84767415		chr3	146682441	60	50M	*	0	0	CAATTTGACACAGTGAAATAAAACCAGGCTGGCTCTCAGCCAACATGACG	*	NM:i:2	MD:Z:34T0G14	AS:i:40	XS:i:19	0.0521781	0.0686631	0.0958431
cg14807945	40722959	ATTAATATTCAAACCAAATCAACAAATTCTATTTACCCRACTCCRCTACC			II			TCCGCGGGTCTGCACTTGCCTTCCGAACAACTGCACAACAGGTGCAAATTAAAATGAAAA[CG]GCAGCGGAGCCGGGCAAACAGAATCTGCTGACCTGGTTTGAATACCAATTGACGGGGGAA	37	2	145189102	CGGCAGCGGAGCCGGGCAAACAGAATCTGCTGACCTGGTTTGAATACCAA	F	ZEB2;ZEB2	NM_014795;NM_001171653	Body;Body						TRUE							ZEB2;ZEB2;ZEB2;ZEB2;ZEB2;ZEB2;ZEB2;ZEB2;ZEB2;ZEB2	ENST00000440875.1;ENST00000431672.2;ENST00000472146.1;ENST00000465308.1;ENST00000461784.1;ENST00000560384.1;ENST00000476394.1;ENST00000434448.1;ENST00000479735.1;ENST00000453352.1	TSS1500;3'UTR;3'UTR;3'UTR;3'UTR;3'UTR;3'UTR;3'UTR;3'UTR;3'UTR	chr2:145189000-145189255		chr2	45024691	60	50M	*	0	0	CGGCAGCGGAGCCGGGCAAACAGAATCTGCTGACCTGGTTTGAATACCAA	*	NM:i:2	MD:Z:6T0A42	AS:i:42	XS:i:19	0.688909	0.846544	0.452481
cg14509153	34692252	TTCAAATCCRATACCAATATCAAAAAAATCCATAATACTAAATCAAAACC			II			GCTGCCAGATGTTCAGATCCGATGCCAATGTCAGAGAAGTCCATAGTGCTGGGTCAAGGC[CG]TGGCCAGCGGGAGCCTCAGCTGCAGTGTGGGGAGGGGGGCTAGGGGCCTGCAATAGACCT	37	9	127274614	CGGCCTTGACCCAGCACTATGGACTTCTCTGACATTGGCATCGGATCTGA	R									TRUE										chr9:127274385-127274650		chr2	38718830	60	50M	*	0	0	TCAGATCCGATGCCAATGTCAGAGAAGTCCATAGTGCTGGGTCAAGGCCG	*	NM:i:1	MD:Z:31C18	AS:i:45	XS:i:0	0.38761	0.189448	0.190164
cg17008497	57753208	AATTAACAACCAAAAAACTTTATCACAAATATCACACAAATTAAAACCTC			II			CAATTAAATGTGATTGACAACCAGAGAACTTTATCACAGATGTCACACAGATTAGAGCCT[CG]TCGACCATAGACATTTCAAATGCCCAAAGCAACAGTTTGTCTCCAGTCCACAATCTTTCA	37	2	173916484	CGAGGCTCTAATCTGTGTGACATCTGTGATAAAGTTCTCTGGTTGTCAAT	R	RAPGEF4;RAPGEF4;RAPGEF4;RAPGEF4;RAPGEF4	NM_001282901;NM_007023;NM_001100397;NM_001282900;NM_001282899	Body;Body;Body;Body;Body													RAPGEF4;RAPGEF4	ENST00000484645.1;ENST00000498533.1	5'UTR;5'UTR	chr2:173916240-173916550		chr2	72256317	60	50M	*	0	0	ATTGACAACCAGAGAACTTTATCACAGATGTCACACAGATTAGAGCCTCG	*	NM:i:0	MD:Z:50	AS:i:50	XS:i:0	0.590388	0.332544	0.866114
cg24460268	14647848	AAACTTTTCCCCACRATCTAACTACTTAAAATAACATCCAAAATCAAATC			II			GCCATTAGACAAGGCTTTTCCCCACGATCTGACTGCTTGAAGTGACATCCAGGATCAGGT[CG]ATCCTGTATCCAGGAATCATGACCCTCCCTGAGGCACCAGTCATCATGAGACAGTCAGTG	37	13	51995368	CGACCTGATCCTGGATGTCACTTCAAGCAGTCAGATCGTGGGGAAAAGCC	R	INTS6;INTS6	NM_012141;NM_001039937	Body;Body						TRUE				INTS6;INTS6;INTS6;INTS6	ENST00000497989.1;ENST00000425000.1;ENST00000497989.1;ENST00000491723.1	1stExon;5'UTR;5'UTR;3'UTR	INTS6;INTS6;INTS6;INTS6;INTS6;INTS6;INTS6	ENST00000497989.1;ENST00000469430.1;ENST00000425000.1;ENST00000486195.1;ENST00000497989.1;ENST00000466784.1;ENST00000491723.1	1stExon;3'UTR;5'UTR;3'UTR;5'UTR;3'UTR;3'UTR	chr13:51995340-51995670		chr14	62733700	60	50M	*	0	0	GGCTTTTCCCCACGATCTGACTGCTTGAAGTGACATCCAGGATCAGGTCG	*	NM:i:1	MD:Z:16A33	AS:i:45	XS:i:0	0.590732	0.804345	0.812638
cg16520038	88630170	AAACAATAACACAATATAAAAAAAACTCTAACCAACAACAAAAACATACC			II			CAGAGGGAGCCCGTGAGCTGAGTGGGCCAGGGACTGGGAGAAGGAGTGAGGAGGCAGGGC[CG]GCATGCCTCTGCTGCTGGCCAGAGCTCTTTTCACATTGTGCTACTGTCTGCACCTGTCAC	37	11	57408660	GACAGTAGCACAATGTGAAAAGAGCTCTGGCCAGCAGCAGAGGCATGCCG	F	MIR130A	NR_029673	TSS200										MIR130A;AP000662.4	ENST00000385274.1;ENST00000530595.1	TSS200;5'UTR	MIR130A;AP000662.4;AP000662.4	ENST00000385274.1;ENST00000528466.1;ENST00000530595.1	TSS200;5'UTR;5'UTR	chr11:57408485-57408775		chr2	84741152	60	50M	*	0	0	GACAGTAGCACAATGTGAAAAGAGCTCTGGCCAGCAGCAGAGGCATGCCG	*	NM:i:2	MD:Z:27C11A10	AS:i:40	XS:i:19	0.371141	0.301749	0.47051
cg26568180	83661526	TTCCTCRATTTATTTAAAACACTTCCTTATAAAACTATACAAACTAAAAC			II			ACGGGACAGCATCAGGCTGGGTTGAATGGAGAGCTCAGCCCCTGACCTCACCCTCTGAGG[CG]CCTCAGCCTGCACAGCCTTATAAGGAAGTGCCCCAAACAAACCGAGGAAGCAACCTCCGG	37	1	156634894	CGCCTCAGCCTGCACAGCCTTATAAGGAAGTGCCCCAAACAAACCGAGGA	F							chr1:156634807-156634807				1:156634792-156634965	Unclassified_Cell_type_specific							chr1:156634245-156635115		chr3	87982961	60	50M	*	0	0	TCCTCGGTTTGTTTGGGGCACTTCCTTATAAGGCTGTGCAGGCTGAGGCG	*	NM:i:2	MD:Z:5A30A13	AS:i:40	XS:i:19	0.226324	0.158573	0.364655
cg22643811	73767109	CTAACCAAAATCATAAACRCCCAAAAAATTAAAAACATACTAAACAAAAC			II			CGCGGGCGCCGCGGCTTCAATGGCGCCATCGCCCAGGACCGGCAGCCGGCAAGATGCGAC[CG]CCCTGCCCAGCATGTCCTCAACTTTCTGGGCGTTCATGATCCTGGCCAGCCTGCTCATCG	37	22	48885446	CGCCCTGCCCAGCATGTCCTCAACTTTCTGGGCGTTCATGATCCTGGCCA	F	FAM19A5	NM_001082967	1stExon	chr22:48884884-48887043	Island					22:47263607-47265182			FAM19A5	ENST00000402357.1	1stExon	FAM19A5;FAM19A5	ENST00000402357.1;ENST00000336769.5	1stExon;1stExon	chr22:48883865-48886575		chr15	87544533	60	50M	*	0	0	CGCCCTGCCCAGCATGTCCTCAACTTTCTGGGCGTTCATGATCCTGGCCA	*	NM:i:2	MD:Z:27T5A16	AS:i:40	XS:i:0	0.224055	0.137952	0.124702
cg00038376	79802152	AAAATCAATAAAACATACAATAAAACCAAAATACTACCATTTATCACRCC			II			AATAGTCATTTTCCTATTTGCTGCCTCATTGAGCATGATGAATGATTGGAGTCAGAGAAG[CG]GCGTGATAAATGGCAGCACCTTGGCTCCATTGCATGCCCTATTGATTCTCCTTCTTTATT	37	5	77165147	CGGCGTGATAAATGGCAGCACCTTGGCTCCATTGCATGCCCTATTGATTC	F													TBCA	ENST00000522370.1	TSS1500	TBCA	ENST00000522370.1	TSS1500	chr5:77165000-77165255		chr13	94685334	60	50M	*	0	0	GAATCAATAGGGCATGCAATGGAGCCAAGGTGCTGCCATTTATCACGCCG	*	NM:i:1	MD:Z:39C10	AS:i:45	XS:i:0	0.911097	0.932231	0.874638
cg04355791	1602378	CTCTCTTCTAATTAATAAATAACRATTTTAATCCRCACCAATAAACTAAC			II			GGAAATGTGAGCTCTCTTCTGATTGGTGGGTGACGATTTTAGTCCGCACCAATGAGCTGG[CG]GCCTCGTCTGTATTTATTTAGTGCTCTGGGGGAGTTTTTCTCTTTACGCAGCGCCTGTAG	37	11	43602436	TCTCTTCTGATTGGTGGGTGACGATTTTAGTCCGCACCAATGAGCTGGCG	R	MIR129-2	NR_029697	TSS1500	chr11:43602545-43603215	N_Shore			CDMR	TRUE	11:43558996-43559858	11:43602237-43602490	Unclassified_Cell_type_specific	MIR129-2	ENST00000362207.1	TSS1500	MIR129-2;HSD17B12;HSD17B12;HSD17B12	ENST00000362207.1;ENST00000526615.1;ENST00000532864.1;ENST00000533358.1	TSS1500;5'UTR;5'UTR;5'UTR	chr11:43602285-43603115		chr2	94241977	60	50M	*	0	0	CGCCAGCTCATTGGTGCGGACTAAAATCGTCACCCACCAATCAGAAGAGA	*	NM:i:1	MD:Z:16T33	AS:i:45	XS:i:19	0.304505	0.231605	0.117757
cg04130851	26663965	ATTAACCTTAAAAAAAACTCATTTTCAACCCACTTAAACCACTAAACTAC			II			TTCTTTCTGCCTCATGCTCTCTCCAACAGGCTTGCAGCCAATTTACTGGAGCAGGGATGA[CG]TAGCCCAGTGGCTCAAGTGGGCTGAAAATGAGTTTTCTTTAAGGCCAATTGACAGCAACA	37	12	11992105	TTGGCCTTAAAGAAAACTCATTTTCAGCCCACTTGAGCCACTGGGCTACG	F	ETV6;RNU6-19P	NM_001987;NR_046487	Body;Body						TRUE										chr12:11991965-11992455		chr6	134222896	60	50M	*	0	0	CGTAGCCCAGTGGCTCAAGTGGGCTGAAAATGAGTTTTCTTTAAGGCCAA	*	NM:i:2	MD:Z:24A23C1	AS:i:43	XS:i:20	0.740229	0.574563	0.48974
cg02968429	97747336	AAAAACTCAATAAACTAATCACAAAAAAACCACTTCTACCAACCCCAACA	67788850	AAAAACTCAATAAACTAATCGCGAAAAAACCACTTCTACCAACCCCGACG	I	C	Grn	GTTCACTATATAGAGAGCTCAGTGAGCTGATCGCGGAGAAGCCACTTCTGCCAGCCCCGG[CG]CCTATAAATCGCATTCCCTCCCGCGCCCCCCTTTTTAGCATATTTGATCACTTTGATTCT	37	15	96873954	CGCCGGGGCTGGCAGAAGTGGCTTCTCCGCGATCAGCTCACTGAGCTCTC	R	NR2F2;NR2F2	NM_021005;NM_001145155	TSS200;Body	chr15:96873408-96877721	Island	high-CpG:94674791-94675270				15:94674413-94676109	15:96873561-96874038	NonGene_Associated_Cell_type_specific	NR2F2;NR2F2	ENST00000394166.3;ENST00000394166.3	5'UTR;1stExon	NR2F2;NR2F2	ENST00000394166.3;ENST00000394166.3	5'UTR;1stExon	chr15:96873300-96875030		chr7	70361715	60	50M	*	0	0	CGCCGGGGCTGGCAGAAGTGGCTTCTCCGCGATCAGCTCACTGAGCTCTC	*	NM:i:0	MD:Z:50	AS:i:50	XS:i:0	0.0159967	0.00829904	0.0152637
cg03298890	11795256	AAACATTAACRTAATTAACCAAAACTTAAAACATCTCTTCCAACACCAAC			II			TCAGGTTCTGGATCTGCCTGAATTTGCTGCACATCATGTGGAGACACTGATGACCTCCTG[CG]CTGGTGCTGGAAGAGATGCTTCAAGCCTTGGCCAATCACGTTAATGTTCTCCAAAGCATT	37	3	129547043	CGCTGGTGCTGGAAGAGATGCTTCAAGCCTTGGCCAATCACGTTAATGTT	F	TMCC1;TMCC1	NM_001128224;NM_001017395	5'UTR;Body										TMCC1	ENST00000426664.2	5'UTR	TMCC1;TMCC1;TMCC1;TMCC1	ENST00000505924.1;ENST00000513411.1;ENST00000505616.1;ENST00000426664.2	3'UTR;5'UTR;5'UTR;5'UTR			chr6	116134152	60	50M	*	0	0	CGCTGGTGCTGGAAGAGATGCTTCAAGCCTTGGCCAATCACGTTAATGTT	*	NM:i:1	MD:Z:41A8	AS:i:45	XS:i:20	0.928981	0.932235	0.918815
cg13010209	81754321	CRACTATAAATCAAAAACCAATTCCCACCAATCTTTCTAAAATTCAAAAC			II			CTCTCACCCACAATAGATGTGGGGGGCGGGGAGGTCGAGGTGAGGATTAGGGCGGGGAGA[CG]CTTTGAACCCCAGAAAGACTGGTGGGAACTGGTTCTTGACTCACAGCCGAGAGAGGGGGG	37	11	119567864	CGCTTTGAACCCCAGAAAGACTGGTGGGAACTGGTTCTTGACTCACAGCC	F	PVRL1;PVRL1;PVRL1	NM_203286;NM_203285;NM_002855	Body;Body;Body						TRUE										chr11:119567045-119567935		chr9	43773113	60	5S45M	*	0	0	GGCTGTGAGTCAAGAACCAGTTCCCACCAGTCTTTCTGGGGTTCAAAGCG	*	NM:i:1	MD:Z:29C15	AS:i:40	XS:i:22	0.708685	0.839449	0.918441
cg11190248	13770163	CAATAACTCTTAACACRCAAATAAATTAACACAATAAAACRACTCCRACC			II			GCACAAAAGGGCCGCTTTATTACCTCCCGCGGGCCGGGAATTGCTGCTCTCTCCCAGCAG[CG]GCCGGAGCCGCTTTATTGTGTTAACCCATTTGCGTGTCAAGAGCTATTGGGCGCTTTCTC	37	12	110156389	CGGCCGGAGCCGCTTTATTGTGTTAACCCATTTGCGTGTCAAGAGCTATT	F	C12orf34	NM_032829	5'UTR	chr12:110156267-110156496	Island					12:108640666-108640905	12:110156194-110157952	Unclassified	C12orf34;C12orf34	ENST00000543653.1;ENST00000538780.1	5'UTR;5'UTR	C12orf34;C12orf34	ENST00000543653.1;ENST00000538780.1	5'UTR;5'UTR	chr12:110156205-110156555		chr5	114571701	60	12M1D38M	*	0	0	CGGCCGGAGCCGCTTTATTGTGTTAACCCATTTGCGTGTCAAGAGCTATT	*	NM:i:1	MD:Z:12^C38	AS:i:43	XS:i:0	0.267772	0.18541	0.447364
cg10289385	6621181	TATCTATATATATAACCTAATAACTACTATAATACACATCCTAAACTCAC			II			TCCTTGCGCTGGTGGTAGGTCTCTCCAACTTTGATGTGAGCCACCAGGCTGCCCCCTGTG[CG]TGAGTCCAGGATGTGTACCACAGTAGCCATCAGGTCATACACATAGACACCATGCTCCTC	37	12	56716460	GTCTATGTGTATGACCTGATGGCTACTGTGGTACACATCCTGGACTCACG	F	PAN2;PAN2;PAN2	NM_014871;NM_001127460;NM_001166279	Body;Body;Body													PAN2;PAN2;PAN2;PAN2	ENST00000547226.1;ENST00000550028.1;ENST00000552630.1;ENST00000551359.1	3'UTR;TSS200;TSS200;3'UTR			chr10	128315547	60	50M	*	0	0	GTCTATGTGTATGACCTGATGGCTACTGTGGTACACATCCTGGACTCACG	*	NM:i:1	MD:Z:8A41	AS:i:45	XS:i:19	0.89949	0.917266	0.90264
cg15330117	53689945	CTTAAATTACATCACACCACAACTATCTACAAACACTAAACTACCTAACA	27662215	CTTAAATTACGTCGCGCCACAACTATCTACGAACACTAAACTACCTAACG	I	C	Grn	CACTAGAACCTCCTTAAGTTGCGTCGCGCCACAGCTGTCTGCGAACACTGAGCTGCCTGG[CG]CCGTCTTGATACTTTCAGAAAGAATGCATTCCCTGTAAAAAAAAAAAAAAAATACTGAGA	37	10	8096669	CTTAAGTTGCGTCGCGCCACAGCTGTCTGCGAACACTGAGCTGCCTGGCG	R	FLJ45983;GATA3;GATA3;GATA3;GATA3;FLJ45983	NR_024255;NM_002051;NM_001002295;NM_001002295;NM_002051;NR_024256	TSS1500;5'UTR;1stExon;5'UTR;1stExon;TSS1500	chr10:8091374-8098329	Island	high-CpG:8136545-8136785		DMR					RP11-379F12.3;RP11-379F12.7;GATA3;GATA3;GATA3;GATA3;GATA3	ENST00000458727.1;ENST00000355358.1;ENST00000346208.3;ENST00000379328.3;ENST00000379328.3;ENST00000544011.1;ENST00000544011.1	TSS1500;TSS1500;TSS200;1stExon;5'UTR;1stExon;5'UTR	RP11-379F12.3;GATA3;RP11-379F12.3;RP11-379F12.7;GATA3;GATA3;GATA3;GATA3;GATA3	ENST00000417359.1;ENST00000481743.1;ENST00000458727.1;ENST00000355358.1;ENST00000346208.3;ENST00000379328.3;ENST00000379328.3;ENST00000544011.1;ENST00000544011.1	TSS1500;5'UTR;TSS1500;TSS1500;TSS200;1stExon;5'UTR;1stExon;5'UTR	chr10:8095665-8097355		chr2	9878571	60	50M	*	0	0	CGCCAGGCAGCTCAGTGTTCGCAGACAGCTGTGGCGCGACGCAACTTAAG	*	NM:i:0	MD:Z:50	AS:i:50	XS:i:0	0.042819	0.0292929	0.0486241
cg03167633	66605113	TAACTATTTTTAACTAACATCATCAATTTTATTTTATATTAATCACCTCC			II			AGCTTTGTGCTTAGCTGTTTTTGACTGACATCATCAATTTTATTTTATGTTGGTCACCTC[CG]GTAACAGGAAAAAATGGCCTAGGGTTGATAACACATGCTTTTTTTTTCTTTTAGTATTAA	37	2	145338509	CGGAGGTGACCAACATAAAATAAAATTGATGATGTCAGTCAAAAACAGCT	R									TRUE										chr2:145338260-145338510		chr2	45169957	60	50M	*	0	0	AGCTGTTTTTGACTGACATCATCAATTTTATTTTATGTTGGTCACCTCCG	*	NM:i:1	MD:Z:5G44	AS:i:45	XS:i:22	0.551702	0.307028	0.874244
cg25692621	77798932	AAAAAATCCACAAACTATCRACTAATTTTATCCCAAAATTATACTAATCC			II			AATGTAGTGACAGCCAAGAAGGATATTTTGAAGTTTGAAATGATCCCTATATAAATAGAA[CG]GATCAGCATAACTTTGGGATAAAATTAGCCGACAGTTTGTGGACTCTCCAGCATGCGCCT	37	7	95115163	CGGATCAGCATAACTTTGGGATAAAATTAGCCGACAGTTTGTGGACTCTC	F	ASB4;ASB4	NM_145872;NM_016116	TSS200;TSS200										ASB4;ASB4	ENST00000428113.1;ENST00000257621.4	TSS200;5'UTR	ASB4;ASB4	ENST00000428113.1;ENST00000257621.4	TSS200;5'UTR	chr7:95115060-95115250		chr6	5390490	60	50M	*	0	0	CGGATCAGCATAACTTTGGGATAAAATTAGCCGACAGTTTGTGGACTCTC	*	NM:i:2	MD:Z:3G29G16	AS:i:41	XS:i:19	0.842705	0.895299	0.120065
cg20340029	46690839	TCCAAATTCTTACCCATAACTAAAACCTAAAATATATTTAATCCRAACTC			II			CTTATACCTGGTCCAGATTCTTGCCCATAACTGAGACCTGAAGTGTGTTTGGTCCGAACT[CG]TAAAGTCTGGGCCCTCTGTTGACGGGCCATATCGCATGTCTGATTTGGATGCCATATCTG	37	1	33415223	CGAGTTCGGACCAAACACACTTCAGGTCTCAGTTATGGGCAAGAATCTGG	R	RNF19B;RNF19B;RNF19B	NM_001300826;NM_153341;NM_001127361	Body;Body;Body																chr1:33415160-33415535		chr4	129071888	60	50M	*	0	0	CGAGTTCGGACCAAACACACTTCAGGTCTCAGTTATGGGCAAGAATCTGG	*	NM:i:2	MD:Z:14G20C14	AS:i:40	XS:i:0	0.924785	0.920815	0.898227
cg05516295	5751101	RAAATAAAACCATCATCTCCTTCCTAAATCCAAATATAAAAATTAAAATC			II			ATAGTGATTCCGGGGTAAGGCCATCATCTCCTTCCTAAATCCAAATATAAAAGTTGAAAT[CG]TATTTGTTAAAACTGTCATGTTGAATTTGTGGCCCAGATTGTTTTCCCGAGGCCTGCTGG	37	5	134526124	CGATTTCAACTTTTATATTTGGATTTAGGAAGGAGATGATGGCCTTACCC	R				chr5:134526927-134527419	N_Shore			CDMR					CTC-203F4.1;CTC-349C3.1	ENST00000432382.3;ENST00000505828.1	5'UTR;5'UTR	CTC-203F4.1;CTC-349C3.1	ENST00000432382.3;ENST00000505828.1	5'UTR;5'UTR	chr5:134526120-134526670		chr13	55962326	60	50M	*	0	0	GGGTAAGGCCATCATCTCCTTCCTAAATCCAAATATAAAAGTTGAAATCG	*	NM:i:2	MD:Z:16C24C8	AS:i:40	XS:i:20	0.769873	0.835824	0.741857
cg23019935	92757176	AATCTAAAAAATATATTTAATAAAACTATCCTAACTACCCTCRAACCTCC			II			TCTTGTAGAGAGGTCTGAAGAATGTGTTTGATGAGGCTATCCTAGCTGCCCTCGAGCCTC[CG]GAAACTCAACCCAAAAGGAAGTGCTGTATATTCTAAACTGTTTTCTCCTTCCCTTCTTTG	37	1	22416488	CGGAGGCTCGAGGGCAGCTAGGATAGCCTCATCAAACACATTCTTCAGAC	R	CDC42;CDC42;CDC42	NM_044472;NM_001039802;NM_001791	Body;Body;Body						TRUE		1:22416484-22416664	Promoter_Associated_Cell_type_specific	CDC42	ENST00000498236.1	5'UTR	CDC42	ENST00000498236.1	5'UTR	chr1:22416260-22416615		chr4	137322566	60	50M	*	0	0	CGGAGGCTCGAGGGCAGCTAGGATAGCCTCATCAAACACATTCTTCAGAC	*	NM:i:0	MD:Z:50	AS:i:50	XS:i:21	0.111324	0.127394	0.760964
cg25773490	6800404	CRTTCCCTCCCAAAAAACRAAAACTTACTTCATTTCCCTAAAACAAATTC			II			CCGTCCTCCCCCGTTCCCTCCCAGGAGACGGGAACTTACTTCATTTCCCTGGGGCAGGTT[CG]CCCACGTTACCAACTTCTCCCCCTCCCCCAGCACCCCCGTCCCTTCCAGCTTCCGCGCCC	37	3	5020685	GTTCCCTCCCAGGAGACGGGAACTTACTTCATTTCCCTGGGGCAGGTTCG	R	BHLHE40;BHLHE40-AS1;BHLHE40-AS1;BHLHE40-AS1	NM_003670;NR_125916;NR_125915;NR_037903	TSS1500;Body;Body;Body	chr3:5019876-5022223	Island					3:4994731-4997197	3:5020258-5021202	Promoter_Associated	BHLHE40;AC018816.4	ENST00000256495.3;ENST00000420832.1	TSS200;3'UTR	BHLHE40;BHLHE40;BHLHE40;AC018816.4;AC018816.4	ENST00000467610.1;ENST00000460806.1;ENST00000256495.3;ENST00000434530.1;ENST00000441386.2	TSS1500;TSS1500;TSS200;3'UTR;3'UTR	chr3:5020265-5021755		chr6	108660124	60	50M	*	0	0	GTTCCCTCCCAGGAGACGGGAACTTACTTCATTTCCCTGGGGCAGGTTCG	*	NM:i:0	MD:Z:50	AS:i:50	XS:i:0	0.0411715	0.0572687	0.056216
cg03700990	71619187	AAACAAACCTAATCCAACATTAAAAATAAACATCAAAAACTTCRCTAACC			II			GATGAGTGGGAGAGCAAGCCTGATCCAGCATTGGAAATGGACATCAGAGACTTCGCTGGC[CG]CATGCACGACAGCTGCTCTGTCTTGCTCGGCTCCTTCCGGGAACGCTGCTGGAGTACTTT	37	X	112024239	CGGCCAGCGAAGTCTCTGATGTCCATTTCCAATGCTGGATCAGGCTTGCT	R	MIR4329;AMOT;AMOT	NR_036255;NM_133265;NM_001113490	TSS1500;Body;Body																		chrX	145452477	60	5S45M	*	0	0	AGCAAGCCTGATCCAGCATTGGAAATGGACATCAGAGACTTCGCTGGCCG	*	NM:i:1	MD:Z:36T8	AS:i:40	XS:i:0	0.913343	0.918486	0.915124
cg10055059	89638880	CCAAACTATCATTAACTCATACAAACRACAATTCCCTAAATATCAAAAAC			II			AAACCACTTCTTTTCATCCGCCTGCAGGACTTGAGGTAAGTACGTATACGTTTTCTGGCA[CG]CTCTTGATACTCAGGGAATTGTCGCCTGCATGAGTCAATGATAGCCTGGATCTTTTCTTT	37	18	31537357	CGCTCTTGATACTCAGGGAATTGTCGCCTGCATGAGTCAATGATAGCCTG	F	NOL4;NOL4;NOL4;NOL4;NOL4;NOL4	NM_001198549;NM_001282527;NM_001198547;NM_001198548;NM_001198546;NM_003787	Body;Body;Body;Body;Body;Body																		chr18	22769811	60	50M	*	0	0	CGCTCTTGATACTCAGGGAATTGTCGCCTGCATGAGTCAATGATAGCCTG	*	NM:i:0	MD:Z:50	AS:i:50	XS:i:19	0.92515	0.931926	0.915874
cg11914037	96659577	AATTAAACAAACCACTACATCTAATTTCTCTCAATCAAACTATTAACTTC			II			ATGTATCATCTAATTGGGCAAACCACTGCATCTGATTTCTCTCAATCAGACTATTAGCTT[CG]TAATTACCCATCTGCCTCGTGTGGAAAAACGGCAAGGCGCACACCCAGCTAATAACGTTC	37	1	213598925	CGAAGCTAATAGTCTGATTGAGAGAAATCAGATGCAGTGGTTTGCCCAAT	R																			chr1:213598525-213599035		chr1	190654245	60	50M	*	0	0	CGAAGCTAATAGTCTGATTGAGAGAAATCAGATGCAGTGGTTTGCCCAAT	*	NM:i:0	MD:Z:50	AS:i:50	XS:i:20	0.737003	0.86942	0.889021
cg17775340	13609941	TCCATTACACTACAAATACCAAAAAATCAACTTTCTACCTAATTTCTTCC			II			CTTGGGGCATGGAATGAGCACGGTAGAAAATGCAGCGAGGGAAATGTCAGTTGGAATCCT[CG]GAAGAAATCAGGCAGAAAGTTGACCTTTTGGCACTTGCAGTGCAATGGAAGGTAGCGCCG	37	X	31284448	CGGAAGAAATCAGGCAGAAAGTTGACCTTTTGGCACTTGCAGTGCAATGG	F	DMD;DMD;DMD;DMD;DMD;DMD;DMD;DMD;DMD;DMD;DMD;DMD;DMD;DMD;DMD;DMD;DMD;DMD	NM_004013;NM_004023;NM_004009;NM_004015;NM_004011;NM_004017;NM_004016;NM_004021;NM_004014;NM_004007;NM_004006;NM_004010;NM_004019;NM_004022;NM_004012;NM_004020;NM_000109;NM_004018	Body;Body;Body;Body;Body;Body;Body;Body;Body;Body;Body;Body;Body;Body;Body;Body;Body;Body	chrX:31284504-31285019	N_Shore					X:31194369-31195063	X:31284419-31284534	Unclassified_Cell_type_specific	DMD-AS2	ENST00000489449.1	5'UTR	DMD;DMD-AS2	ENST00000469142.1;ENST00000489449.1	3'UTR;5'UTR	chrX:31284365-31284630		chrX	85048900	60	12M1D38M	*	0	0	CCATTGCACTGCAAGTGCCAAAAGGTCAACTTTCTGCCTGATTTCTTCCG	*	NM:i:2	MD:Z:0G11^T38	AS:i:42	XS:i:19	0.118881	0.522718	0.33268
cg10141377	76728141	CTAACAAACTTAAACACATCCAAAAAAAAACCAAACTCACTAAACAAACA	19704524	CTAACGAACTTAAACACGTCCGAAAAAAAACCGAACTCGCTAAACAAACG	I	A	Red	CCGTCGCCCCAGCTGGCGAACTTGGGCACGTCCGAGAGAAGGCCGGGCTCGCTGAACAGG[CG]GGTCAGCATGGTGCCTGAGGGCGCCCCGCGGGCGGGAAGGGGAGACAGACAGCACAAAGT	37	17	37762842	CTGGCGAACTTGGGCACGTCCGAGAGAAGGCCGGGCTCGCTGAACAGGCG	R	NEUROD2	NM_006160	Body	chr17:37761691-37763551	Island				TRUE	17:35015046-35017136	17:37762647-37763576	Unclassified_Cell_type_specific							chr17:37761645-37763335		chr11	98328278	60	50M	*	0	0	CTGGCGAACTTGGGCACGTCCGAGAGAAGGCCGGGCTCGCTGAACAGGCG	*	NM:i:1	MD:Z:26G23	AS:i:45	XS:i:0	0.0844729	0.0214488	0.0551106
cg04317399	48632102	TTCACAAATTAATAACCATAAACTCRTTTTTAATAAACTCCAACTACATC			II			CGTCTGCGCCGCCCGAGCCGCTGTGCTGCGCGTACTCCTCGAAGGGAGGGAACTTGGGCT[CG]ATGTAGTTGGAGTTTATCAAAAACGAGCTCATGGTCATTAATTTGTGAAGTGCAAAAATA	37	7	27170313	TCACAAATTAATGACCATGAGCTCGTTTTTGATAAACTCCAACTACATCG	F	HOXA4	NM_002141	1stExon	chr7:27169572-27170638	Island				TRUE		7:27170014-27171090	Promoter_Associated	HOXA4;HOXA4;HOXA4;HOXA4;HOXA-AS2;HOXA3;HOXA-AS3	ENST00000428284.2;ENST00000360046.5;ENST00000552601.1;ENST00000548581.1;ENST00000521159.1;ENST00000467897.2;ENST00000518848.1	1stExon;1stExon;1stExon;1stExon;5'UTR;3'UTR;5'UTR	HOXA4;HOXA4;HOXA4;HOXA4;HOXA4;HOXA3;HOXA3;HOXA3;HOXA-AS2;HOXA3;HOXA3;HOXA-AS3	ENST00000428284.2;ENST00000360046.5;ENST00000511914.1;ENST00000552601.1;ENST00000548581.1;ENST00000522788.1;ENST00000521779.1;ENST00000521401.1;ENST00000521159.1;ENST00000518451.1;ENST00000467897.2;ENST00000518848.1	1stExon;1stExon;TSS1500;1stExon;1stExon;5'UTR;5'UTR;3'UTR;5'UTR;3'UTR;3'UTR;5'UTR	chr7:27169505-27170675		chr6	52191649	60	50M	*	0	0	CGATGTAGTTGGAGTTTATCAAAAACGAGCTCATGGTCATTAATTTGTGA	*	NM:i:0	MD:Z:50	AS:i:50	XS:i:0	0.511742	0.422517	0.122101
cg01556430	45681156	TAATAAACCAAACCAACCTACAACTCTTCTAAAACATATACAACAAATAC			II			GATTGGGAACGTGGTGAACCAGGCCAACCTGCAGCTCTTCTGGAACATGTACAACAGGTG[CG]GGTGGGATCAGCAGCCCTGGGACCCAGCACACCCCAGTGGGGGCCCTTGCACACTGCCCC	37	16	58540923	GGTGAACCAGGCCAACCTGCAGCTCTTCTGGAACATGTACAACAGGTGCG	R	NDRG4;NDRG4;NDRG4;NDRG4;NDRG4;NDRG4;NDRG4;NDRG4;NDRG4;NDRG4;NDRG4;NDRG4;NDRG4;NDRG4;NDRG4;NDRG4	NM_001130487;NM_020465;NM_022910;NM_001242836;NM_001242833;NM_001242834;NM_001242835;NR_040072;NM_001130487;NM_020465;NM_022910;NR_040072;NM_001242836;NM_001242833;NM_001242834;NM_001242835	ExonBnd;ExonBnd;ExonBnd;ExonBnd;ExonBnd;ExonBnd;ExonBnd;ExonBnd;Body;Body;Body;Body;Body;Body;Body;Body										NDRG4	ENST00000258187.5	ExonBnd	NDRG4;NDRG4;NDRG4;NDRG4;NDRG4;NDRG4;NDRG4;NDRG4	ENST00000561730.1;ENST00000561681.1;ENST00000258187.5;ENST00000421602.2;ENST00000561720.1;ENST00000565981.1;ENST00000562350.1;ENST00000568005.1	TSS1500;5'UTR;ExonBnd;5'UTR;5'UTR;5'UTR;TSS1500;5'UTR	chr16:58540565-58541115		chr8	95709142	60	50M	*	0	0	GGTGAACCAGGCCAACCTGCAGCTCTTCTGGAACATGTACAACAGGTGCG	*	NM:i:0	MD:Z:50	AS:i:50	XS:i:19	0.713599	0.79421	0.688622
cg12997720	4779128	CAACCAACATAAATTACACCAACAATTACATACTTTCAATAAAAACACCA	79782548	CAACCAACATAAATTACACCGACGATTACGTACTTTCGATAAAAACACCG	I	A	Red	CCCCTCCCTCCCGGCTTCCTTTCTTTGTAGCCACCTCAGGGGAAGCAACAGATCGTCACT[CG]GTGTTCTCACCGAAAGCACGTAATCGCCGGTGTAACTCATGTTGGCTGGGGGGCCTCCCG	37	7	27225058	CGGTGTTCTCACCGAAAGCACGTAATCGCCGGTGTAACTCATGTTGGCTG	F	HOXA11AS;HOXA11	NR_002795;NM_005523	Body;TSS1500	chr7:27225050-27225629	Island					7:27190555-27192145			HOXA11-AS;HOXA11-AS;HOXA11-AS;HOXA11-AS;HOXA11-AS;HOXA11-AS;HOXA11-AS;HOXA11	ENST00000520360.1;ENST00000522863.1;ENST00000520395.1;ENST00000522674.1;ENST00000522674.1;ENST00000517723.1;ENST00000517723.1;ENST00000006015.3	5'UTR;5'UTR;TSS200;1stExon;5'UTR;1stExon;5'UTR;TSS1500	HOXA11-AS;HOXA11-AS;HOXA11-AS;HOXA11-AS;HOXA11-AS;HOXA11-AS;HOXA11-AS;HOXA11;HOXA11	ENST00000520360.1;ENST00000522863.1;ENST00000520395.1;ENST00000522674.1;ENST00000522674.1;ENST00000517723.1;ENST00000517723.1;ENST00000006015.3;ENST00000517402.1	5'UTR;5'UTR;TSS200;1stExon;5'UTR;1stExon;5'UTR;TSS1500;TSS1500	chr7:27223460-27226695		chr6	52246015	60	50M	*	0	0	CGGTGTTCTCACCGAAAGCACGTAATCGCCGGTGTAACTCATGTTGGCTG	*	NM:i:0	MD:Z:50	AS:i:50	XS:i:0	0.126493	0.0276084	0.108202
cg15186385	94714943	AAAAAAACCTAAAACTCACCAACATCRTAAAAAAATTCAATACCCTACAC			II			GCCGGGCCTGGAGAAGAACCTGAAGCTCACCAACATCGTGGAGAAGTTCAATGCCCTGCA[CG]TGGAGAAGCCGCCGGCGGCGCTGCACTGCGTGTTCTGCCGCCGCGGCCCCCCGCTGCCCG	37	10	104404620	CGTGCAGGGCATTGAACTTCTCCACGATGTTGGTGAGCTTCAGGTTCTTC	R	TRIM8	NM_030912	1stExon	chr10:104401821-104404968	Island					10:104393120-104395810	10:104404510-104405009	Promoter_Associated_Cell_type_specific	TRIM8;TRIM8;TRIM8	ENST00000302424.5;ENST00000369896.1;ENST00000462202.1	1stExon;1stExon;TSS200	TRIM8;TRIM8;TRIM8	ENST00000302424.5;ENST00000369896.1;ENST00000462202.1	1stExon;1stExon;TSS200			chr19	46502641	60	50M	*	0	0	GAAGAACCTGAAGCTCACCAACATCGTGGAGAAGTTCAATGCCCTGCACG	*	NM:i:1	MD:Z:39C10	AS:i:45	XS:i:19	0.06627	0.0799736	0.074326
cg20002283	60807937	TAATAACCTTCAACTACCRAAAAACAAAACCRAACTCTTAAAAAAACCRC			II			GCTTTTGTGTTTAATGACCTTCAGCTACCGGGAGGCAAAGCCGGGCTCTTAAAGGAGCCG[CG]CTCCAATTGTCATTCCCGAGCGCAGCTCCGGAGGGGCAGCGGCGCGCAGGGGATGGAGGG	37	18	24128625	CGCGGCTCCTTTAAGAGCCCGGCTTTGCCTCCCGGTAGCTGAAGGTCATT	R	KCTD1;KCTD1;KCTD1	NM_001136205;NM_198991;NM_001142730	5'UTR;5'UTR;TSS200	chr18:24126780-24131138	Island					18:22380779-22384181	18:24127344-24128888	Promoter_Associated	KCTD1;KCTD1;KCTD1	ENST00000417602.1;ENST00000408011.2;ENST00000317932.6	TSS200;5'UTR;5'UTR	KCTD1;KCTD1;KCTD1	ENST00000417602.1;ENST00000408011.2;ENST00000317932.6	TSS200;5'UTR;5'UTR	chr18:24128440-24129195		chr18	15063641	60	50M	*	0	0	AATGACCTTCAGCTACCGGGAGGCAAAGCCGGGCTCTTAAAGGAGCCGCG	*	NM:i:0	MD:Z:50	AS:i:50	XS:i:0	0.0725321	0.0655827	0.0619439
cg05923197	95784261	AAAAATATCACCTCAAAATCCCACAAAAACTCATAACTCTACCCTAAACA	71730201	AAAAATATCGCCTCGAAATCCCGCAAAAACTCATAACTCTACCCTAAACG	I	A	Red	CCAAACATCTGCAGAAGTGTCGCCTCGAAGTCCCGCAGGAGCTCATGGCTCTGCCCTGAG[CG]GCGTCCTCCCGCGTGGCCCTGAATCTCGGCGACTTTTTTCTTCCCCGTCTCAGGTATCAA	37	14	54418804	AGAAGTGTCGCCTCGAAGTCCCGCAGGAGCTCATGGCTCTGCCCTGAGCG	R	BMP4;BMP4;BMP4	NM_130850;NM_001202;NM_130851	Body;Body;Body	chr14:54418677-54418881	Island					14:53488353-53488602						BMP4;BMP4	ENST00000558961.1;ENST00000559501.1	1stExon;5'UTR	chr14:54417980-54419015		chr14	46385903	60	50M	*	0	0	AGAAGTGTCGCCTCGAAGTCCCGCAGGAGCTCATGGCTCTGCCCTGAGCG	*	NM:i:0	MD:Z:50	AS:i:50	XS:i:0	0.939844	0.965015	0.244932
cg09810818	26669858	AAAATACRCCAAAAACATACTAAAAACCTAAAACTCTCTACCCTAAACCC			II			CTGTCCTCTAAACGATTAGCCCAGAGAAAGAGAGAGAGAGAGAGCAAGCAAACCCGAAAA[CG]GGTCCAGGGTAGAGAGCTCCAGGTCCTTAGCATGTTCCTGGCGTATTCCAAAAGTGGCAT	37	X	109683490	CGGGTCCAGGGTAGAGAGCTCCAGGTCCTTAGCATGTTCCTGGCGTATTC	F	AMMECR1;RGAG1	NM_001171689;NM_020769	TSS200;5'UTR										AMMECR1;RGAG1	ENST00000372057.1;ENST00000465301.2	TSS200;5'UTR	AMMECR1;RGAG1;RGAG1	ENST00000372057.1;ENST00000520821.1;ENST00000465301.2	TSS200;5'UTR;5'UTR			chrX	143088605	60	50M	*	0	0	CGGGTCCAGGGTAGAGAGCTCCAGGTCCTTAGCATGTTCCTGGCGTATTC	*	NM:i:2	MD:Z:1A8A39	AS:i:43	XS:i:19	0.702484	0.706026	0.371111
cg22042302	84797498	TATATTTTAATTCCAAAAACCTCTCAAAATATCRTTACCATATTATTTCC			II			AAAATCTGACCTGTGTTTTGATTCCAGGAACCTCTCAAAATATCGTTACCATGTTATTTC[CG]CTGCCCCAGGTGACCACTGCTATTATTGAATACTGAAAGTGCTGGCAGGCTATATCTGTT	37	4	144341589	GTGTTTTGATTCCAGGAACCTCTCAAAATATCGTTACCATGTTATTTCCG	R	GAB1;GAB1	NM_207123;NM_002039	Body;Body													GAB1	ENST00000511836.1	3'UTR	chr4:144341480-144341690		chr8	80798370	60	50M	*	0	0	CGGAAATAACATGGTAACGATATTTTGAGAGGTTCCTGGAATCAAAACAC	*	NM:i:1	MD:Z:17T32	AS:i:45	XS:i:20	0.895575	0.90045	0.909273
cg12440751	76711967	CTCTTCRATCTCCATATACTCAAACTTACTCATAATAAAAAAACTACRAC			II			GAGCAGGCTCAGTTGCTCCACGTCAGTTCCCCTAACTTAGCCTCTGACAGTGACCTCAGT[CG]CCGCAGTTCCTCTACTATGAGCAAGTCTGAGTACATGGAGATCGAAGAGGATATGAATAA	37	12	5021871	CGCCGCAGTTCCTCTACTATGAGCAAGTCTGAGTACATGGAGATCGAAGA	F	KCNA1	NM_000217	Body	chr12:5018585-5021171	S_Shore					12:4891608-4892136			KCNA1	ENST00000543874.2	5'UTR	KCNA1;KCNA1	ENST00000543874.2;ENST00000541095.1	5'UTR;5'UTR	chr12:5021545-5021895		chr6	126641980	60	50M	*	0	0	TCTTCGATCTCCATGTACTCAGACTTGCTCATAGTAGAGGAACTGCGGCG	*	NM:i:2	MD:Z:29G11G8	AS:i:40	XS:i:19	0.878676	0.878945	0.546702
cg01965462	74642539	TTAAAAAATTAACATTTCAAAAATATACCACTTTCCCCTAAACTCCAAAC			II			ATTCCTTCTGCTTAAGAAATTAGCATTTCAAAAATATGCCACTTTCCCCTGAACTCCAAG[CG]TGTCTAATAATGCGAGAAGCAGATTGTCTTCCCTCGTTTCCTTAATTTGTTTCATCTAAA	37	2	213400697	CGCTTGGAGTTCAGGGGAAAGTGGCATATTTTTGAAATGCTAATTTCTTA	R	ERBB4;ERBB4	NM_005235;NM_001042599	Body;Body	chr2:213402180-213403867	N_Shore			CDMR								ERBB4	ENST00000484594.1	3'UTR	chr2:213400640-213400910		chr1	69105003	60	50M	*	0	0	TAAGAAATTAGCATTTCAAAAATATGCCACTTTCCCCTGAACTCCAAGCG	*	NM:i:1	MD:Z:23C26	AS:i:45	XS:i:20	0.450751	0.304203	0.294388
cg22968175	29704946	TATTTTAAATCTTTCTAACACCTTCTCTATTATTACRCCTACRTCACCTC			II			CCGCAGCCACTTGTTTTGGATCTTTCTGGCACCTTCTCTATTATTACGCCTGCGTCACCT[CG]CCCCTCCTCCTTCCCCCAACTCGCGCAGGTGCGACCGCCACGCCCCTTCGGCGCATGCGC	37	19	42721878	GTTTTGGATCTTTCTGGCACCTTCTCTATTATTACGCCTGCGTCACCTCG	R	DEDD2	NM_133328	TSS200	chr19:42720826-42722132	Island	high-CpG:47413642-47413752				19:47412677-47414465	19:42721468-42722365	Promoter_Associated	DEDD2	ENST00000336034.3	TSS200	DEDD2	ENST00000336034.3	TSS200	chr19:42720540-42722195		chr7	25219833	60	50M	*	0	0	GTTTTGGATCTTTCTGGCACCTTCTCTATTATTACGCCTGCGTCACCTCG	*	NM:i:0	MD:Z:50	AS:i:50	XS:i:19	0.0916657	0.104451	0.116714
cg05506365	28640864	TCAACATATAACCACCATTACTAACAACCATAACCCCCTACATAAAATCA	23604958	TCAACATATAACCGCCGTTACTAACGACCATAACCCCCTACATAAAATCG	I	C	Grn	CGCCGCCGTGACCTCGGGCGCCTACCGGGGGGACCCGTCCTCTGTCAAGATGGTCCAGAG[CG]ACTTCATGCAGGGGGCCATGGCCGCCAGCAACGGCGGCCATATGCTGAGCCACGCGCACC	37	2	105472193	TCAGCATATGGCCGCCGTTGCTGGCGGCCATGGCCCCCTGCATGAAGTCG	F	POU3F3	NM_006236	1stExon	chr2:105468851-105473488	Island			DMR		2:104837534-104840130	2:105472023-105472382	Unclassified_Cell_type_specific	POU3F3	ENST00000361360.2	1stExon	POU3F3	ENST00000361360.2	1stExon	chr2:105471905-105472275		chr1	42697367	60	50M	*	0	0	CGACTTCATGCAGGGGGCCATGGCCGCCAGCAACGGCGGCCATATGCTGA	*	NM:i:0	MD:Z:50	AS:i:50	XS:i:0	0.0755668	0.0578408	0.0494003
cg26844246	85799343	ATAACACAAAACCTATCAAACCCACACACTCTTAACAAAATTTCAATACA	15710850	ATAACACAAAACCTATCGAACCCGCGCACTCTTAACAAAATTTCAATACG	I	A	Red	GGTTCAAGAAAGATGACACAGAGCCTGTCGGGCCCGCGCACTCTTGGCAAAGTTTCAGTG[CG]ACGAGAGGCGCCGGGCGCTCCATGGCCGCGCCGTAACGGGGACCCAGCCGCCTCCCCGCC	37	5	170736277	CGCACTGAAACTTTGCCAAGAGTGCGCGGGCCCGACAGGCTCTGTGTCAT	R	TLX3	NM_021025	TSS200	chr5:170735169-170739863	Island					5:170668770-170671502			RP11-546B8.6;TLX3	ENST00000528269.1;ENST00000296921.5	TSS1500;TSS200	RP11-546B8.6;TLX3	ENST00000528269.1;ENST00000296921.5	TSS1500;TSS200	chr5:170735365-170737455		chr11	33203551	60	50M	*	0	0	CGCACTGAAACTTTGCCAAGAGTGCGCGGGCCCGACAGGCTCTGTGTCAT	*	NM:i:0	MD:Z:50	AS:i:50	XS:i:0	0.417055	0.251934	0.104942
cg21361646	94807236	AAAACCAACAATACAAAAAAATAATATACRAATACCTAAATAATACACCC			II			GTTTCTGGTACAGGACCAGCAGTACAAAAAAATAGTGTACGAGTACCTGGATAATACACC[CG]TTTTGCAATAGTGCAACTTTTAAGTACATATTGTTGACTGTCCATAGTCCACGCAGAGTT	37	2	47387494	CGGGTGTATTATCCAGGTACTCGTACACTATTTTTTTGTACTGCTGGTCC	R	CALM2	NM_001743	3'UTR										CALM2;CALM2	ENST00000272298.7;ENST00000422269.1	3'UTR;3'UTR	CALM2;CALM2;CALM2;CALM2	ENST00000272298.7;ENST00000432899.1;ENST00000460218.1;ENST00000422269.1	3'UTR;3'UTR;3'UTR;3'UTR			chr17	87433561	60	2S48M	*	0	0	GGACCAGCAGTACAAAAAAATAGTGTACGAGTACCTGGATAATACACCCG	*	NM:i:2	MD:Z:24C15A7	AS:i:38	XS:i:0	0.929723	0.927919	0.686023
cg05043908	77661114	ATTAATAATAACACAAACACCAATAATTAAAAACATCAAAACACAACACA	62739541	ATTAATAATAACACAAACACCAATAATTAAAAACGTCGAAACGCAACGCG	I	C	Grn	TTACAAGACTCTATTAGTAATGACACAGACACCAATGGTTGGAGACGTCGAGGCGCAGCG[CG]CACTCTACGCACAACCCCTCGAAACATAATTTGCATTTTAAAAGATAAAGGGGAGGGAGG	37	13	28543522	CGCGCTGCGCCTCGACGTCTCCAACCATTGGTGTCTGTGTCATTACTAAT	R	CDX2	NM_001265	TSS200	chr13:28542221-28543544	Island					13:27438357-27441600	13:28542832-28543666	Unclassified_Cell_type_specific	CDX2;CDX2	ENST00000381020.6;ENST00000381020.6	1stExon;5'UTR	CDX2;CDX2	ENST00000381020.6;ENST00000381020.6	1stExon;5'UTR	chr13:28543205-28544055		chr5	147307298	60	50M	*	0	0	ATTAGTAATGACACAGACACCAATGGTTGGAGACGTCGAGGCGCAGCGCG	*	NM:i:1	MD:Z:26C23	AS:i:45	XS:i:0	0.0789276	0.0228298	0.0107144
cg22885558	6775956	AAAAACTACAAAATAAAAACAAACCAAACRATACAATTACAAAACACCAC			II			CAGCCTCAGCTGCCCCAGCCAGCACACGCACACGCACCCGTCCCCCACCAACCCTGGCTA[CG]TGGTGCCCTGTAACTGTACCGCCTGGTCTGCCTCCACCCTGCAGCCCCCCGTCGCCTACA	37	3	137484220	CGTGGTGCCCTGTAACTGTACCGCCTGGTCTGCCTCCACCCTGCAGCCCC	F	SOX14	NM_004189	1stExon	chr3:137482964-137484454	Island					3:138965417-138967246			SOX14	ENST00000306087.1	1stExon	SOX14	ENST00000306087.1	1stExon	chr3:137483505-137485155		chr9	99875042	60	50M	*	0	0	GGGGCTGCAGGGTGGAGGCAGACCAGGCGGTACAGTTACAGGGCACCACG	*	NM:i:0	MD:Z:50	AS:i:50	XS:i:0	0.208218	0.1577	0.102725
cg27573591	86713336	ACATCACRCTAATCTTCTCCCAAAACAATATACRTCAACAATACATTCAC			II			CGGTGTTGCAGGCGGCAGCCACGCAGACTGCTCTCTCATCCTTTTGTCCTTCAGTCAGAA[CG]TGAATGTACTGCTGACGCATACTGTTCTGGGAGAAGATTAGCGTGATGCAGTGCTCTTAT	37	7	127672152	CGTGAATGTACTGCTGACGCATACTGTTCTGGGAGAAGATTAGCGTGATG	F	SND1;LRRC4	NM_014390;NM_022143	Body;TSS1500	chr7:127671158-127672853	Island					7:127457643-127460321			LRRC4	ENST00000249363.3	TSS1500	LRRC4;LRRC4;LRRC4;LRRC4;LRRC4;SND1;SND1	ENST00000476782.1;ENST00000494115.1;ENST00000249363.3;ENST00000478726.1;ENST00000476782.1;ENST00000484767.1;ENST00000470723.1	5'UTR;TSS1500;TSS1500;TSS1500;1stExon;5'UTR;5'UTR	chr7:127670665-127672575		chr6	28833087	60	30M1D20M	*	0	0	CGTGAATGTACTGCTGACGCATACTGTTCTGGGAGAAGATTAGCGTGATG	*	NM:i:1	MD:Z:30^A20	AS:i:43	XS:i:0	0.0677779	0.0654896	0.549334
cg17950095	62681958	AACRTAATCCCTACTCCTCTAACATATATTTACCAAATTATACTTACTAC			II			GGCGCGAAGACGGGGTCTGGGGCAGAAAAGAAGGGAGGCTGGAGAAATCTGGACCCGAGA[CG]TAGTAAGTACAACTTGGCAAATACATGTTAGAGGAGCAGGGACCACGCTCATCAAAATCC	37	7	27224700	GCGTGGTCCCTGCTCCTCTAACATGTATTTGCCAAGTTGTACTTACTACG	F	HOXA11AS;HOXA11	NR_002795;NM_005523	TSS1500;1stExon	chr7:27225050-27225629	N_Shore				TRUE	7:27190555-27192145			HOXA11-AS;HOXA11-AS;HOXA11-AS;HOXA11;HOXA11-AS;HOXA11-AS;HOXA11-AS;HOXA11-AS	ENST00000522674.1;ENST00000517723.1;ENST00000520395.1;ENST00000006015.3;ENST00000520360.1;ENST00000520360.1;ENST00000522863.1;ENST00000522863.1	TSS1500;TSS1500;TSS1500;1stExon;1stExon;5'UTR;1stExon;5'UTR	HOXA11-AS;HOXA11-AS;HOXA11-AS;HOXA11;HOXA11-AS;HOXA11-AS;HOXA11-AS;HOXA11-AS	ENST00000522674.1;ENST00000517723.1;ENST00000520395.1;ENST00000006015.3;ENST00000520360.1;ENST00000520360.1;ENST00000522863.1;ENST00000522863.1	TSS1500;TSS1500;TSS1500;1stExon;1stExon;5'UTR;1stExon;5'UTR	chr7:27223460-27226695		chr6	52245653	60	50M	*	0	0	CGTAGTAAGTACAACTTGGCAAATACATGTTAGAGGAGCAGGGACCACGC	*	NM:i:0	MD:Z:50	AS:i:50	XS:i:0	0.28027	0.272429	0.393372
cg03505501	20659916	AAACTCTTTATTCCAAAAAACTACCTACTCTTTTATTCCCCCCCTTTTTC			II			CCATATGAATAAAGCTCTTTGTTCCAGAGAACTGCCTGCTCTTTTATTCCCCCCCTTTTT[CG]TATTTGTTCATTTCAAAAGATTGCTCAATGGGTCTCTTGTTCCTCCAAAACGTCCCAGGC	37	11	115371789	CGAAAAAGGGGGGGAATAAAAGAGCAGGCAGTTCTCTGGAACAAAGAGCT	R	CADM1;CADM1	NM_001098517;NM_014333	Body;Body	chr11:115373574-115375881	N_Shore			RDMR					CADM1	ENST00000537140.1	3'UTR	CADM1;CADM1;CADM1	ENST00000537140.1;ENST00000541434.1;ENST00000536781.1	3'UTR;3'UTR;3'UTR	chr11:115371385-115371870		chr9	47533731	60	7M1I42M	*	0	0	CGAAAAAGGGGGGGAATAAAAGAGCAGGCAGTTCTCTGGAACAAAGAGCT	*	NM:i:1	MD:Z:49	AS:i:42	XS:i:20	0.346316	0.194889	0.253694
cg13023119	30733554	TTAAAAATTCTACAAAACRCAAAACACATTTATATACATCRTTAAAACTC			II			GCACATAAATCTTGAGGGTTCTACAGAGCGCAGAGCACATTTGTATGCATCGTTAGGACT[CG]CTAATACCTAAGCCCATTAAGGAGCGTGTATGCGCGTGGTTTCCGGTGTGTATTAACTTA	37	20	29524141	TGAGGGTTCTACAGAGCGCAGAGCACATTTGTATGCATCGTTAGGACTCG	R													RP4-610C12.3	ENST00000454331.1	TSS1500	RP4-610C12.3	ENST00000454331.1	TSS1500	chr20:29523720-29524150		chr15	103060500	60	50M	*	0	0	TGAGGGTTCTACAGAGCGCAGAGCACATTTGTATGCATCGTTAGGACTCG	*	NM:i:2	MD:Z:6G0C42	AS:i:42	XS:i:0	0.545187	0.622016	0.274362
cg11932264	45707977	CTATTTATCTCCTCCAACTATCTAAAAACCCAAAAAAAACCCAACAACRC			II			TTCGTAGCGTACCCGCCGGCTGCGAGGCGCAGGGCGGAGGCGGAGACTGCGTGGCGCAGG[CG]CGTTGCTGGGCTTCTCCTGGGTCCCCAGACAGCTGGAGGAGATAAACAGAGGAGGAGGAG	37	1	27561114	TGTTTATCTCCTCCAGCTGTCTGGGGACCCAGGAGAAGCCCAGCAACGCG	F	WDTC1;WDTC1;WDTC1;WDTC1	NM_015023;NM_001276252;NM_015023;NM_001276252	1stExon;1stExon;5'UTR;5'UTR	chr1:27560705-27561707	Island	high-CpG:27433593-27434283				1:27433320-27434336	1:27560649-27561347	Promoter_Associated	WDTC1;WDTC1;RP11-40H20.4;WDTC1	ENST00000361771.3;ENST00000319394.3;ENST00000425205.1;ENST00000319394.3	TSS200;1stExon;TSS1500;5'UTR	WDTC1;WDTC1;RP11-40H20.4;WDTC1	ENST00000361771.3;ENST00000319394.3;ENST00000425205.1;ENST00000319394.3	TSS200;1stExon;TSS1500;5'UTR	chr1:27560785-27561255		chr4	133339272	60	38M12S	*	0	0	TGTTTATCTCCTCCAGCTGTCTGGGGACCCAGGAGAAGCCCAGCAACGCG	*	NM:i:0	MD:Z:38	AS:i:38	XS:i:20	0.123156	0.143642	0.407826
cg01113435	6655294	ACTACCTTATAAATAATAACCTAATAACAACAAAACAAACTACAACCRAC			II			CTGGGGAACTGAGGGCACCGCTGCCGCCTGCCTGCAGAGCCGCCCTCTGGTCCCGCTGGC[CG]CCGGTTGTAGTTTGCTCTGCTGCCACCAGGCCACCACTTATAAGGCAGTGGCTCCACCCA	37	3	52479105	CGCCGGTTGTAGTTTGCTCTGCTGCCACCAGGCCACCACTTATAAGGCAG	F	SEMA3G	NM_020163	TSS200			low-CpG:52454130-52454193			TRUE		3:52478888-52479637	Promoter_Associated	SEMA3G	ENST00000231721.2	TSS200	SEMA3G;SEMA3G;SEMA3G	ENST00000465657.1;ENST00000231721.2;ENST00000475739.1	TSS200;TSS200;TSS200	chr3:52479020-52479255		chr14	31217824	60	15M1D28M7S	*	0	0	CTGCCTTATAAGTGGTGGCCTGGTGGCAGCAGAGCAAACTACAACCGGCG	*	NM:i:1	MD:Z:15^C28	AS:i:36	XS:i:19	0.0663987	0.0964924	0.107912
cg04198187	68772949	TAAAATATAACCACACACAATAATAATTAAAACAATACAACTACCACCAC			II			GTTCTGTTCCCCCTCGCAGCCTGGCCTGTTTTAGGAAACTCAGGCTGAGAGTATCAGTTG[CG]TGGTGGTAGTTGCATTGTTCCAATTACCACTGTGTGTGGCCACATCCCAACAATTAAAAT	37	5	137675076	GGGATGTGGCCACACACAGTGGTAATTGGAACAATGCAACTACCACCACG	F	FAM53C;FAM53C;CDC25C	NM_001135647;NM_016605;NM_001287583	5'UTR;5'UTR;TSS1500	chr5:137673380-137674328	S_Shore								FAM53C;FAM53C;FAM53C;FAM53C;CDC25C;CDC25C	ENST00000434981.2;ENST00000507506.1;ENST00000239906.5;ENST00000513056.1;ENST00000534892.1;ENST00000513970.1	5'UTR;5'UTR;5'UTR;5'UTR;TSS1500;TSS1500	FAM53C;FAM53C;FAM53C;FAM53C;FAM53C;FAM53C;FAM53C;FAM53C;CDC25C;CDC25C;CDC25C	ENST00000512180.1;ENST00000434981.2;ENST00000507506.1;ENST00000505768.1;ENST00000239906.5;ENST00000513056.1;ENST00000511024.1;ENST00000511276.1;ENST00000510119.1;ENST00000534892.1;ENST00000513970.1	5'UTR;5'UTR;5'UTR;5'UTR;5'UTR;5'UTR;5'UTR;5'UTR;TSS1500;TSS1500;TSS1500	chr5:137674205-137675170		chr18	34760657	60	50M	*	0	0	CGTGGTGGTAGTTGCATTGTTCCAATTACCACTGTGTGTGGCCACATCCC	*	NM:i:1	MD:Z:30G19	AS:i:45	XS:i:19	0.5275	0.207186	0.665303
cg21170961	2796256	TTCTAAATAATCTATTAATAAATCCCTAAAAACACTAAATCAACCTACCC			II			GTCTGTGTCTCTTCTGAGTGGTCTATTGATAAGTCCCTGGAGGCACTGGGTCAGCCTGCC[CG]TAGGAAACCAGACACAATGCACAAATCTCCGAGTGCCATTCTGCCATCAGCAAGCAGACC	37	3	114173706	CGGGCAGGCTGACCCAGTGCCTCCAGGGACTTATCAATAGACCACTCAGA	R	LOC101929754;ZBTB20;ZBTB20;ZBTB20;ZBTB20;ZBTB20;ZBTB20;ZBTB20	NR_121661;NR_121662;NM_001164347;NM_001164346;NM_001164345;NM_001164344;NM_001164343;NM_015642	Body;Body;5'UTR;5'UTR;5'UTR;5'UTR;5'UTR;5'UTR										RP11-197K3.1;ZBTB20;ZBTB20;ZBTB20;ZBTB20;ZBTB20;ZBTB20	ENST00000465249.1;ENST00000481632.1;ENST00000393785.2;ENST00000464560.1;ENST00000471418.1;ENST00000462705.1;ENST00000357258.3	5'UTR;5'UTR;5'UTR;5'UTR;5'UTR;5'UTR;5'UTR	ZBTB20;ZBTB20;RP11-197K3.1;ZBTB20;ZBTB20;ZBTB20;ZBTB20;ZBTB20;ZBTB20;ZBTB20;ZBTB20;ZBTB20;ZBTB20;ZBTB20;ZBTB20;ZBTB20	ENST00000470311.1;ENST00000482689.1;ENST00000465249.1;ENST00000486152.2;ENST00000479879.1;ENST00000481632.1;ENST00000393785.2;ENST00000464560.1;ENST00000471418.1;ENST00000462705.1;ENST00000357258.3;ENST00000463890.1;ENST00000480832.1;ENST00000491500.1;ENST00000492665.1;ENST00000470556.1	TSS200;TSS200;5'UTR;3'UTR;3'UTR;5'UTR;5'UTR;5'UTR;5'UTR;5'UTR;5'UTR;3'UTR;3'UTR;3'UTR;3'UTR;3'UTR	chr3:114173505-114174095		chr16	43503472	60	50M	*	0	0	CGGGCAGGCTGACCCAGTGCCTCCAGGGACTTATCAATAGACCACTCAGA	*	NM:i:0	MD:Z:50	AS:i:50	XS:i:0	0.197069	0.123189	0.377082
cg16048568	75654868	CTCAAACTCCAACACACCACCTTTTATATATACAAAAATACAAAAAAACA	31734569	CTCGAACTCCGACGCGCCGCCTTTTATATATACGAAAATACAAAAAAACG	I	C	Grn	AAAGGAAAAACTAACCAACCTCAACCAACCAGCCCCCGAGCCACCCGGGGCGCCCTCCCG[CG]CCCTCTTGCACCCTCGCACACACAAAAGGCGGCGCGCCGGAGCCCGAGACCCGGGGAGCC	37	15	96875210	CTCGGGCTCCGGCGCGCCGCCTTTTGTGTGTGCGAGGGTGCAAGAGGGCG	F	NR2F2;NR2F2;NR2F2;NR2F2;MIR1469;NR2F2	NM_001145156;NM_021005;NM_001145155;NM_021005;NR_031715;NM_001145157	TSS1500;1stExon;Body;5'UTR;TSS1500;TSS1500	chr15:96873408-96877721	Island					15:94676190-94676921			NR2F2;NR2F2;NR2F2;NR2F2;MIR1469	ENST00000394166.3;ENST00000394166.3;ENST00000394171.2;ENST00000453270.2;ENST00000410719.1	5'UTR;1stExon;TSS1500;TSS1500;TSS1500	NR2F2;NR2F2;NR2F2;NR2F2;NR2F2;MIR1469	ENST00000394166.3;ENST00000394166.3;ENST00000559679.1;ENST00000394171.2;ENST00000453270.2;ENST00000410719.1	5'UTR;1stExon;TSS1500;TSS1500;TSS1500;TSS1500	chr15:96875105-96876355		chr7	70360403	60	50M	*	0	0	CTCGGGCTCCGGCGCGCCGCCTTTTGTGTGTGCGAGGGTGCAAGAGGGCG	*	NM:i:1	MD:Z:41G8	AS:i:45	XS:i:0	0.141885	0.0711939	0.019694
cg26828839	96746490	TTACTAACAAAATTAAAAACTAATCAACCAAACAATTCATAAAATAATCC			II			CCCTGCTCCCCCAGAGCCGGGGCAACGCCCCACAACCTGCTTCGAGTGTAAAAATTCAGT[CG]GATTATCTCATGAACTGTCTGGCTGATTAGTTTCCAATCCTGCCAGCAAAACCTTCTTCC	37	12	6054749	CGGATTATCTCATGAACTGTCTGGCTGATTAGTTTCCAATCCTGCCAGCA	F	ANO2	NM_020373	Body					DMR					ANO2	ENST00000541277.1	TSS1500	ANO2	ENST00000541277.1	TSS1500	chr12:6054265-6054835		chr6	125690329	60	12S38M	*	0	0	TGCTGGCAGGATTGGAAACTAATCAGCCAGACAGTTCATGAGATAATCCG	*	NM:i:1	MD:Z:18G19	AS:i:33	XS:i:20	0.141846	0.0752455	0.2408
cg27583604	85729870	RCRCTAATACAAATACTTAAAACCAAAAAAAATCTACCRCAAATAATAAC			II			TCTCTGCAGTCCCTGGCCCACATCTGGAAGGCCCGGCACACCCTGTTGGAGCCAGAAGTG[CG]CTACTACCTGCGGCAGATCCTTTCTGGCCTCAAGTACTTGCACCAGCGCGGCATCTTGCA	37	1	45267345	CGCTGGTGCAAGTACTTGAGGCCAGAAAGGATCTGCCGCAGGTAGTAGCG	F	PLK3	NM_004073	Body	chr1:45265534-45266783	S_Shore						1:45267263-45267487	Promoter_Associated_Cell_type_specific	PLK3	ENST00000465443.1	5'UTR	PLK3;PLK3;PLK3	ENST00000476731.1;ENST00000465443.1;ENST00000476731.1	1stExon;5'UTR;5'UTR	chr1:45267140-45268375		chr4	117132934	60	50M	*	0	0	CGCTGGTGCAAGTACTTGAGGCCAGAAAGGATCTGCCGCAGGTAGTAGCG	*	NM:i:2	MD:Z:1T33G14	AS:i:43	XS:i:0	0.716014	0.871938	0.587741
cg12053769	76645472	RAACTCCTACTCCAACAACAACTTCAACTACTCRATACTACTATTAATAC			II			TGGTGCCGCGCGAACTCCTGCTCCAGCAGCAGCTTCAGCTGCTCGATGCTGCTGTTGATG[CG]GTCGCGGCGCATCTTCTCCACCACCGGCTTCCGCAGCTGCGGGAGGAGGGGGTGTCAGGC	37	1	2461413	AACTCCTGCTCCAGCAGCAGCTTCAGCTGCTCGATGCTGCTGTTGATGCG	R	HES5	NM_001010926	Body	chr1:2460760-2462010	Island					1:2450283-2451870									chr1:2461280-2461655		chr4	154961172	60	50M	*	0	0	CGCATCAACAGCAGCATCGAGCAGCTGAAGCTGCTGCTGGAGCAGGAGTT	*	NM:i:1	MD:Z:17A32	AS:i:45	XS:i:20	0.0748371	0.0853359	0.102909
cg07140660	80644306	CCATAAACTCAATAATCTTATCCTCAATCACCAAATCAAACTCCATAACA	35798578	CCATAAACTCGATAATCTTATCCTCAATCACCGAATCGAACTCCATAACG	I	A	Red	GGGCCGCACTCACCATGAGCTCGATGGTCTTGTCCTCAATCACCGAGTCGGGCTCCATGG[CG]GCCCCGGCGGCCCCGCCTCGCTCTCCCCGCGCAGCAGCGAACGGCCCGGGCGGAGGAGGC	37	5	171433509	CCATGAGCTCGATGGTCTTGTCCTCAATCACCGAGTCGGGCTCCATGGCG	R	FBXW11;FBXW11;FBXW11;FBXW11;FBXW11;FBXW11	NM_012300;NM_033645;NM_033644;NM_033645;NM_033644;NM_012300	1stExon;1stExon;1stExon;5'UTR;5'UTR;5'UTR	chr5:171433004-171434082	Island	high-CpG:171366107-171366288				5:171365432-171367032	5:171432772-171434743	Unclassified	FBXW11;FBXW11;FBXW11;FBXW11;FBXW11;FBXW11	ENST00000265094.5;ENST00000393802.2;ENST00000296933.6;ENST00000265094.5;ENST00000393802.2;ENST00000296933.6	1stExon;1stExon;1stExon;5'UTR;5'UTR;5'UTR	FBXW11;FBXW11;FBXW11;FBXW11;FBXW11;FBXW11;FBXW11;FBXW11;FBXW11;FBXW11;FBXW11;FBXW11;FBXW11;FBXW11	ENST00000517395.1;ENST00000522507.1;ENST00000265094.5;ENST00000523843.1;ENST00000393802.2;ENST00000519693.1;ENST00000296933.6;ENST00000517395.1;ENST00000265094.5;ENST00000523843.1;ENST00000393802.2;ENST00000519693.1;ENST00000296933.6;ENST00000522507.1	1stExon;1stExon;1stExon;1stExon;1stExon;1stExon;1stExon;5'UTR;5'UTR;5'UTR;5'UTR;5'UTR;5'UTR;3'UTR	chr5:171432685-171434115		chr11	32642887	60	50M	*	0	0	CGCCATGGAGCCCGACTCGGTGATTGAGGACAAGACCATCGAGCTCATGG	*	NM:i:1	MD:Z:27A22	AS:i:45	XS:i:0	0.0350919	0.0414258	0.0226182
cg18940758	89706152	ACTCTAAAAATACCTAAACTACAATTTAACCACAAAATTTCCTCCTTAAC			II			AAGTCCGACAGAGATTGCTTTTGTTGCACTTTCTAACAGCTCGTGATGGTGGCTTTTTTA[CG]TTAAGGAGGAAACTCTGTGGTTAAACTGTAGCCTAGGTATTTTTAGAGCCGTTACCATGT	37	10	90145794	CGTTAAGGAGGAAACTCTGTGGTTAAACTGTAGCCTAGGTATTTTTAGAG	F	RNLS;RNLS	NM_018363;NM_001031709	Body;Body				chr10:90145688-90145688				10:90145221-90145937	Unclassified	RNLS	ENST00000466945.1	3'UTR	RNLS;RNLS	ENST00000466945.1;ENST00000481793.1	3'UTR;3'UTR	chr10:90145685-90145930		chr19	33223063	60	50M	*	0	0	CGTTAAGGAGGAAACTCTGTGGTTAAACTGTAGCCTAGGTATTTTTAGAG	*	NM:i:0	MD:Z:50	AS:i:50	XS:i:0	0.0488852	0.0738347	0.869833
cg05197803	96605946	CCCTCTCTCTCTATTTCAACACAAACTAACTCRAACCTATAAACATCTTC			II			GCTTCATCACAATGGGGCCCATCAAAGTTTTGTTCACCACGGTCCCCAGGATGAAATACC[CG]AAGATGCTCACAGGCCCGAGCCAGCCTGTGCTGAAATAGAGAGAGAGGGAGAGAAGGGAG	37	14	74762651	CCTCTCTCTCTATTTCAGCACAGGCTGGCTCGGGCCTGTGAGCATCTTCG	F	ABCD4;ABCD4	NR_003256;NM_005050	Body;Body										ABCD4	ENST00000537629.1	TSS1500	ABCD4;ABCD4;ABCD4;ABCD4;ABCD4;ABCD4;ABCD4;ABCD4;ABCD4;ABCD4;ABCD4;ABCD4;ABCD4;ABCD4;ABCD4	ENST00000489678.1;ENST00000537629.1;ENST00000475240.1;ENST00000470637.1;ENST00000496015.1;ENST00000553998.1;ENST00000481935.1;ENST00000553486.1;ENST00000553745.1;ENST00000557554.1;ENST00000469672.1;ENST00000556119.1;ENST00000460308.2;ENST00000555617.1;ENST00000554453.1	3'UTR;TSS1500;3'UTR;3'UTR;TSS200;TSS200;3'UTR;3'UTR;3'UTR;3'UTR;3'UTR;3'UTR;3'UTR;3'UTR;3'UTR			chr12	84612419	60	37M13S	*	0	0	CGAAGATGCTCACAGGCCCGAGCCAGCCTGTGCTGAAATAGAGAGAGAGG	*	NM:i:1	MD:Z:1A35	AS:i:35	XS:i:0	0.90053	0.901558	0.2479
cg10919843	36775869	TTCTCAATCATTTTAAACTCAACCTAATCAAAAACTAAAATTATAAAATC			II			CACGTACAGGAGGTCAGTGGTGATGGTGCGGAAGGTGGTATCTGCAAGGCCATCTAGGAT[CG]ACTTCATAACCTCAGTCTTTGATTAGGCTGAGCTCAAAATGACTGAGAAAGTGACCCACA	37	6	88854985	CGACTTCATAACCTCAGTCTTTGATTAGGCTGAGCTCAAAATGACTGAGA	F	CNR1;CNR1;CNR1;CNR1;CNR1	NM_001160259;NM_016083;NM_001160258;NM_001160226;NM_033181	Body;Body;Body;Body;1stExon										CNR1;CNR1;CNR1;CNR1	ENST00000549890.1;ENST00000362094.5;ENST00000468898.1;ENST00000549716.1	1stExon;1stExon;1stExon;TSS200	CNR1;CNR1;CNR1;CNR1	ENST00000549890.1;ENST00000362094.5;ENST00000468898.1;ENST00000549716.1	1stExon;1stExon;1stExon;TSS200	chr6:88854800-88855270		chr4	33943593	60	20S30M	*	0	0	TCTCAGTCATTTTGAGCTCAGCCTAATCAAAGACTGAGGTTATGAAGTCG	*	NM:i:0	MD:Z:30	AS:i:30	XS:i:0	0.724466	0.913609	0.759082
cg02496392	91620587	AAACTCTATAACACRTAAAATAAAATCACRCTCCCATAATAAAATCATTC			II			AAGTTAATCTCAGACTCTGTGACACGTGGAATAAAATCACGCTCCCATAATGGGATCATT[CG]TCTTCCTGTCCAAGGAGAGAACCAACCCTTCACCCTCCGCCCTGGGGGAGCCAGTGGGGC	37	1	27916318	GACTCTGTGACACGTGGAATAAAATCACGCTCCCATAATGGGATCATTCG	R	AHDC1	NM_001029882	5'UTR				chr1:27916292-27916292		TRUE				AHDC1;AHDC1;AHDC1	ENST00000482400.1;ENST00000374011.2;ENST00000247087.4	3'UTR;5'UTR;5'UTR	AHDC1;AHDC1;AHDC1;AHDC1;AHDC1;AHDC1;AHDC1;AHDC1	ENST00000482400.1;ENST00000487743.1;ENST00000407475.2;ENST00000374011.2;ENST00000247087.4;ENST00000490295.1;ENST00000479753.1;ENST00000480033.1	3'UTR;3'UTR;5'UTR;5'UTR;5'UTR;3'UTR;3'UTR;3'UTR	chr1:27915320-27916335		chr4	133025833	60	50M	*	0	0	CGAATGATCCCATTATGGGAGCGTGATTTTATTCCACGTGTCACAGAGTC	*	NM:i:2	MD:Z:15C28G5	AS:i:40	XS:i:0	0.939039	0.939592	0.774054
cg21437766	71804129	ATACRTTCTTCCCTCCAAATACAACAAAATAACRTCAACCTCATACACTC			II			TGGGCGAGCTCGCGGGCCCGGCCGCCCCCAGCCCCAGCCCCGCCGGGCCCCGCCCCCCGT[CG]AGTGCATGAGGTTGACGCTACTTTGTTGCACCTGGAGGGAAGAACGTATGGGAGAGGAAG	37	7	73498314	TACGTTCTTCCCTCCAGGTGCAACAAAGTAGCGTCAACCTCATGCACTCG	F	LIMK1;LIMK1	NM_002314;NM_002314	1stExon;5'UTR	chr7:73498098-73498697	Island	high-CpG:73135973-73136286				7:73135493-73136814	7:73498031-73498484	Unclassified	LIMK1;LIMK1;LIMK1	ENST00000419043.2;ENST00000336180.2;ENST00000336180.2	5'UTR;5'UTR;1stExon	LIMK1;LIMK1;LIMK1;LIMK1	ENST00000419043.2;ENST00000435201.1;ENST00000336180.2;ENST00000336180.2	5'UTR;TSS200;5'UTR;1stExon	chr7:73498245-73499135		chr5	134688353	60	50M	*	0	0	TACGTTCTTCCCTCCAGGTGCAACAAAGTAGCGTCAACCTCATGCACTCG	*	NM:i:0	MD:Z:50	AS:i:50	XS:i:0	0.0746189	0.0934885	0.0993559
cg03679521	96679505	CTAACATAAAAACTAATACCCCACCTAATAAAAATACCACACTCACTCCA	16627274	CTAACATAAAAACTAATACCCCGCCTAATAAAAATACCACACTCGCTCCG	I	C	Grn	CGGGGGCAGCGGCTCCTCAAGGCGGCGGGCGCCGGCGTCTTCAGAGCGCCATGCGAACCG[CG]GAGCGAGTGTGGCATCTCTACCAGGCGGGGTACCAGCCTCTATGCCAGGCCATATGGGCT	37	17	37764153	CTGGCATAGAGGCTGGTACCCCGCCTGGTAGAGATGCCACACTCGCTCCG	F	NEUROD2;NEUROD2	NM_006160;NM_006160	5'UTR;1stExon	chr17:37764092-37764304	Island	high-CpG:35017678-35017707				17:35017380-35017820	17:37763843-37764196	Unclassified_Cell_type_specific	NEUROD2;NEUROD2	ENST00000302584.3;ENST00000302584.3	5'UTR;1stExon	NEUROD2;NEUROD2	ENST00000302584.3;ENST00000302584.3	5'UTR;1stExon	chr17:37763925-37764295		chr11	98329605	60	50M	*	0	0	CGGAGCGAGTGTGGCATCTCTACCAGGCGGGGTACCAGCCTCTATGCCAG	*	NM:i:0	MD:Z:50	AS:i:50	XS:i:0	0.107638	0.0996353	0.147999
cg02047803	38779170	TAAATAATACAACRAACAATCCTCTCTACTATATCCTCATTCATATCATC			II			TCCCCCAAAGCTGACTCATTCCTGCTTCCTTGCCAATCTCTTTCATCCTTCAGCTGAGGA[CG]ATGACATGAATGAGGACACAGTAGAGAGGATTGTTCGCTGCATCATCCAGAATGAAGGTG	37	5	141018369	GGATGATGCAGCGAACAATCCTCTCTACTGTGTCCTCATTCATGTCATCG	F	RELL2;RELL2	NM_001130029;NM_173828	Body;Body	chr5:141016320-141017685	S_Shore						5:141018305-141018651	Promoter_Associated_Cell_type_specific	RELL2;RELL2;RELL2;RELL2;ARAP3	ENST00000444782.1;ENST00000518025.1;ENST00000521367.1;ENST00000518856.1;ENST00000522690.1	ExonBnd;5'UTR;5'UTR;5'UTR;3'UTR	RELL2;RELL2;RELL2;RELL2;RELL2;RELL2;ARAP3	ENST00000444782.1;ENST00000520674.1;ENST00000518025.1;ENST00000521367.1;ENST00000517794.1;ENST00000518856.1;ENST00000522690.1	ExonBnd;5'UTR;5'UTR;5'UTR;5'UTR;5'UTR;3'UTR	chr5:141018025-141018555		chr18	37956936	60	50M	*	0	0	CGATGACATGAATGAGGACACAGTAGAGAGGATTGTTCGCTGCATCATCC	*	NM:i:2	MD:Z:7G20C21	AS:i:40	XS:i:0	0.829223	0.865854	0.722932
cg11970204	2604429	AACAACCACTTACTCCCACCAATAAAATTAAACAAATAAAACTCCTACCA	47701946	AACAACCGCTTACTCCCACCGATAAAATTAAACAAATAAAACTCCTACCG	I	A	Red	GGCATGTTGTTAGGAAAGAGAGAGGCAAGGCAAATAAAATTACTGCTAACGCTCAGAGAT[CG]GCAGGAGTCCTACTTGCCTAATCTTACCGGTGGGAGCAAGCGGCTGTTGTAATCCAATTA	37	10	103245907	CGGCAGGAGTCCTACTTGCCTAATCTTACCGGTGGGAGCAAGCGGCTGTT	F	BTRC;BTRC	NM_003939;NM_033637	Body;Body							10:103235710-103235898						BTRC;BTRC	ENST00000475200.1;ENST00000465182.1	5'UTR;5'UTR	chr10:103245585-103246050		chr19	45476272	60	50M	*	0	0	CGGCAGGAGTCCTACTTGCCTAATCTTACCGGTGGGAGCAAGCGGCTGTT	*	NM:i:0	MD:Z:50	AS:i:50	XS:i:0	0.498746	0.365591	0.218612
cg26695445	14749855	CAAAACTTAAAAAAAACRAACAACRAACCRTAAACCTCCAACATATAAAC			II			GCAGCTCGATCCAGAGCTTGAGGAAGGCGGGCAGCGAGCCGTAGACCTCCAGCATGTAGG[CG]TAGTCGCCGCCCGATTTGGAGATGGTGGTGCCGAGCTCCGCGTAGCAGAGCGCGCCCACG	37	16	87902677	CGCCTACATGCTGGAGGTCTACGGCTCGCTGCCCGCCTTCCTCAAGCTCT	R	SLC7A5	NM_003486	1stExon	chr16:87902454-87903460	Island					16:86459628-86461267			SLC7A5	ENST00000261622.4	1stExon	SLC7A5	ENST00000261622.4	1stExon	chr16:87902580-87903395		chr8	121907204	60	50M	*	0	0	AGAGCTTGAGGAAGGCGGGCAGCGAGCCGTAGACCTCCAGCATGTAGGCG	*	NM:i:1	MD:Z:21A28	AS:i:45	XS:i:0	0.0701972	0.0735096	0.142074
cg14310499	5745270	CAAAACTAAACTACTAAAAACTAACAACTAAAAACAAAAACTAAAAAACA	91619118	CAAAACTAAACTACTAAAAACTAACAACTAAAAACGAAAACTAAAAAACG	I	A	Red	AGACTCTCACTGCAGGACTGAGCTGCTGGGGACTGGCAGCTGGGGGCGGGGGCTAAGGGG[CG]GAGGCTTGGGGACGGGGGCGGGGGCTGGGGGCGGAGAAAAGTAGGAGAGGAGGAGGGAAG	37	X	133930360	CGCCCCTTAGCCCCCGCCCCCAGCTGCCAGTCCCCAGCAGCTCAGTCCTG	R	FAM122B;FAM122C;FAM122B;FAM122B;FAM122B;FAM122B;FAM122B;FAM122B;FAM122B	NM_001166600;NM_001170780;NM_145284;NM_001166599;NM_001170757;NM_145284;NM_001166599;NM_001170756;NM_001170756	5'UTR;TSS200;1stExon;1stExon;5'UTR;5'UTR;5'UTR;1stExon;5'UTR	chrX:133930787-133931355	N_Shore						X:133930236-133930489	Unclassified	FAM122C;FAM122B;FAM122B;FAM122B;FAM122B;FAM122B;FAM122B;FAM122B	ENST00000414371.2;ENST00000343004.5;ENST00000370790.1;ENST00000343004.5;ENST00000370790.1;ENST00000298090.6;ENST00000486347.1;ENST00000493333.1	TSS1500;1stExon;1stExon;5'UTR;5'UTR;5'UTR;TSS200;3'UTR	FAM122C;FAM122B;FAM122B;FAM122B;FAM122B;FAM122B;FAM122B;FAM122B;FAM122B	ENST00000414371.2;ENST00000343004.5;ENST00000370790.1;ENST00000343004.5;ENST00000370790.1;ENST00000298090.6;ENST00000486347.1;ENST00000493333.1;ENST00000467413.1	TSS1500;1stExon;1stExon;5'UTR;5'UTR;5'UTR;TSS200;3'UTR;3'UTR	chrX:133930125-133931435		chrX	53269042	60	50M	*	0	0	CAGGACTGAGCTGCTGGGGACTGGCAGCTGGGGGCGGGGGCTAAGGGGCG	*	NM:i:1	MD:Z:44T5	AS:i:45	XS:i:19	0.0913838	0.401021	0.190286
cg07069878	75748497	ACTACAAATAACCCRAAAATTACCATAACAACAACTACTTTCTAAAATAC			II			ATGTAAGCTGAGCTGCAAGTGACCCGAGAGTTGCCATAGCAACAGCTGCTTTCTGAAATA[CG]TGTTATGCATTTTAAAAGCTTTCACAGAGAGGATACCACATTTATCAATTAACAACCAAA	37	3	136378338	CTGCAAGTGACCCGAGAGTTGCCATAGCAACAGCTGCTTTCTGAAATACG	R	STAG1	NM_005862	5'UTR						TRUE				STAG1;STAG1;STAG1;STAG1	ENST00000480733.1;ENST00000383202.2;ENST00000236698.5;ENST00000434713.2	5'UTR;5'UTR;5'UTR;5'UTR	STAG1;STAG1;STAG1;STAG1;STAG1	ENST00000480733.1;ENST00000383202.2;ENST00000487065.1;ENST00000236698.5;ENST00000434713.2	5'UTR;5'UTR;5'UTR;5'UTR;5'UTR	chr3:136378180-136378435		chr9	100685932	60	37M1D13M	*	0	0	CGTATTTCAGAAAGCAGCTGTTGCTATGGCAACTCTCGGGTCACTTGCAG	*	NM:i:1	MD:Z:37^G13	AS:i:43	XS:i:19	0.701437	0.773954	0.580113
cg18482164	11668257	ATTATTCCCCCATCTTCAAAAAACAAAAACAACAACTCCTCAAAACAACA	46769837	ATTATTCCCCCATCTTCAAAAAACGAAAACAACGACTCCTCAAAACGACG	I	A	Red	CTCGCTTATTTCATTGTTCCCCCATCTTCAGGGAGCGGGGGCAGCGGCTCCTCAAGGCGG[CG]GGCGCCGGCGTCTTCAGAGCGCCATGCGAACCGCGGAGCGAGTGTGGCATCTCTACCAGG	37	17	37764118	ATTGTTCCCCCATCTTCAGGGAGCGGGGGCAGCGGCTCCTCAAGGCGGCG	R	NEUROD2;NEUROD2	NM_006160;NM_006160	5'UTR;1stExon	chr17:37764092-37764304	Island			DMR		17:35017380-35017820	17:37763843-37764196	Unclassified_Cell_type_specific	NEUROD2;NEUROD2	ENST00000302584.3;ENST00000302584.3	5'UTR;1stExon	NEUROD2;NEUROD2	ENST00000302584.3;ENST00000302584.3	5'UTR;1stExon	chr17:37763925-37764295		chr11	98329522	60	50M	*	0	0	ATTGTTCCCCCATCTTCAGGGAGCGGGGGCAGCGGCTCCTCAAGGCGGCG	*	NM:i:1	MD:Z:35T14	AS:i:45	XS:i:19	0.200963	0.0847487	0.103422
cg06526872	79748943	TATCAAATTCCAACCCCAACRTCACCAAATCCCRAAATAAAACTAAAAAC			II			GGACTGGATCCGACGGGTGGAGCAGCCAGGTGAGCCCCGAAAGGTGGGGCGGGGCAGGGG[CG]CTCCCAGCCCCACCCCGGGATCTGGTGACGCTGGGGCTGGAATTTGACACCGGACGGCTG	37	1	44399363	GTCAAATTCCAGCCCCAGCGTCACCAGATCCCGGGGTGGGGCTGGGAGCG	F	ARTN;ARTN;ARTN;ARTN;ARTN;ARTN	NM_057091;NM_057090;NM_057090;NM_001136215;NM_001136215;NM_057091	1stExon;1stExon;5'UTR;1stExon;5'UTR;5'UTR	chr1:44399068-44399535	Island				TRUE	1:44171672-44172019			ARTN;ARTN;ARTN;ARTN;ARTN	ENST00000479128.1;ENST00000472435.1;ENST00000414809.3;ENST00000498139.2;ENST00000414809.3	TSS1500;TSS1500;1stExon;TSS200;5'UTR	ARTN;ARTN;ARTN;ARTN;ARTN;ARTN;ARTN;ARTN;ARTN;ARTN	ENST00000479128.1;ENST00000472435.1;ENST00000474592.1;ENST00000414809.3;ENST00000471394.2;ENST00000498139.2;ENST00000491846.1;ENST00000477048.1;ENST00000414809.3;ENST00000477048.1	TSS1500;TSS1500;TSS1500;1stExon;TSS200;TSS200;TSS200;1stExon;5'UTR;5'UTR	chr1:44398505-44400150		chr4	117929525	60	42M8S	*	0	0	GTCAAATTCCAGCCCCAGCGTCACCAGATCCCGGGGTGGGGCTGGGAGCG	*	NM:i:1	MD:Z:16G25	AS:i:37	XS:i:21	0.365367	0.181476	0.250088
cg00941836	58793908	TACCCACTAACAAAAAATTAAATAATATTCATTTCTACTACTATAAACCA	24752960	TACCCGCTAACGAAAAATTAAATAATATTCGTTTCTACTACTATAAACCG	I	A	Red	CACAAGCTGCCAATCGCGGCCGCCTCCTGGCCCAGCCCTGCAGCTCGGCCAGCCTTGTTC[CG]GCTCACAGCAGCAGAAACGAACATTATTTAATTTCCCGCCAGCGGGCAGTGAAAGCCGGA	37	22	27834549	CGGCTCACAGCAGCAGAAACGAACATTATTTAATTTCCCGCCAGCGGGCA	F				chr22:27834425-27834630	Island					22:26164465-26164569									chr22:27834185-27834955		chr5	111661976	60	6S44M	*	0	0	TGCCCGCTGGCGGGAAATTAAATAATGTTCGTTTCTGCTGCTGTGAGCCG	*	NM:i:1	MD:Z:24A19	AS:i:39	XS:i:19	0.52566	0.625799	0.846004
cg19355120	92769444	CAAAAACCAAAAACAATTAAACCATTAAAACCATTTCCAACCTAACACCA	48718154	CGAAAACCAAAAACAATTAAACCATTAAAACCATTTCCGACCTAACGCCG	I	C	Grn	CTCCGACCAGTTTGCACGTCGGTCAGAGGTCCAAATTACCTTGTCACTTCCCGGGCTTCG[CG]GCGCCAGGTCGGAAATGGTCCCAATGGTCTAATTGCCTTTGGTCTCCGGTTGCATTTGAA	37	7	27283602	CGGCGCCAGGTCGGAAATGGTCCCAATGGTCTAATTGCCTTTGGTCTCCG	F	EVX1-AS;EVX1;EVX1;EVX1	NR_120507;NM_001304519;NM_001304520;NM_001989	Body;5'UTR;5'UTR;Body	chr7:27283408-27283614	Island				TRUE	7:27248630-27250128	7:27283357-27284006	Unclassified_Cell_type_specific	RP1-170O19.16;RP1-170O19.16;EVX1;RP1-170O19.16	ENST00000517726.1;ENST00000519050.1;ENST00000535619.1;ENST00000519218.1	3'UTR;TSS1500;5'UTR;TSS200	RP1-170O19.16;RP1-170O19.16;EVX1;RP1-170O19.16	ENST00000517726.1;ENST00000519050.1;ENST00000535619.1;ENST00000519218.1	3'UTR;TSS1500;5'UTR;TSS200	chr7:27281940-27283955		chr6	52314791	60	50M	*	0	0	CGGCGCCAGGTCGGAAATGGTCCCAATGGTCTAATTGCCTTTGGTCTCCG	*	NM:i:0	MD:Z:50	AS:i:50	XS:i:0	0.139453	0.0603022	0.13707
cg13119546	58787201	AACTTAATAAAAAACAAATCAAAACTAACTAAACAACCCRAAAACCTCCC			II			CAAAATTCCACATTTCCTTTTCTTCTCCAATACACCTACACTCATATGTACTCTTTGGAG[CG]GGAGGCTTTCGGGTTGCCCAGTTAGTTCTGATTTGTCTTCCACCAAGCCACTGGCCACCC	37	2	70444039	CGGGAGGCTTTCGGGTTGCCCAGTTAGTTCTGATTTGTCTTCCACCAAGC	F	TIA1;TIA1	NM_022173;NM_022037	Body;Body										C2orf42;TIA1	ENST00000470096.1;ENST00000482876.1	3'UTR;3'UTR	TIA1;TIA1;TIA1;TIA1;TIA1;C2orf42;TIA1;TIA1;TIA1;TIA1;TIA1;TIA1	ENST00000495774.1;ENST00000484065.2;ENST00000497672.1;ENST00000468787.1;ENST00000484065.2;ENST00000470096.1;ENST00000482876.1;ENST00000477415.1;ENST00000496096.1;ENST00000454815.2;ENST00000474699.1;ENST00000474809.2	TSS1500;3'UTR;TSS200;TSS200;1stExon;3'UTR;3'UTR;3'UTR;3'UTR;5'UTR;3'UTR;3'UTR			chr6	86425000	60	50M	*	0	0	GCTTGGTGGAAGACAAATCAGAACTAACTGGGCAACCCGAAAGCCTCCCG	*	NM:i:1	MD:Z:48A1	AS:i:48	XS:i:20	0.835307	0.87377	0.426073
cg09589586	3806143	ACTCATAAACTATAAAAAATCCCTTTACCACCTAAAAACATCACTACTCC			II			ACACCTCTCTGGCTCATGAGCTGTGGAAGGTCCCTTTGCCACCTAAAAACATCACTGCTC[CG]TCCCGCCCACCTCCGGGACTGACTGGTCAGAAGCCACCCTTGTCTACGTGGGATAATTCT	37	16	24831568	CGGAGCAGTGATGTTTTTAGGTGGCAAAGGGACCTTCCACAGCTCATGAG	R	TNRC6A	NM_014494	Body						TRUE				CTD-2515A14.1	ENST00000568895.1	TSS1500	CTD-2515A14.1;TNRC6A	ENST00000568895.1;ENST00000491718.1	TSS1500;3'UTR			chr7	123189905	60	50M	*	0	0	CTCATGAGCTGTGGAAGGTCCCTTTGCCACCTAAAAACATCACTGCTCCG	*	NM:i:1	MD:Z:16A33	AS:i:45	XS:i:19	0.928542	0.95262	0.909148
cg25794145	81623410	CCCTTAAATCTCTTTCRCTAAACTTTCACATCCTAATATAATACCACTTC			II			CCCTTGTACCCAATCTTCCTTGCTTACAGAAAGGAAGTGGAAGCCCCCTACCTTTCAAGA[CG]AAGTGGCACTACACCAGGATGTGAAAGTCCAGCGAAAGAGACCCAAGGGGCCTAGGGGGC	37	3	9471542	CCTTGGGTCTCTTTCGCTGGACTTTCACATCCTGGTGTAGTGCCACTTCG	F	SETD5;SETD5	NM_001292043;NM_001080517	5'UTR;Body										SETD5;SETD5	ENST00000302463.6;ENST00000402466.1	TSS200;5'UTR	SETD5;SETD5;SETD5;SETD5;SETD5	ENST00000442373.1;ENST00000302463.6;ENST00000466172.1;ENST00000402466.1;ENST00000478475.1	TSS200;TSS200;TSS200;5'UTR;5'UTR	chr3:9471505-9471915		chr6	113105948	60	50M	*	0	0	CGAAGTGGCACTACACCAGGATGTGAAAGTCCAGCGAAAGAGACCCAAGG	*	NM:i:0	MD:Z:50	AS:i:50	XS:i:0	0.732533	0.781154	0.777475
cg10537936	30671830	RTCCATCTTCTACCRCATCATAAAATAAACRATAACTAACRTTAAAAAAC			II			GCAGACTTGACGTCCATCTTCTGCCGCATCATGAGGTAGGCGATAACTAGCGTTGGGGAG[CG]GCTATAACCTTCCCGGCAGTGGACGAGCACCCGGCCTGTAAGAAACAGGGGAGACGTGGT	37	17	41847146	TCCATCTTCTGCCGCATCATGAGGTAGGCGATAACTAGCGTTGGGGAGCG	R	DUSP3	NM_004090	Body							17:39202622-39202811											chr11	101974855	60	50M	*	0	0	TCCATCTTCTGCCGCATCATGAGGTAGGCGATAACTAGCGTTGGGGAGCG	*	NM:i:0	MD:Z:50	AS:i:50	XS:i:0	0.908156	0.913135	0.925095
cg21447117	78660842	CCTCTTTAAAACAAATCCATAAAATAAAAATTTAAAAACATAAACTAACA	19807105	CCTCTTTAAAACGAATCCGTAAAATAAAAATTTAAAAACGTAAACTAACG	I	T	Red	CCACTGCAGCTGCCTCTTTGAAGCGGATCCGTGAAGTAGAAATTTGGAGACGTAAGCTGA[CG]TGGAAATCTATCCCCATCCTTAGCAGGGAGGTGCTGGTCATGTGACCCGATGTTGAAATT	37	7	27224873	CCTCTTTGAAGCGGATCCGTGAAGTAGAAATTTGGAGACGTAAGCTGACG	R	HOXA11;HOXA11AS	NM_005523;NR_002795	TSS200;TSS200	chr7:27225050-27225629	N_Shore				TRUE	7:27190555-27192145			HOXA11-AS;HOXA11-AS;HOXA11-AS;HOXA11-AS;HOXA11-AS;HOXA11	ENST00000520395.1;ENST00000520360.1;ENST00000522863.1;ENST00000522674.1;ENST00000517723.1;ENST00000006015.3	TSS1500;5'UTR;5'UTR;TSS200;TSS200;TSS200	HOXA11-AS;HOXA11-AS;HOXA11-AS;HOXA11-AS;HOXA11-AS;HOXA11;HOXA11	ENST00000520395.1;ENST00000520360.1;ENST00000522863.1;ENST00000522674.1;ENST00000517723.1;ENST00000006015.3;ENST00000517402.1	TSS1500;5'UTR;5'UTR;TSS200;TSS200;TSS200;TSS200	chr7:27223460-27226695		chr6	52245778	60	50M	*	0	0	CCTCTTTGAAGCGGATCCGTGAAGTAGAAATTTGGAGACGTAAGCTGACG	*	NM:i:0	MD:Z:50	AS:i:50	XS:i:0	0.0678342	0.0569958	0.180581
cg16352624	4758570	CRCCCRAAAAACATTTAATACRCCRAATAACTACTAAAAACAAAACCTAC			II			CCGCCCCTTTTATGCAAAAGATCCGAGCGGGCCTCCGCCCCCGCCCGGCCCGGCTTTCAA[CG]CAGGTCCTGTTTCCAGCAGTCACTCGGCGCACCAAATGTCCTCCGGGCGCTTCCAACAAA	37	17	63557228	CGCAGGTCCTGTTTCCAGCAGTCACTCGGCGCACCAAATGTCCTCCGGGC	F	AXIN2	NM_004655	5'UTR	chr17:63555902-63557362	Island	high-CpG:60987571-60988234				17:60986365-60988469			AXIN2	ENST00000307078.4	5'UTR	AXIN2	ENST00000307078.4	5'UTR	chr17:63556805-63557415		chr11	108920836	60	50M	*	0	0	GCCCGGAGGACATTTGGTGCGCCGAGTGACTGCTGGAAACAGGACCTGCG	*	NM:i:2	MD:Z:23T24G1	AS:i:43	XS:i:0	0.0576326	0.0734726	0.244994
cg06603374	22696539	AAACAAACAAAAAACCACAAACAATAAACATTTCCTATCCCCAAAATAAC			II			TAGGCTGAAGAGGGAGAGCTCCTGAAGTTAGGAGGGGTGGGGAGGGGAGGTGCCAGTCTC[CG]TTACTCTGGGGACAGGAAATGTTTACTGCCTGTGGCTTCCTGTCTGTTTCCAACCTCTCA	37	12	54807242	AACAGACAGGAAGCCACAGGCAGTAAACATTTCCTGTCCCCAGAGTAACG	F	ITGA5;LOC102724050;LOC102724050	NM_002205;NR_120487;NR_120486	Body;Body;Body								12:54806807-54807661	Unclassified_Cell_type_specific	ITGA5;RP11-753H16.5	ENST00000547744.1;ENST00000552785.1	TSS200;5'UTR	ITGA5;RP11-753H16.3;RP11-753H16.5	ENST00000547744.1;ENST00000550474.1;ENST00000552785.1	TSS200;5'UTR;5'UTR	chr12:54807065-54807455		chr15	103361469	60	9S41M	*	0	0	CGTTACTCTGGGGACAGGAAATGTTTACTGCCTGTGGCTTCCTGTCTGTT	*	NM:i:2	MD:Z:33G3A3	AS:i:33	XS:i:19	0.0649886	0.0722447	0.940696
cg02900978	59617270	RTATACATCCTTCACCATCTACACCTTACRCAACAACTCRAACTAAACAC			II			CGCTGCCGCTTGCTGCCGCGCGCCTTTCTGGAAAGCCGCGTGGAGCGCCACCCTCTCGTG[CG]TGCCCAGCCCGAGTTGCTGCGCAAGGTGCAGATGGTGAAGGATGCACACGAGGGCCGCAT	37	3	42727843	TGTGCATCCTTCACCATCTGCACCTTGCGCAGCAACTCGGGCTGGGCACG	F	KBTBD5	NM_152393	1stExon	chr3:42727084-42727916	Island					3:42702148-42703013	3:42727839-42728045	Unclassified_Cell_type_specific	KBTBD5;KBTBD5	ENST00000287777.4;ENST00000452129.2	1stExon;5'UTR	KBTBD5;KBTBD5	ENST00000287777.4;ENST00000452129.2	1stExon;5'UTR			chr9	121778512	60	4S46M	*	0	0	CGTGCCCAGCCCGAGTTGCTGCGCAAGGTGCAGATGGTGAAGGATGCACA	*	NM:i:2	MD:Z:11C2T31	AS:i:36	XS:i:0	0.420079	0.40554	0.321545
cg26795942	92664119	AACTTAACAAACAAAACTCTAAAATACACTCCAAAACCACATTTAAAATC			II			CTCTTTGTCTGCCCGTGAATAAAGTGCAGCATTGTGGTTAGTAATCCCACTCCAGTGACT[CG]ACTTCAAATGTGGTTTTGGAGTGCATCCCAGAGTTCTGTTTGCTAAGCTTCCTACTCCTG	37	2	33359597	GCTTAGCAAACAGAACTCTGGGATGCACTCCAAAACCACATTTGAAGTCG	F	LTBP1;LTBP1;LTBP1;LTBP1;LTBP1	NM_001166266;NM_001166264;NM_001166265;NM_000627;NM_206943	TSS200;TSS200;TSS200;TSS200;Body						TRUE		2:33359167-33360132	Unclassified_Cell_type_specific	LTBP1;LTBP1;LTBP1;LTBP1	ENST00000418533.2;ENST00000402934.1;ENST00000404525.1;ENST00000407925.1	TSS200;TSS200;TSS200;TSS200	LTBP1;LTBP1;LTBP1;LTBP1	ENST00000418533.2;ENST00000402934.1;ENST00000404525.1;ENST00000407925.1	TSS200;TSS200;TSS200;TSS200	chr2:33359245-33360230		chr17	75178738	60	50M	*	0	0	CGACTTCAAATGTGGTTTTGGAGTGCATCCCAGAGTTCTGTTTGCTAAGC	*	NM:i:2	MD:Z:31G12T5	AS:i:40	XS:i:19	0.0894608	0.0537326	0.321598
cg07955854	83670171	CACTCACACTATTTTAACTCAAATCAAACTACAACAACTATTTACTTTCC			II			GGCAGCTAGCAAAGCTCGCGGGTGAACTGCACAGGCCATGGTGGGTGCAGAGCTCAGAGC[CG]GAAAGCAAACAGCTGCTGTAGCCTGATTTGAGTTAAAATAGTGTGAGTGTTTAGTCTGGC	37	21	17791594	ACTCACACTATTTTAACTCAAATCAGGCTACAGCAGCTGTTTGCTTTCCG	F	MIR99AHG;MIR99AHG;MIR99AHG;MIR99AHG	NR_027790;NR_111005;NR_111004;NR_027791	Body;Body;Body;Body						TRUE				LINC00478	ENST00000458468.1	5'UTR	LINC00478;LINC00478;LINC00478;LINC00478;LINC00478;LINC00478;LINC00478;LINC00478;LINC00478	ENST00000453910.1;ENST00000418813.1;ENST00000435697.1;ENST00000458468.1;ENST00000400178.2;ENST00000456342.1;ENST00000419952.1;ENST00000445461.1;ENST00000428669.1	TSS1500;TSS1500;TSS200;5'UTR;5'UTR;5'UTR;5'UTR;5'UTR;5'UTR	chr21:17791520-17791795		chr16	77500050	60	50M	*	0	0	CGGAAAGCAAACAGCTGCTGTAGCCTGATTTGAGTTAAAATAGTGTGAGT	*	NM:i:0	MD:Z:50	AS:i:50	XS:i:19	0.833619	0.8134	0.216295
cg03267466	78674190	CACACCAATCCTAAATAACTACAATACTCAACCAAATTTTAACACACCCA	98793285	CACACCAATCCTAAATAACTACAATACTCAACCGAATTTTAACGCGCCCG	I	C	Grn	CTCTATTCTCTGCACACCAGTCCTGAATAGCTACAGTGCTCAACCGAATTTTGGCGCGCC[CG]CTTCCCCGGCAGGCTCCAACCCGGCGCGGCCCGGAGGCTTCCCGGGGGCCAACAGCCCAG	37	17	55752319	CGGGCGCGCCAAAATTCGGTTGAGCACTGTAGCTATTCAGGACTGGTGTG	R	MSI2	NM_138962	Body							17:53107312-53107472			MSI2	ENST00000284073.1	ExonBnd	MSI2	ENST00000284073.1	ExonBnd			chr11	88348951	60	50M	*	0	0	CGGGCGCGCCAAAATTCGGTTGAGCACTGTAGCTATTCAGGACTGGTGTG	*	NM:i:0	MD:Z:50	AS:i:50	XS:i:20	0.976802	0.966547	0.971771
cg09662369	46809199	CAACAAAAACTACAAAATCAAAAATCAAAACAAAAAACCTAAAAAAAACA	96739993	CGACGAAAACTACGAAATCGAAAATCAAAACAAAAAACCTAAAAAAAACG	I	A	Red	AAACTCACCTCTGCCGCCGGCTCCACCTCCGCTCACATTCCGGCCCCGCCGCCTTCCCCC[CG]CCCCCCCCAGGCCCTTTGTTTTGATTCCCGACTCCGCAGCTCCCGCCGCCGCCGCCAAGC	37	16	15736927	CGCCCCCCCCAGGCCCTTTGTTTTGATTCCCGACTCCGCAGCTCCCGCCG	F	NDE1;KIAA0430;MIR484;KIAA0430	NM_001143979;NM_014647;NR_030159;NM_014647	TSS200;1stExon;TSS1500;5'UTR			high-CpG:15644394-15644541				16:15643994-15644824	16:15736305-15737895	Promoter_Associated	KIAA0430;KIAA0430;KIAA0430;KIAA0430;MIR484;KIAA0430;KIAA0430;KIAA0430;KIAA0430;NDE1	ENST00000344181.3;ENST00000321370.6;ENST00000551742.1;ENST00000396368.3;ENST00000365771.2;ENST00000551742.1;ENST00000344181.3;ENST00000396368.3;ENST00000540441.2;ENST00000396353.2	5'UTR;5'UTR;5'UTR;5'UTR;TSS1500;1stExon;1stExon;1stExon;TSS200;TSS200	KIAA0430;KIAA0430;KIAA0430;KIAA0430;MIR484;KIAA0430;KIAA0430;KIAA0430;KIAA0430;KIAA0430;KIAA0430;NDE1;KIAA0430	ENST00000344181.3;ENST00000321370.6;ENST00000548025.1;ENST00000396368.3;ENST00000365771.2;ENST00000549219.1;ENST00000548025.1;ENST00000548216.2;ENST00000321370.6;ENST00000396368.3;ENST00000540441.2;ENST00000396353.2;ENST00000548216.2	5'UTR;5'UTR;5'UTR;5'UTR;TSS1500;TSS1500;1stExon;1stExon;1stExon;1stExon;TSS200;TSS200;3'UTR	chr16:15736740-15737275		chr16	14159196	60	50M	*	0	0	CGCCCCCCCCAGGCCCTTTGTTTTGATTCCCGACTCCGCAGCTCCCGCCG	*	NM:i:2	MD:Z:1A17A30	AS:i:43	XS:i:0	0.0502358	0.0715299	0.21712
cg12078605	87638399	CCAACAAAACAAAAAAACAACTTCTAAAACCCACAAATTTCCCAACTACA	27798915	CCGACAAAACGAAAAAACGACTTCTAAAACCCGCAAATTTCCCAACTACG	I	T	Red	CTGCAAGGGCGGCCGGCAAGGCGGGGAGGCGACTTCTAGGACCCGCAAGTTTCCCAACTA[CG]TGCCGGAGCCCGAGCTTCGCCTTCCTGCCGCCTTCCTTTCCCTCTGCAGTTCGGACTGTG	37	2	80531500	CCGGCAAGGCGGGGAGGCGACTTCTAGGACCCGCAAGTTTCCCAACTACG	R	CTNNA2;LRRTM1;CTNNA2	NM_004389;NM_178839;NM_001164883	Body;TSS200;Body	chr2:80531367-80531719	Island				TRUE	2:80384855-80385419			LRRTM1;LRRTM1;LRRTM1	ENST00000295057.3;ENST00000295057.3;ENST00000409148.1	5'UTR;1stExon;TSS200	CTNNA2;LRRTM1;LRRTM1;LRRTM1;LRRTM1;LRRTM1;LRRTM1;LRRTM1;LRRTM1;LRRTM1;LRRTM1;LRRTM1	ENST00000493024.1;ENST00000417012.1;ENST00000452811.1;ENST00000416268.1;ENST00000433224.1;ENST00000295057.3;ENST00000417012.1;ENST00000433224.1;ENST00000295057.3;ENST00000409148.1;ENST00000452811.1;ENST00000415098.1	TSS1500;5'UTR;5'UTR;5'UTR;5'UTR;5'UTR;1stExon;1stExon;1stExon;TSS200;1stExon;TSS200	chr2:80531285-80531915		chr6	77242996	60	50M	*	0	0	CGTAGTTGGGAAACTTGCGGGTCCTAGAAGTCGCCTCCCCGCCTTGCCGG	*	NM:i:2	MD:Z:44C4A0	AS:i:44	XS:i:0	0.0934734	0.0272619	0.0330658
cg17910371	70691193	ATAAATTACTTTCTACTTAAAAATCCAACRAAAAACRAAACCACRTAACC			II			TGACAATTCCCTGAACCAACTTGAGTTTGGCCGGCTCGGCCGCGGCCCTGACGTCACGCA[CG]GTCACGTGGCCCCGCCTCCCGCTGGATCTTTAAGTAGAAAGTAATCTATCAGGCCAGTCC	37	1	63788178	CGGTCACGTGGCCCCGCCTCCCGCTGGATCTTTAAGTAGAAAGTAATCTA	F	FOXD3-AS1;FOXD3-AS1;FOXD3;FOXD3-AS1;FOXD3-AS1	NR_121636;NR_121637;NM_012183;NR_121635;NR_121634	Body;Body;TSS1500;TSS200;TSS200	chr1:63782394-63790471	Island			DMR		1:63560419-63563043			RP4-792G4.2;RP4-792G4.2;FOXD3;RP4-792G4.2;RP4-792G4.2;RP4-792G4.2	ENST00000431294.1;ENST00000427268.1;ENST00000371116.2;ENST00000426393.1;ENST00000418244.1;ENST00000449386.1	3'UTR;3'UTR;TSS1500;TSS1500;TSS200;TSS200	RP4-792G4.2;RP4-792G4.2;FOXD3;RP4-792G4.2;RP4-792G4.2;RP4-792G4.2	ENST00000431294.1;ENST00000427268.1;ENST00000371116.2;ENST00000426393.1;ENST00000418244.1;ENST00000449386.1	3'UTR;3'UTR;TSS1500;TSS1500;TSS200;TSS200	chr1:63787220-63788295		chr4	99656078	60	50M	*	0	0	CGGTCACGTGGCCCCGCCTCCCGCTGGATCTTTAAGTAGAAAGTAATCTA	*	NM:i:1	MD:Z:22T27	AS:i:45	XS:i:0	0.106698	0.113	0.135766
cg14030728	69704228	TAATACTACACACTAAAATTACTACCCTACAAAACCTCAAAAACRCCCTC			II			CCGTGCTGCCTTGCTGTACCTGGATGCTCGCACAGATGACCGGCCTCACTACTTCACCAT[CG]AGGGCGTCTTTGAGGCCCTGCAGGGCAGCAACCTCAGTGTGCAGCACCAGGTGTATGCCC	37	9	35792957	CGAGGGCGTCTTTGAGGCCCTGCAGGGCAGCAACCTCAGTGTGCAGCACC	F	NPR2	NM_003995	1stExon	chr9:35790823-35791149	S_Shore								NPR2	ENST00000342694.2	1stExon	NPR2;NPR2;NPR2	ENST00000342694.2;ENST00000464810.1;ENST00000464810.1	1stExon;1stExon;5'UTR			chr4	43632736	60	50M	*	0	0	CGAGGGCGTCTTTGAGGCCCTGCAGGGCAGCAACCTCAGTGTGCAGCACC	*	NM:i:0	MD:Z:50	AS:i:50	XS:i:0	0.86788	0.879907	0.555247
cg01571001	35671213	TCTCAACCAACTAATCTTTATTCCCAACAAAAATAATAAATAACCAATCA	42633298	TCTCGACCGACTAATCTTTATTCCCGACGAAAATAATAAATAACCAATCG	I	T	Red	GGTAATTTTTCATCTCGGCCGGCTAATCTTTGTTCCCGGCGAAGATAATGAATAGCCAGT[CG]TTATCTGCCCGGCTCCCGGAGGCTGCCCGAGAATGGGGTTGTACAGGGCTGGGAATTGTT	37	3	128215433	CGACTGGCTATTCATTATCTTCGCCGGGAACAAAGATTAGCCGGCCGAGA	R				chr3:128215212-128216905	Island			CDMR		3:129697903-129699569			RP11-475N22.4	ENST00000468377.1	5'UTR	RP11-475N22.4;RP11-475N22.4	ENST00000464242.1;ENST00000468377.1	5'UTR;5'UTR	chr3:128215185-128215770		chr6	88190897	60	50M	*	0	0	CGACTGGCTATTCATTATCTTCGCCGGGAACAAAGATTAGCCGGCCGAGA	*	NM:i:1	MD:Z:3T46	AS:i:46	XS:i:19	0.748399	0.882945	0.183422
cg08855449	9777288	CCTTTTCTAATTCACAAATCAATCACCCTTATCACAATTATTAAAATTCC			II			AAGCCTGGTCGGCAACAAAGACCGCGCCCGCTTTTTCCACCGTCCTGGTGTGGCGAGTTG[CG]GAATTTCAATAACTGTGACAAGGGTGACTGATTTGTGAACTAGAAAAGGTTTGAATGTCA	37	3	147125962	CTTTTCTAGTTCACAAATCAGTCACCCTTGTCACAGTTATTGAAATTCCG	F	ZIC1	NM_003412	TSS1500	chr3:147126988-147128999	N_Shore			RDMR					ZIC4;ZIC4;ZIC1	ENST00000491672.1;ENST00000383075.3;ENST00000282928.4	TSS1500;TSS1500;TSS1500	ZIC4;ZIC4;ZIC4;ZIC1;ZIC1	ENST00000491672.1;ENST00000464144.1;ENST00000383075.3;ENST00000282928.4;ENST00000472523.1	TSS1500;TSS1500;TSS1500;TSS1500;5'UTR	chr3:147124905-147126215		chr9	91367203	60	50M	*	0	0	CTTTTCTAGTTCACAAATCAGTCACCCTTGTCACAGTTATTGAAATTCCG	*	NM:i:1	MD:Z:6C43	AS:i:45	XS:i:19	0.556947	0.609458	0.515796
cg08199563	67753273	AAAAAACCCAAAAAACTATTACRAATAAAATTAAAACRACTCCTCCAAAC			II			TCCCACCGGGACCCCGGGGACAACACCACCCCCCAGCCCCGGCGGTGGCGTCGGGGGAGC[CG]CCTGGAGGAGTCGTCTCAACTCCATCCGCAACAGCTTCCTGGGCTCCCCTCGCTTTCACC	37	19	55816212	GGGAGCCCAGGAAGCTGTTGCGGATGGAGTTGAGACGACTCCTCCAGGCG	F	BRSK1	NM_032430	Body	chr19:55815940-55816277	Island					19:60507753-60508181	19:55816048-55816438	Unclassified_Cell_type_specific							chr19:55816085-55817275		chr7	4707409	60	50M	*	0	0	CGCCTGGAGGAGTCGTCTCAACTCCATCCGCAACAGCTTCCTGGGCTCCC	*	NM:i:2	MD:Z:9A5G34	AS:i:40	XS:i:0	0.881044	0.906911	0.768492
cg17670191	29751546	CRCTTTCAACAAACAACCCAACACRAAAAACTACTACCRACAACTAAACC			II			GCACGCACCTCCTCGCGGTGCGCCATGCCCGGGCGTGCGACCAGCGTCTCGCCGGGGCAG[CG]GCCCAGCTGCCGGTAGTAGTCCCCCGTGCTGGGCTGCTTGCTGAAAGCGCGGGGCTTGCG	37	1	17026406	CGGCCCAGCTGCCGGTAGTAGTCCCCCGTGCTGGGCTGCTTGCTGAAAGC	F	ESPNP	NR_026567	Body	chr1:17025923-17027942	Island					1:16898511-16900507			ESPNP	ENST00000492551.1	3'UTR	ESPNP	ENST00000492551.1	3'UTR	chr1:17025860-17026655		chr4	152131104	60	38M12S	*	0	0	CGGCCCAGCTGCCGGTAGTAGTCCCCCGTGCTGGGCTGCTTGCTGAAAGC	*	NM:i:1	MD:Z:11G26	AS:i:33	XS:i:19	0.550871	0.644564	0.088379
cg21264443	76787970	AAACATTAACAACAATATATTCAAACAATACTTTTTTAAAACCAAATACC			II			TATGAGTTCCAGTGCTTTGAGTCAATGCCCCGGCACCCGCTGTCAACGGGATTTGGGTCC[CG]GCACTTGGTCTCAAAAAAGTACTGTTTGAATACACTGTTGTTAATGTTCACCTCTCCCAA	37	1	115828878	AACATTAACAACAGTGTATTCAAACAGTACTTTTTTGAGACCAAGTGCCG	F	NGF	NM_002506	Body										RP4-663N10.1	ENST00000425449.1	5'UTR	RP4-663N10.1	ENST00000425449.1	5'UTR	chr1:115828505-115828975		chr3	102520612	60	50M	*	0	0	AACATTAACAACAGTGTATTCAAACAGTACTTTTTTGAGACCAAGTGCCG	*	NM:i:1	MD:Z:22G27	AS:i:45	XS:i:19	0.899622	0.911034	0.692251
cg03964733	86700103	CAATCTCCTTCTTCTAAATATTATACTATCRCAAAACRCTAAACACRTCC			II			GGCAGGCGCGGCGGCAGCGGCGGCGCCCCGAGCCGGCGGAGGCGAGGGGGGGGAAGATGG[CG]GACGTGCTTAGCGTCCTGCGACAGTACAACATCCAGAAGAAGGAGATTGTGGTGAAGGGA	37	1	193091335	AATCTCCTTCTTCTGGATGTTGTACTGTCGCAGGACGCTAAGCACGTCCG	F	CDC73	NM_024529	1stExon	chr1:193090728-193091224	S_Shore	high-CpG:191357552-191357962				1:191357280-191358201	1:193090265-193092096	Promoter_Associated	CDC73;CDC73	ENST00000367435.3;ENST00000445394.2	1stExon;1stExon	CDC73;CDC73;CDC73	ENST00000482484.1;ENST00000367435.3;ENST00000445394.2	TSS1500;1stExon;1stExon			chr1	143702571	60	50M	*	0	0	AATCTCCTTCTTCTGGATGTTGTACTGTCGCAGGACGCTAAGCACGTCCG	*	NM:i:2	MD:Z:0G38G10	AS:i:44	XS:i:23	0.0717616	0.0922384	0.074641
cg06925975	38765960	AAATAAATAATCTAATTTCTACAACATCCTATTTTCTCCACTACCTAACA	5728217	AAATAAATAATCTAATTTCTACGACGTCCTATTTTCTCCGCTACCTAACG	I	A	Red	CCTCCCTCCCCCCTGCCCTCTCTCCCGTGGCTGGCGGCAGGTGAGTGGGTGTCGAGGAAC[CG]CCAGGCAGCGGAGAAAACAGGACGCCGCAGAAATCAGATTACTCACCTGCAGCTGCTACT	37	1	23946267	CGCCAGGCAGCGGAGAAAACAGGACGCCGCAGAAATCAGATTACTCACCT	F				chr1:23945941-23946295	Island				TRUE	1:23818529-23818882	1:23945674-23946890	Promoter_Associated	MDS2	ENST00000477916.1	5'UTR	MDS2	ENST00000477916.1	5'UTR	chr1:23945720-23946495		chr4	136081834	60	50M	*	0	0	AGGTGAGTAATCTGATTTCTGCGGCGTCCTGTTTTCTCCGCTGCCTGGCG	*	NM:i:1	MD:Z:12A37	AS:i:45	XS:i:0	0.0341504	0.0236514	0.0568193
cg20838039	77607473	TAACAAAAAACRATATTTCCAAACRTTCTAATAACAACTAAATCAAACCC			II			TGTAAGGTCACTCCCTATTTTTCTTCCCAAATAACTGTATTTATTACTGTCAGGTATTGG[CG]GGTTTGATCCAGCTGTCATCAGAACGTTTGGAAATACCGTTTTTTGCCAGAATGCTGATT	37	7	101502859	CGGGTTTGATCCAGCTGTCATCAGAACGTTTGGAAATACCGTTTTTTGCC	F	CUX1;CUX1;CUX1;CUX1;CUX1;CUX1;CUX1	NM_001202543;NM_001202545;NM_001913;NM_001202544;NM_001202546;NM_181500;NM_181552	Body;Body;Body;Body;Body;Body;Body						TRUE				CUX1	ENST00000558469.1	5'UTR	CUX1;CUX1	ENST00000497815.1;ENST00000558469.1	5'UTR;5'UTR	chr7:101502305-101503075		chr5	136533567	60	13S37M	*	0	0	GGCAAAAAACGGTATTTCCAAACGTTCTGATGACAGCTGGATCAAACCCG	*	NM:i:0	MD:Z:37	AS:i:37	XS:i:0	0.891081	0.843689	0.301685
cg08957513	82679939	ATTACACATAACCAAACCAATCAATCACAAATAAAAAACCCAAATACAAC			II			CAGATGGGACCATTACACATGACCAAACCAATCAATCACAGATGAAGGGCCCAGGTGCAG[CG]CAGCCGTGCAACAACGCACCATTTCACAGTCTGTCAGACACACACACACGGTCGTCCATG	37	18	53090924	TTACACATGACCAAACCAATCAATCACAGATGAAGGGCCCAGGTGCAGCG	R	TCF4;TCF4;TCF4;TCF4;TCF4;TCF4;TCF4;TCF4;TCF4	NM_001243233;NM_001243231;NM_001306207;NM_001243227;NM_001243228;NM_001083962;NM_003199;NM_001243230;NM_001243226	TSS1500;Body;Body;Body;Body;Body;Body;Body;Body							18:51241922-51242007			TCF4	ENST00000561992.1	TSS1500	TCF4;TCF4;TCF4;TCF4	ENST00000566777.1;ENST00000561992.1;ENST00000562512.1;ENST00000563686.1	TSS1500;TSS1500;TSS1500;3'UTR	chr18:53090460-53091055		chr18	69499316	60	50M	*	0	0	CGCTGCACCTGGGCCCTTCATCTGTGATTGATTGGTTTGGTCATGTGTAA	*	NM:i:0	MD:Z:50	AS:i:50	XS:i:24	0.812096	0.872715	0.867354
cg18318636	31628547	CCAAAAACAAAATAAACACTTACRAAACAACTAAACATAAAACAAAAAAC			II			CTCCTAGGCCCCCAAAGGCAGGGTGGGCACTTACGAAGCAGCTAAGCATGGAGCAGGAGA[CG]CGGGCGGTCAGGCTCATGGTCGCGGGCGGTCTGGGCCAGCGCACATGTCCCCGGAGCCGC	37	17	56591750	CAAAGGCAGGGTGGGCACTTACGAAGCAGCTAAGCATGGAGCAGGAGACG	R	MTMR4	NM_004687	Body	chr17:56591610-56592126	Island					17:53946657-53947125	17:56591367-56592491	Promoter_Associated							chr17:56590685-56591855		chr11	87595849	60	37M13S	*	0	0	CGTCTCCTGCTCCATGCTTAGCTGCTTCGTAAGTGCCCACCCTGCCTTTG	*	NM:i:0	MD:Z:37	AS:i:37	XS:i:19	0.0392408	0.0431368	0.266982
cg22817258	9719293	CRAAAACTTCTCTCTACTTCCTAAAAACCTCTATTACTAACAACTACCCC			II			GATTCTATGACACCCCTATAATCCCCCCAAATCCTTGTTACCTTGTCCCCCAGGAAGGCC[CG]GGGCAGCTGCCAGTAATAGAGGCTTCCAGGAAGCAGAGAGAAGCCTTCGTAGGAGAGAGA	37	1	22195397	CGGGGCAGCTGCCAGTAATAGAGGCTTCCAGGAAGCAGAGAGAAGCCTTC	F	HSPG2	NM_005529	Body	chr1:22191349-22191592	S_Shelf																chr4	137526353	60	50M	*	0	0	GAAGGCTTCTCTCTGCTTCCTGGAAGCCTCTATTACTGGCAGCTGCCCCG	*	NM:i:2	MD:Z:2G14G32	AS:i:42	XS:i:20	0.649662	0.84979	0.894477
cg15405572	48640585	TAAACATATTAATAACCAAAACAAACAACTATTAAAAAAACTTTTAACCC			II			CTGTCAGTAGTGAAAAATAGCTGGAAATCAGACAAACAACTTTATTGCTGAGATTGTTTC[CG]GGCTAAAAGTTCTTCCAACAGCTGTTTGTTTTGGCCATTAACATGTCCATTCTTTTTATT	37	12	78224552	CGGGCTAAAAGTTCTTCCAACAGCTGTTTGTTTTGGCCATTAACATGTCC	F	NAV3	NM_014903	TSS1500										NAV3	ENST00000536525.2	TSS1500	NAV3;NAV3	ENST00000536525.2;ENST00000549464.1	TSS1500;TSS200	chr12:78224320-78224790		chr10	110000982	60	14S36M	*	0	0	GGACATGTTAATGGCCAAAACAAACAGCTGTTGGAAGAACTTTTAGCCCG	*	NM:i:0	MD:Z:36	AS:i:36	XS:i:0	0.191113	0.184444	0.148672
cg13982601	47625567	TCAAAATAACACTAAATCTTTAAAACRCAATAATTCCTTTAACAAACTCC			II			TCACGTTTTTTTCAGGATGGCACTGGATCTTTAAAACGCAGTGGTTCCTTTAGCAAACTC[CG]GGCTTCCATTAGACGCAGCAGTGAGAAGCTGGTTAGGAAGCTGAAGGGAGGAAGTTCACG	37	14	104153463	CAGGATGGCACTGGATCTTTAAAACGCAGTGGTTCCTTTAGCAAACTCCG	R	KLC1;KLC1	NM_182923;NM_001130107	Body;Body						TRUE	14:103223192-103223368						KLC1;KLC1;KLC1;KLC1;KLC1	ENST00000538504.2;ENST00000538504.2;ENST00000557143.1;ENST00000557143.1;ENST00000554228.1	1stExon;5'UTR;1stExon;5'UTR;3'UTR			chr12	111795545	60	50M	*	0	0	CAGGATGGCACTGGATCTTTAAAACGCAGTGGTTCCTTTAGCAAACTCCG	*	NM:i:2	MD:Z:23G8C17	AS:i:40	XS:i:0	0.904528	0.92462	0.893471
cg25459000	48611234	TCCCCAAACAAACCAAACTATACTAACCTTCCAACAATACCAAATTAACA	32647163	TCCCCAAACGAACCAAACTATACTAACCTTCCAACGATACCAAATTAACG	I	C	Grn	CGCCGGCCTTTGTCCCCAGGCGGGCCAGGCTGTGCTGGCCTTCCAGCGGTACCAGATTGG[CG]CCGACTCGGCCCTCTTCTCCCAGGACTACATGGACCCCAGCCAGGACTCCAGCATGCCTT	37	22	39777742	TCCCCAGGCGGGCCAGGCTGTGCTGGCCTTCCAGCGGTACCAGATTGGCG	R	SYNGR1	NM_004711	Body	chr22:39777665-39777887	Island																chr15	80115850	60	2S48M	*	0	0	TCCCCAGGCGGGCCAGGCTGTGCTGGCCTTCCAGCGGTACCAGATTGGCG	*	NM:i:2	MD:Z:22A9A15	AS:i:38	XS:i:0	0.887379	0.917564	0.76754
cg00322319	68746948	TCTCTTAAAAATTAACAAACTAAAAAATCTTAAAATCTACTATCAAAAAC			II			GCTGCTTGTAGCTACAGTAATTAGACTGTCAGTGCTTGTTAGAGGAGAGAGGGGAAAACA[CG]CTTCTGACAGCAGATTCCAAGACTCCCCAGTTTGTTAATTTCTAAGAGATCTTTAAAGCA	37	2	162094696	CGCTTCTGACAGCAGATTCCAAGACTCCCCAGTTTGTTAATTTCTAAGAG	F				chr2:162094460-162096195	Island				TRUE	2:161802247-161802943	2:162094028-162095900	Promoter_Associated	AC009299.2;AC009299.2	ENST00000421122.1;ENST00000445372.1	3'UTR;3'UTR	AC009299.2;AC009299.2	ENST00000421122.1;ENST00000445372.1	3'UTR;3'UTR	chr2:162093920-162094895		chr2	61655947	60	50M	*	0	0	CGCTTCTGACAGCAGATTCCAAGACTCCCCAGTTTGTTAATTTCTAAGAG	*	NM:i:1	MD:Z:20G29	AS:i:45	XS:i:0	0.0937699	0.0862299	0.381379
cg24484347	78748878	ATACCRAAAAACTTCTTCTTTACRCCRATTAACAAACCAATTATAAACAC			II			CAGAGAGGGGTGTCCCCATCACAGGCACAGGGGCTGGGCTCCAACCTCGTCACGGAGGTG[CG]TGTCTACAACTGGTTTGCCAACCGGCGCAAAGAAGAAGCCTTCCGGCACAAGCTGGCCAT	37	12	121432040	TGCCGGAAGGCTTCTTCTTTGCGCCGGTTGGCAAACCAGTTGTAGACACG	F	HNF1A;HNF1A	NM_000545;NM_001306179	Body;Body										HNF1A;HNF1A	ENST00000535125.1;ENST00000538626.1	ExonBnd;5'UTR	HNF1A;HNF1A;HNF1A;HNF1A;HNF1A	ENST00000535125.1;ENST00000400024.2;ENST00000402929.1;ENST00000535955.1;ENST00000540108.1	ExonBnd;5'UTR;5'UTR;5'UTR;3'UTR	chr12:121431885-121433015		chr5	114955369	60	50M	*	0	0	TGCCGGAAGGCTTCTTCTTTGCGCCGGTTGGCAAACCAGTTGTAGACACG	*	NM:i:2	MD:Z:14C2C32	AS:i:40	XS:i:0	0.885335	0.922451	0.912412
cg16011371	80643596	AAAAACATAACAATTTATATAAACATAAAAACRACTAACRAAAACTACCC			II			TGGCAGCTGGCAAAGGCATAACAGTTTGTGTGGGCATGAAGGCGGCTGGCGGAAACTGCC[CG]GCCACAGTTGGCCAGGGCTGCTGAGTGGCAGGAAAGAGACCCGGCTGGCCCCATGCGATG	37	1	57480925	AAGGCATAACAGTTTGTGTGGGCATGAAGGCGGCTGGCGGAAACTGCCCG	R	DAB1	NM_021080	Body			low-CpG:57253511-57253582							DAB1	ENST00000485760.1	3'UTR	DAB1	ENST00000485760.1	3'UTR			chr4	104727738	60	50M	*	0	0	CGGGCAGTTTCCGCCAGCCGCCTTCATGCCCACACAAACTGTTATGCCTT	*	NM:i:1	MD:Z:9C40	AS:i:45	XS:i:0	0.92	0.933098	0.925865
cg25661986	38654836	CCCTATAAAATAATTTTTCCATCCAAATACAAATACTATCAAAAACTCTC			II			AGCAGCCAGTTCCCTATAGGGTAATTTTTCCATCCAGATGCAAGTGCTATCAGAGGCTCT[CG]TCAGCTAAACTAATTATGATCTTGCAATTGCTGATGCCTGCTCACTCTAACATTCGACAT	37	8	116432059	CGAGAGCCTCTGATAGCACTTGCATCTGGATGGAAAAATTACCCTATAGG	R	TRPS1;TRPS1;TRPS1	NM_001282903;NM_014112;NM_001282902	Body;Body;Body													TRPS1	ENST00000517323.1	3'UTR	chr8:116431800-116432110		chr15	50666132	60	50M	*	0	0	CCTATAGGGTAATTTTTCCATCCAGATGCAAGTGCTATCAGAGGCTCTCG	*	NM:i:1	MD:Z:45C4	AS:i:45	XS:i:20	0.741204	0.828774	0.802646
cg04801617	58662210	CAAATTTAACTTTACCCAACTAAATTACTAAATATCCCCTTACTCACTCA	78709431	CGAATTTAACTTTACCCGACTAAATTACTAAATATCCCCTTACTCGCTCG	I	C	Grn	CAAACATTTTGACGGGTTTGGCTTTGCCCGGCTGGATTACTGAGTGTCCCCTTGCTCGCT[CG]CTTTTTCTCTCTCCCCCTTCTCCGAGCTCGCTCCCTTCTCTCCCTCTCTCTCCTCTTTTC	37	12	106976843	CGGGTTTGGCTTTGCCCGGCTGGATTACTGAGTGTCCCCTTGCTCGCTCG	R	RFX4	NM_213594	TSS200	chr12:106977388-106977713	N_Shore			DMR		12:105500710-105500974			RFX4;RFX4	ENST00000392842.1;ENST00000392842.1	5'UTR;1stExon	RFX4;RFX4;RFX4;RFX4;RFX4	ENST00000549040.1;ENST00000392842.1;ENST00000392842.1;ENST00000546882.1;ENST00000546882.1	TSS1500;5'UTR;1stExon;5'UTR;1stExon	chr12:106975705-106976875		chr10	84756171	60	50M	*	0	0	CGGGTTTGGCTTTGCCCGGCTGGATTACTGAGTGTCCCCTTGCTCGCTCG	*	NM:i:2	MD:Z:18A21C9	AS:i:40	XS:i:20	0.213905	0.0775925	0.271377
cg09467711	24786886	ACAAATATAACAACTCCTCCATATCCCTACAAATAAACTACACRCAAAAC			II			GCTGGGAACCGACAAGTGTGACAACTCCTCCATGTCCCTGCAGATGGGCTACACGCAGGG[CG]CCAACCAGAGCGGCCAGGTCTTCGGCCTGGGCCGGCAGATATATGACCCCAAGTACTGCC	37	19	1037731	CGCCCTGCGTGTAGCCCATCTGCAGGGACATGGAGGAGTTGTCACACTTG	R	CNN2;CNN2	NM_004368;NM_201277	Body;Body	chr19:1039764-1040254	N_Shelf					19:988724-988912	19:1037716-1037859	Unclassified_Cell_type_specific				CNN2;CNN2	ENST00000564572.1;ENST00000568865.1	5'UTR;3'UTR	chr19:1037660-1038615		chr10	79994410	60	50M	*	0	0	CAAGTGTGACAACTCCTCCATGTCCCTGCAGATGGGCTACACGCAGGGCG	*	NM:i:2	MD:Z:6C8T34	AS:i:40	XS:i:19	0.769669	0.760375	0.832709
cg16987738	81717962	ATTACTACACACCATAAACCAAATATAATCAACAAATCCAAAATATACCC			II			ACTGTCTGGCGATTGCTGCACACCATGGGCCAGGTGTGATCAGCAGATCCAAGATATGCC[CG]TCCCCCAGAATGACCCACAGCTGGCATGGGGTTGTATAAGTGGCCTCCAGCAGGAAAGGA	37	1	70488931	CGGGCATATCTTGGATCTGCTGATCACACCTGGCCCATGGTGTGCAGCAA	R	LRRC7	NM_020794	Body										RP11-181B18.1;RP11-181B18.1	ENST00000425754.1;ENST00000414132.1	TSS1500;3'UTR	RP11-181B18.1;RP11-181B18.1	ENST00000425754.1;ENST00000414132.1	TSS1500;3'UTR			chr3	158175228	60	50M	*	0	0	CGGGCATATCTTGGATCTGCTGATCACACCTGGCCCATGGTGTGCAGCAA	*	NM:i:0	MD:Z:50	AS:i:50	XS:i:19	0.780706	0.827925	0.765914
cg20076842	4800981	CCTCAACATCCATCTCCATCTTCCCATTCACTAAAAAACAAAACAAAAAC			II			GAGCCATGCGTGCCACGGGCAGCTGAGTAGCTGCCGGGCGCCGCTGCCAAGTCTCCACTC[CG]CTTTTGTCTTGCCCTCCAGTGAATGGGAAGATGGAGATGGATGTTGAGGGAGTTTCTCCG	37	3	28617743	CTCAACATCCATCTCCATCTTCCCATTCACTGGAGGGCAAGACAAAAGCG	F				chr3:28616663-28617970	Island			DMR	TRUE	3:28591668-28592974			AC109586.1;AC109586.1;AC109586.1	ENST00000443912.1;ENST00000445077.1;ENST00000432518.1	TSS200;TSS200;5'UTR	AC109586.1;AC109586.1;AC109586.1	ENST00000443912.1;ENST00000445077.1;ENST00000432518.1	TSS200;TSS200;5'UTR	chr3:28617280-28618215		chr9	117872664	60	50M	*	0	0	CTCAACATCCATCTCCATCTTCCCATTCACTGGAGGGCAAGACAAAAGCG	*	NM:i:1	MD:Z:3C46	AS:i:46	XS:i:21	0.242727	0.161137	0.178565
cg06230736	51758106	AATACATTCTTTCTAAAAATATCAAAACRACRCCAAACAACTCAATATTC			II			TCCCCCCCGGCGCGGATGACACTAGAACCTCCTTAAGTTGCGTCGCGCCACAGCTGTCTG[CG]AACACTGAGCTGCCTGGCGCCGTCTTGATACTTTCAGAAAGAATGCATTCCCTGTAAAAA	37	10	8096650	ATGCATTCTTTCTGAAAGTATCAAGACGGCGCCAGGCAGCTCAGTGTTCG	F	FLJ45983;GATA3;GATA3;FLJ45983	NR_024255;NM_001002295;NM_002051;NR_024256	TSS1500;TSS200;TSS200;TSS1500	chr10:8091374-8098329	Island	high-CpG:8136545-8136785		DMR		10:8136306-8136657			RP11-379F12.3;RP11-379F12.7;GATA3;GATA3;GATA3	ENST00000458727.1;ENST00000355358.1;ENST00000379328.3;ENST00000544011.1;ENST00000346208.3	TSS1500;TSS1500;TSS200;TSS200;TSS200	RP11-379F12.3;GATA3;RP11-379F12.3;RP11-379F12.7;GATA3;GATA3;GATA3	ENST00000417359.1;ENST00000481743.1;ENST00000458727.1;ENST00000355358.1;ENST00000379328.3;ENST00000544011.1;ENST00000346208.3	TSS1500;5'UTR;TSS1500;TSS1500;TSS200;TSS200;TSS200	chr10:8095665-8097355		chr2	9878542	60	50M	*	0	0	ATGCATTCTTTCTGAAAGTATCAAGACGGCGCCAGGCAGCTCAGTGTTCG	*	NM:i:1	MD:Z:17C32	AS:i:45	XS:i:0	0.0575134	0.0859511	0.10895
cg21157353	44725537	TACAAAAAACACTCTCCCATAACCRAACATTCCTAACTTAATAAAATCTC			II			GGGTCAGAGGTGGTCAGAGCTGTGCCCCCACATCTGAAACACCTTCTCAGGTCCCGGCTT[CG]AGACCCCATCAAGCCAGGAATGTTCGGTTATGGGAGAGTGCCCTTTGCATTGCCACTGCA	37	1	150525912	CGAGACCCCATCAAGCCAGGAATGTTCGGTTATGGGAGAGTGCCCTTTGC	F	ADAMTSL4;ADAMTSL4	NM_025008;NM_019032	Body;Body	chr1:150529655-150529904	N_Shelf								RP11-54A4.2;ADAMTSL4;ADAMTSL4	ENST00000442435.1;ENST00000407995.2;ENST00000369041.5	3'UTR;5'UTR;ExonBnd	RP11-54A4.2;ADAMTSL4;ADAMTSL4	ENST00000442435.1;ENST00000407995.2;ENST00000369041.5	3'UTR;5'UTR;ExonBnd			chr3	95684180	60	50M	*	0	0	GCAAAGGGCACTCTCCCATAACCGAACATTCCTGGCTTGATGGGGTCTCG	*	NM:i:2	MD:Z:5A23C20	AS:i:40	XS:i:0	0.89778	0.907276	0.846416
cg07134371	15800907	TTATCATCATAAAACTTCTTCATTACAAACCTATCAAAAACCTAATCRAC			II			AAGCTGAAACTTTGTCATCATAAAACTTCTTCATTGCAAACCTGTCAAGGGCCTGGTCGG[CG]CTGAAGGGGAGAGAGAGAGAAAGAGAGTTAACTCAGTGGAGCCCACACCACGTGGGTACT	37	7	47463781	CGCCGACCAGGCCCTTGACAGGTTTGCAATGAAGAAGTTTTATGATGACA	R	TNS3	NM_022748	Body			low-CpG:47430306-47430307							TNS3;TNS3	ENST00000311160.9;ENST00000545849.1	ExonBnd;5'UTR	TNS3;TNS3	ENST00000311160.9;ENST00000545849.1	ExonBnd;5'UTR			chr11	8538037	60	46M4S	*	0	0	TGTCATCATAAAACTTCTTCATTGCAAACCTGTCAAGGGCCTGGTCGGCG	*	NM:i:2	MD:Z:34C2T8	AS:i:36	XS:i:21	0.821079	0.906454	0.0735302
cg17347386	72797186	AAATACTTATCTTATATCCAAACCTTAAACATAAAAAACATTTTATACCC			II			CATATAGCTCAATCCCTTAACCGGCCTGCACTCTGCAATTGCTCATTAAATGAACAATTG[CG]GGTATAAAATGCCTTTTATGTTCAAGGTCTGGATATAAGATAAGCATTCTAGGACTCTAA	37	7	42192975	CGGGTATAAAATGCCTTTTATGTTCAAGGTCTGGATATAAGATAAGCATT	F	GLI3	NM_000168	Body						TRUE				GLI3	ENST00000479210.1	TSS1500	GLI3	ENST00000479210.1	TSS1500			chr13	15543623	60	50M	*	0	0	AATGCTTATCTTATATCCAGACCTTGAACATAAAAGGCATTTTATACCCG	*	NM:i:0	MD:Z:50	AS:i:50	XS:i:21	0.832991	0.84259	0.86367
cg00969724	63767926	TATCAATATTACTCAATTAACAACAACCTAACAACTCACCAACTATCAAC			II			AGTGAGGTTAACTGTACTTCTATAGGTCACTCAGTGAGTCAACGACTGAGCTATGATTAA[CG]TTGACAGCTGGTGAGCTGCTAGGCTGTTGCTAACTGAGCAACATTGACATTCATTTTGAT	37	2	157342904	CGTTGACAGCTGGTGAGCTGCTAGGCTGTTGCTAACTGAGCAACATTGAC	F	GPD2;GPD2	NM_000408;NM_001083112	Body;Body										GPD2	ENST00000409125.4	5'UTR	GPD2;GPD2	ENST00000409125.4;ENST00000495851.1	5'UTR;5'UTR	chr2:157342760-157342995		chr2	57280529	60	4S37M9S	*	0	0	CGTTGACAGCTGGTGAGCTGCTAGGCTGTTGCTAACTGAGCAACATTGAC	*	NM:i:0	MD:Z:37	AS:i:37	XS:i:19	0.870806	0.904419	0.937434
cg09534099	43786949	ATTTATTTCCAATTTAACTAATCTAAAAATAAAACATCTCTCTCTCTCAC			II			TTTAACAACCAATTTATTTCCAGTTTAACTAATCTGGGGATGGGGCATCTCTCTCTCTCA[CG]CAAACCAACAACACCTGGGTTGTAAATAGACTTACAAACCAGTGTGTGCTGGATAATATA	37	11	116284301	TTTATTTCCAGTTTAACTAATCTGGGGATGGGGCATCTCTCTCTCTCACG	R																			chr11:116284140-116284370		chr9	46612304	60	5S45M	*	0	0	CGTGAGAGAGAGAGATGCCCCATCCCCAGATTAGTTAAACTGGAAATAAA	*	NM:i:2	MD:Z:12G21T10	AS:i:35	XS:i:20	0.773286	0.850264	0.681487
cg03555203	91779572	ATAACAACAACAACAACTATAACAACRAAAACTTCRACTAACACCAAAAC			II			AGAGGCTGGGCTCCGGGAGCATGCGGCTCTGTGACACCTGCTGCAGCGTCTTAGCCATGG[CG]CTCTGGTGCCAGTCGAAGCTCCCGCTGCCACAGCTGCTGCTGCTGCTACTGCTGCTGCTG	37	19	31770188	TAGCAGCAGCAGCAGCTGTGGCAGCGGGAGCTTCGACTGGCACCAGAGCG	F	TSHZ3	NM_020856	Body							19:36461728-36462351			TSHZ3	ENST00000560707.1	3'UTR	TSHZ3	ENST00000560707.1	3'UTR	chr19:31769845-31770235		chr7	36769053	60	4S46M	*	0	0	TAGCAGCAGCAGCAGCTGTGGCAGCGGGAGCTTCGACTGGCACCAGAGCG	*	NM:i:2	MD:Z:29T14T1	AS:i:39	XS:i:21	0.860243	0.888603	0.300315
cg11216396	94654933	CAAACTAACCCTAAATATCAACCTCRAACTACACAAACATAAAAATACTC			II			AGACCCAGGAGGGCCTCACTGGTAAGCTCTTCGGCCTTGGCGCGTCACTGCTAACCCAGG[CG]AGCACCCTCATGTCTGTGCAGCCCGAGGCTGACACCCAGGGCCAGCCTGCCCCCAGCAAG	37	3	49680149	AGGCTGGCCCTGGGTGTCAGCCTCGGGCTGCACAGACATGAGGGTGCTCG	F	BSN	NM_003458	Body										BSN-AS1	ENST00000442384.1	TSS1500	BSN;BSN-AS1	ENST00000467456.1;ENST00000442384.1	TSS1500;TSS1500			chr9	108126080	60	50M	*	0	0	AGGCTGGCCCTGGGTGTCAGCCTCGGGCTGCACAGACATGAGGGTGCTCG	*	NM:i:2	MD:Z:24T14A10	AS:i:40	XS:i:19	0.858065	0.906684	0.877733
cg00452882	22766937	AAAATACTCACCTAAAAACCCCCCAACAACAAACAATAATAATACTAACA	43776874	AAAATACTCACCTAAAAACCCCCCGACGACGAACGATAATAATACTAACG	I	A	Red	GACCTGCCACTGGCGGGGCAGCCCCTGCGCCATCCGACCCGGGCCCGGCCGCGGCCGCGC[CG]CCAGCACCACCACCGCCCGCCGCCGGGGGGCCCCCAGGTGAGCACCCTTCCCCCACTCCG	37	16	67687119	AGGGTGCTCACCTGGGGGCCCCCCGGCGGCGGGCGGTGGTGGTGCTGGCG	F	RLTPR	NM_001013838	Body	chr16:67686860-67687674	Island					16:66244165-66245361	16:67686932-67687633	Unclassified_Cell_type_specific							chr16:67685405-67687235		chr8	105694211	60	41M9S	*	0	0	CGCCAGCACCACCACCGCCCGCCGCCGGGGGGCCCCCAGGTGAGCACCCT	*	NM:i:0	MD:Z:41	AS:i:41	XS:i:19	0.939585	0.928227	0.413468
cg11115930	59668153	ACCCCAAACAATCAAAATAACACAAAATAACAATCTCCAAAAACTACCCC			II			AATGCTTCATGTTTTGAGGCTTATCCATTCGGACAGCAAGTTTGATTTTGAGATCTTGGT[CG]GGGCAGTTTTTGGAGACTGTCATTTTGTGCCACTCTGACTGTTTGGGGCTGTTCGGGGTG	37	3	62570924	CGGGGCAGTTTTTGGAGACTGTCATTTTGTGCCACTCTGACTGTTTGGGG	F	CADPS;CADPS;CADPS	NM_003716;NM_183394;NM_183393	Body;Body;Body													CADPS	ENST00000542833.1	TSS200			chr14	12546348	60	50M	*	0	0	CGGGGCAGTTTTTGGAGACTGTCATTTTGTGCCACTCTGACTGTTTGGGG	*	NM:i:2	MD:Z:37A2T9	AS:i:40	XS:i:19	0.735141	0.870946	0.874536
cg26041927	54678544	AAATCRAAAAACAACTCAAAAAATTAACAAACAATAACACCRAAAAACCC			II			GATGGCCAGGCAGGTCCGCGGCCGCCCCAGCCCTGCCCCGGAGGCGCCCCGAGGAGGGCT[CG]GGCCCCCCGGTGTCATTGTTTGCTAATTTCCTGAGCTGCCCTCCGACTTGTTTACGTTAA	37	10	13570209	CGGGCCCCCCGGTGTCATTGTTTGCTAATTTCCTGAGCTGCCCTCCGACT	F				chr10:13570128-13570864	Island					10:13610018-13611401			RP11-214D15.2	ENST00000438431.1	TSS1500	RP11-214D15.2;BEND7	ENST00000438431.1;ENST00000466271.1	TSS1500;3'UTR	chr10:13569900-13571935		chr2	4718511	60	44M6S	*	0	0	AGTCGGAGGGCAGCTCAGGAAATTAGCAAACAATGACACCGGGGGGCCCG	*	NM:i:2	MD:Z:12C0G30	AS:i:34	XS:i:19	0.111567	0.0956229	0.320695
cg02688304	6607245	TCAAAATTTTCCACAATACAACTACAAAAATCATTATTTCCTCACCTACA	14793871	TCGAAATTTTCCGCAATACAACTACAAAAATCGTTATTTCCTCGCCTACG	I	A	Red	CTAGCGCCGCTGTCGAGATTTTCCGCAATACAACTGCAGGGGTCGTTATTTCCTCGCCTA[CG]GATCCCTACGCTTCCCAACTCAGAGAGGAGGAGGACAGGTGGGGGCGGGAGGGGGAGGAG	37	17	50236104	TCGAGATTTTCCGCAATACAACTGCAGGGGTCGTTATTTCCTCGCCTACG	R	CA10;CA10;CA10;CA10	NM_020178;NM_020178;NM_001082533;NM_001082534	1stExon;5'UTR;5'UTR;5'UTR	chr17:50235175-50236466	Island	high-CpG:47590669-47591231				17:47589953-47592380			CA10;CA10;CA10;CA10;CA10	ENST00000285273.4;ENST00000442502.2;ENST00000340813.6;ENST00000451037.2;ENST00000570565.1	5'UTR;5'UTR;TSS1500;TSS200;5'UTR	CA10;CA10;CA10;CA10;CA10;CA10	ENST00000285273.4;ENST00000575181.1;ENST00000442502.2;ENST00000571371.1;ENST00000451037.2;ENST00000570565.1	5'UTR;5'UTR;5'UTR;TSS1500;TSS200;5'UTR	chr17:50236000-50236295		chr11	93099265	60	50M	*	0	0	CGTAGGCGAGGAAATAACGACCCCTGCAGTTGTATTGCGGAAAATCTCGA	*	NM:i:2	MD:Z:32C16G0	AS:i:44	XS:i:0	0.298604	0.0794766	0.0432946
cg07291439	50765206	TAAATAAATTTTCTCTAACRATCAAAAACCTAATCRACAACAAAAACCRC			II			TCATCTGAAGGTAAGTAAATTTTCTCTGGCGATCAAAAGCCTGGTCGGCAACAAAGACCG[CG]CCCGCTTTTTCCACCGTCCTGGTGTGGCGAGTTGCGGAATTTCAATAACTGTGACAAGGG	37	3	147125926	AAGTAAATTTTCTCTGGCGATCAAAAGCCTGGTCGGCAACAAAGACCGCG	R	ZIC1	NM_003412	TSS1500	chr3:147126988-147128999	N_Shore			RDMR					ZIC4;ZIC4;ZIC1	ENST00000491672.1;ENST00000383075.3;ENST00000282928.4	TSS1500;TSS1500;TSS1500	ZIC4;ZIC4;ZIC4;ZIC1;ZIC1	ENST00000491672.1;ENST00000464144.1;ENST00000383075.3;ENST00000282928.4;ENST00000472523.1	TSS1500;TSS1500;TSS1500;TSS1500;5'UTR	chr3:147124905-147126215		chr9	91367287	60	50M	*	0	0	CGCGGTCTTTGTTGCCGACCAGGCTTTTGATCGCCAGAGAAAATTTACTT	*	NM:i:1	MD:Z:16A33	AS:i:45	XS:i:0	0.398249	0.277924	0.195916
cg02970757	38609546	TCATCTATATAACTATCTAACTTATCAACATTAACCACTTCAACRACCCC			II			GGTCATCTCCCTCATCTGTGTGGCTGTCTGGCTTATCAACATTGGCCACTTCAACGACCC[CG]TCCATGGGGGCTCCTGGTTCCGCGGGGCCATCTACTACTTTAAGATTGCCGTGGCCTTGG	37	16	28898961	CGGGGTCGTTGAAGTGGCCAATGTTGATAAGCCAGACAGCCACACAGATG	R	ATP2A1;ATP2A1;ATP2A1	NM_004320;NM_173201;NM_001286075	Body;Body;Body										ATP2A1	ENST00000565042.1	TSS1500	ATP2A1;ATP2A1	ENST00000565042.1;ENST00000564732.1	TSS1500;TSS200			chr7	126456806	60	5S45M	*	0	0	CGGGGTCGTTGAAGTGGCCAATGTTGATAAGCCAGACAGCCACACAGATG	*	NM:i:0	MD:Z:45	AS:i:45	XS:i:0	0.769829	0.874525	0.352766
cg01382414	24729235	CATAAACAAACCCTTCATAAACACRTCCATCCTAACRACCTAAAAAAAAC			II			CCCTCCTTGGCCATGGACAGGCCCTTCATGAACACGTCCATCCTGGCGGCCTGGGGAGGG[CG]ATACACGGGCACCGGTGCACTGGCCCCGCACTCTCACCCCAGCCCCTCCCGCGGGACGCA	37	5	176056675	CGCCCTCCCCAGGCCGCCAGGATGGACGTGTTCATGAAGGGCCTGTCCAT	R	SNCB;EIF4E1B;SNCB	NM_003085;NM_001099408;NM_001001502	5'UTR;TSS1500;5'UTR	chr5:176056520-176057494	Island					5:175989153-175990420	5:176056610-176056967	Unclassified_Cell_type_specific	EIF4E1B;SNCB;SNCB;SNCB;SNCB;SNCB	ENST00000318682.6;ENST00000310112.3;ENST00000510387.1;ENST00000506696.1;ENST00000310112.3;ENST00000393693.2	TSS1500;ExonBnd;5'UTR;5'UTR;5'UTR;5'UTR	SNCB;EIF4E1B;EIF4E1B;SNCB;SNCB;SNCB;SNCB;SNCB;SNCB	ENST00000508006.1;ENST00000510473.1;ENST00000510660.1;ENST00000508006.1;ENST00000310112.3;ENST00000510387.1;ENST00000506696.1;ENST00000310112.3;ENST00000393693.2	3'UTR;TSS1500;TSS1500;1stExon;ExonBnd;5'UTR;5'UTR;5'UTR;5'UTR	chr5:176056485-176057955		chr13	54765655	60	50M	*	0	0	ATGGACAGGCCCTTCATGAACACGTCCATCCTGGCGGCCTGGGGAGGGCG	*	NM:i:0	MD:Z:50	AS:i:50	XS:i:0	0.260224	0.196174	0.313434
cg05308181	12604274	AATAAAAAACTTCCAAATTTCTTCAAAAATCTTAAACRTCACCACRATCC			II			CTATTTCTTTCTCTTAAGGAATTATCAGCCAGGCTGCTGTCCATCCACAGTGACCAGGAC[CG]GATCGTGGTGACGTTTAAGACTTTTGAAGAAATCTGGAAGTTTTCCACCTACCATGCTCT	37	4	8216244	GTGGAAAACTTCCAGATTTCTTCAAAAGTCTTAAACGTCACCACGATCCG	F	SH3TC1	NM_018986	Body										SH3TC1;SH3TC1	ENST00000535265.1;ENST00000382516.3	TSS200;5'UTR	SH3TC1;SH3TC1;SH3TC1;SH3TC1;SH3TC1;SH3TC1;SH3TC1	ENST00000512100.1;ENST00000535265.1;ENST00000507891.1;ENST00000506360.1;ENST00000382516.3;ENST00000503284.1;ENST00000515682.1	5'UTR;TSS200;TSS200;5'UTR;5'UTR;5'UTR;3'UTR			chr5	35718285	60	50M	*	0	0	GTGGAAAACTTCCAGATTTCTTCAAAAGTCTTAAACGTCACCACGATCCG	*	NM:i:2	MD:Z:2A32T14	AS:i:42	XS:i:20	0.890135	0.913103	0.684321
cg05573626	23665251	ACAAAAATATTACRTCACCCACRCAAATAATCRAAAATAATTATAACCTC			II			ACTTGTCGCAGAACTGGCAAGGGTATGGCAGGCCCGTGCCCCCTTCCTCCTCGCCGAGGC[CG]AGGTCACAACCATCTCCGATCATCTGCGTGGGTGACGCAACATCCTTGCTGGAGGGAGAC	37	16	49672687	CAAGGATGTTGCGTCACCCACGCAGATGATCGGAGATGGTTGTGACCTCG	F	ZNF423	NM_015069	Body	chr16:49672443-49672725	Island					16:48229027-48230226									chr16:49672605-49672970		chr8	87783315	60	50M	*	0	0	CGAGGTCACAACCATCTCCGATCATCTGCGTGGGTGACGCAACATCCTTG	*	NM:i:2	MD:Z:19T11A18	AS:i:40	XS:i:0	0.499242	0.421291	0.695076
cg11514604	6729534	AAACRAAATCTTAATAAACAACTCAAATTAACTCTTACTCCACAAATAAC			II			GAAGTGGCCAGAGGCGAAGTCTTGATAAACAGCTCAAATTGGCTCTTACTCCACAGGTGA[CG]CCTAGTTTATCTGGGTAATTGTAAAAGGCATTTTTACAGCAAATCAATTAAATGAAAATC	37	11	122901047	GGCGAAGTCTTGATAAACAGCTCAAATTGGCTCTTACTCCACAGGTGACG	R									TRUE												chr9	40828083	60	50M	*	0	0	CGTCACCTGTGGAGTAAGAGCCAATTTGAGCTGTTTATCAAGACTTCGCC	*	NM:i:1	MD:Z:39C10	AS:i:45	XS:i:0	0.948907	0.923871	0.826917
cg15396686	76710853	AAAACCACCACAACAAATAAAAACAACAACTAACAACAAAACTAAAAACA	46611206	AAAACCGCCGCAACAAATAAAAACGACAACTAACGACGAAACTAAAAACG	I	A	Red	AGATCTGGTTCCAGAACCGCCGCAACAAGTGGAAGCGGCAGCTGGCGGCGGAGCTGGAGG[CG]GCCAACCTGAGCCATGCCGCGGCGCAGCGCATCGTGCGGGTGCCCATCCTCTACCACGAG	37	10	124897048	AGAACCGCCGCAACAAGTGGAAGCGGCAGCTGGCGGCGGAGCTGGAGGCG	R	HMX3	NM_001105574	Body	chr10:124894075-124897366	Island			DMR		10:124883971-124887356									chr10:124894645-124897495		chr5	35392083	60	50M	*	0	0	AGAACCGCCGCAACAAGTGGAAGCGGCAGCTGGCGGCGGAGCTGGAGGCG	*	NM:i:1	MD:Z:34A15	AS:i:45	XS:i:26	0.246588	0.0628647	0.032192
cg26411814	17737280	CRTAAAAACAATCAAATCTAAACRAATCTTCCTTACTAACCAAATAAAAC			II			TAAGGGATGGCTTTCACAGAGCATTCACCGCTGACCCCTCACCGTCGGGACCTCTGTAGC[CG]CTCTATCTGGCTAGCAAGGAAGATTCGTTCAGACCTGACTGCTCTTACGGAATCCTATGT	37	11	58390280	GTAAGAGCAGTCAGGTCTGAACGAATCTTCCTTGCTAGCCAGATAGAGCG	F	CNTF;ZFP91-CNTF	NM_000614;NR_024091	1stExon;Body										CNTF;ZFP91-CNTF	ENST00000361987.4;ENST00000389919.4	1stExon;3'UTR	CNTF;ZFP91-CNTF;ZFP91-CNTF	ENST00000361987.4;ENST00000422974.1;ENST00000389919.4	1stExon;3'UTR;3'UTR			chr19	12765291	60	50M	*	0	0	GTAAGAGCAGTCAGGTCTGAACGAATCTTCCTTGCTAGCCAGATAGAGCG	*	NM:i:1	MD:Z:0A49	AS:i:49	XS:i:0	0.946691	0.953967	0.905461
cg15633480	6795177	TAACATCAACTACAAACAATAAAAAATTTAACAAACACAAAACCCAACCA	43625837	TAACATCAACTACGAACAATAAAAAATTTAACAAACGCGAAACCCGACCG	I	A	Red	CACAACTGCGAGTGACATCAGCTGCGAACAATGAGGGGTTTGACAGGCGCGGAGCCCGGC[CG]GCCCGGAGCCCGGCTCCGCGCCCCCCCCCCACCCCCCGGCCCGCCCGGCCCGGCCCCTCC	37	3	52001490	CGGCCGGGCTCCGCGCCTGTCAAACCCCTCATTGTTCGCAGCTGATGTCA	R	PCBP4;PCBP4;PCBP4	NM_020418;NM_033008;NM_001174100	TSS200;TSS200;TSS200			high-CpG:51976428-51976622				3:51976287-51977157	3:52001032-52002134	Promoter_Associated	PCBP4;PCBP4;PCBP4;PCBP4;PCBP4;ABHD14A-ACY1	ENST00000484633.1;ENST00000461554.1;ENST00000395013.3;ENST00000428823.2;ENST00000355852.2;ENST00000488257.1	5'UTR;TSS200;TSS200;TSS200;TSS200;3'UTR	PCBP4;PCBP4;PCBP4;PCBP4;PCBP4;PCBP4;PCBP4;PCBP4;PCBP4;PCBP4;ABHD14A-ACY1;PCBP4	ENST00000466412.1;ENST00000490063.1;ENST00000468324.1;ENST00000497653.1;ENST00000484633.1;ENST00000461554.1;ENST00000395013.3;ENST00000428823.2;ENST00000483411.1;ENST00000355852.2;ENST00000488257.1;ENST00000489595.2	5'UTR;5'UTR;5'UTR;5'UTR;5'UTR;TSS200;TSS200;TSS200;TSS200;TSS200;3'UTR;5'UTR	chr3:52000905-52002215		chr9	106453869	60	50M	*	0	0	CGGCCGGGCTCCGCGCCTGTCAAACCCCTCATTGTTCGCAGCTGATGTCA	*	NM:i:0	MD:Z:50	AS:i:50	XS:i:0	0.0828766	0.068097	0.0241233
cg24727620	70754287	CCCRAACCCAAAACAAAAAATAAATACRATAAAACCTTCAAATTCCAACC			II			CTTCCAAAGTGCCCGGACCCAAAACAGGAAGTAAGTGCGATGGAACCTTCAGGTTCCAAC[CG]CCGCCAGGGCCGCTCCGCCCAGTGGAGCCTGTCCGGCCCCCTTGCTGCCCGCTAGCTCCC	37	7	86781902	CCGGACCCAAAACAGGAAGTAAGTGCGATGGAACCTTCAGGTTCCAACCG	R	DMTF1;DMTF1;DMTF1;DMTF1;DMTF1;DMTF1	NM_021145;NM_021145;NM_001142327;NR_024550;NR_024549;NM_001142326	1stExon;5'UTR;5'UTR;Body;Body;5'UTR	chr7:86781624-86782194	Island	high-CpG:86619580-86620091				7:86619337-86620156	7:86781329-86781923	Promoter_Associated	AC005076.5;DMTF1;DMTF1;DMTF1;DMTF1;DMTF1;DMTF1;DMTF1	ENST00000433446.1;ENST00000394703.4;ENST00000394702.3;ENST00000413276.1;ENST00000447863.1;ENST00000411766.2;ENST00000432937.2;ENST00000394703.4	TSS1500;1stExon;5'UTR;5'UTR;5'UTR;5'UTR;5'UTR;5'UTR	AC005076.5;DMTF1;AC005076.5;DMTF1;DMTF1;DMTF1;DMTF1;DMTF1;DMTF1;DMTF1;DMTF1;DMTF1;DMTF1;DMTF1;DMTF1	ENST00000446309.1;ENST00000434534.1;ENST00000433446.1;ENST00000394703.4;ENST00000394702.3;ENST00000413276.1;ENST00000447863.1;ENST00000446796.1;ENST00000420131.1;ENST00000414630.1;ENST00000453049.1;ENST00000428819.1;ENST00000432937.2;ENST00000547146.1;ENST00000394703.4	TSS200;TSS200;TSS1500;1stExon;5'UTR;5'UTR;5'UTR;5'UTR;5'UTR;5'UTR;5'UTR;5'UTR;5'UTR;5'UTR;5'UTR	chr7:86781285-86782350		chr5	9161590	60	8S42M	*	0	0	CGGTTGGAACCTGAAGGTTCCATCGCACTTACTTCCTGTTTTGGGTCCGG	*	NM:i:0	MD:Z:42	AS:i:42	XS:i:19	0.115963	0.11036	0.201416
cg11635197	58771116	CACACATATAACAACAAATCTACCTTCCTCCATCAAAAAAAAACATAACA	10610825	CACACGTATAACGACAAATCTACCTTCCTCCATCGAAAAAAAACGTAACG	I	T	Red	CCCTGGCGGCCCTTCCTGTGACTTTTGCGCCCCGCGCCTGGGGTGGGGGGTGCGAAGAGA[CG]CTACGTTCCTTTCCGATGGAGGAAGGCAGACCTGCCGTCACACGTGTGCTTGCACGAGTG	37	11	66193993	CGCTACGTTCCTTTCCGATGGAGGAAGGCAGACCTGCCGTCACACGTGTG	F	NPAS4	NM_178864	3'UTR							11:65950455-65950656			NPAS4	ENST00000311034.2	3'UTR	NPAS4	ENST00000311034.2	3'UTR	chr11:66193920-66194155		chr19	4984489	60	50M	*	0	0	CACACGTGTGACGGCAGGTCTGCCTTCCTCCATCGGAAAGGAACGTAGCG	*	NM:i:2	MD:Z:17A25T6	AS:i:40	XS:i:0	0.739398	0.748211	0.0406498
cg18986713	47743867	ACRACRTCACCRCCATAACAAACATCAAAAATAAACCTAAATTACAAAAC			II			TGGAGCCAGGAGCGACGTCACCGCCATGGCAGGCATCAAAGGTGGGCCTGGGTTGCAGGA[CG]CGGGAGGGCTGGGGCCGGCGGGGGAAGATGGGCCGGGGGTCCCACGCGGCCCCCGCACTT	37	8	29953064	CGACGTCACCGCCATGGCAGGCATCAAAGGTGGGCCTGGGTTGCAGGACG	R	LEPROTL1;LEPROTL1	NM_015344;NM_001128208	Body;Body	chr8:29952635-29953584	Island					8:30072193-30073121	8:29952646-29953396	Promoter_Associated	LEPROTL1;LEPROTL1	ENST00000518001.1;ENST00000518192.1	5'UTR;TSS200	LEPROTL1;LEPROTL1	ENST00000518001.1;ENST00000518192.1	5'UTR;TSS200			chr8	34146674	60	10S40M	*	0	0	CGTCCTGCAACCCAGGCCCACCTTTGATGCCTGCCATGGCGGTGACGTCG	*	NM:i:1	MD:Z:21C18	AS:i:35	XS:i:0	0.0540945	0.0784475	0.937547
cg06815950	35612106	AACRATAATCRATACTAAAAACTTTAAATTCCATCAATTTATAAATCTAC			II			CCAGCACTGCCCGAGCCGGCGAGGGCCTCTGTGCACCAGCTCCATTGCCAGGCAGGCCTG[CG]CAGATCTATAAATTGATGGAATTCAAAGCCTCCAGCATCGATTACCGTTATAACAAACAG	37	12	111619455	ACGGTAATCGATGCTGGAGGCTTTGAATTCCATCAATTTATAGATCTGCG	F	CUX2	NM_015267	Body							12:110103772-110103839			CUX2	ENST00000552889.1	5'UTR	CUX2	ENST00000552889.1	5'UTR	chr12:111619325-111619475		chr5	121948390	60	50M	*	0	0	ACGGTAATCGATGCTGGAGGCTTTGAATTCCATCAATTTATAGATCTGCG	*	NM:i:1	MD:Z:46A3	AS:i:46	XS:i:0	0.619357	0.362285	0.292468
cg16731016	90734869	AATAAAACCTAAACTAACATCTCACCRAATTATAAATAAACTAATAACCC			II			GCTGCGGGCGGAGTGGGGCCTGAGCTGGCATCTCACCGGGTTGTAGGTGGGCTGGTAGCC[CG]GTGCGGGGACATAGGCCATCGCTCGAGGCTGCGCTAGTGGCTGGTCCTGTGAGAAGAGCT	37	19	39303506	CGGGCTACCAGCCCACCTACAACCCGGTGAGATGCCAGCTCAGGCCCCAC	R	LGALS4	NM_006149	1stExon										LGALS4	ENST00000307751.3	1stExon	LGALS4	ENST00000307751.3	1stExon	chr19:39303445-39303955		chr7	28834201	60	36M14S	*	0	0	CGGGCTACCAGCCCACCTACAACCCGGTGAGATGCCAGCTCAGGCCCCAC	*	NM:i:1	MD:Z:22T13	AS:i:31	XS:i:19	0.874863	0.927026	0.85226
cg12297100	75773361	TAAAAACCAACAAAAATAAAAATCAAAAAACACAAAAACCAAAACATCCA	71689972	TAAAAACCGACGAAAATAAAAATCGAAAAACGCAAAAACCGAAACATCCG	I	C	Grn	GGCGGGGGGAAGTAGAGGCCGGCGGGGGTGGGGATCGGGAAGCGCAGGAGCCGAGGCATC[CG]CCGCGCGCCCCGCGAGCTGGTGGAGTGTGGGGGCCGCCGGGCGGGGAGAAAAACTTGAGA	37	6	130341441	TAGAGGCCGGCGGGGGTGGGGATCGGGAAGCGCAGGAGCCGAGGCATCCG	R	L3MBTL3;L3MBTL3	NM_032438;NM_001007102	5'UTR;5'UTR	chr6:130340556-130342450	Island					6:130382624-130383723			L3MBTL3;L3MBTL3;L3MBTL3;L3MBTL3;L3MBTL3;RP11-73O6.4	ENST00000526019.1;ENST00000368136.2;ENST00000368139.2;ENST00000529410.1;ENST00000533560.1;ENST00000563385.1	TSS1500;TSS1500;TSS200;5'UTR;5'UTR;5'UTR	L3MBTL3;L3MBTL3;L3MBTL3;L3MBTL3;L3MBTL3;L3MBTL3;L3MBTL3;RP11-73O6.4	ENST00000526019.1;ENST00000368136.2;ENST00000368139.2;ENST00000529410.1;ENST00000526087.1;ENST00000533560.1;ENST00000528385.1;ENST00000563385.1	TSS1500;TSS1500;TSS200;5'UTR;5'UTR;5'UTR;5'UTR;5'UTR	chr6:130341240-130342475		chr10	26374095	60	50M	*	0	0	CGGATGCCTCGGCTCCTGCGCTTCCCGATCCCCACCCCCGCCGGCCTCTA	*	NM:i:1	MD:Z:10C39	AS:i:45	XS:i:0	0.0190121	0.0255286	0.0261068
cg23956791	85667479	AACTCCCTTCTTTATAACATCACTCCTATACTATAAACCAAAACTAACCA	9765535	GACTCCCTTCTTTATAACGTCGCTCCTATACTATAAACCGAAACTAACCG	I	C	Grn	TCGGCGATCCCCGACTCCCTTCTTTATGGCGTCGCTCCTGTGCTGTGGGCCGAAGCTGGC[CG]CCTGCGGCATCGTCCTCAGCGCCTGGGGAGTGATCATGTTGGTGAGGGGACTCCCCGGCA	37	17	6916038	CGGCCAGCTTCGGCCCACAGCACAGGAGCGACGCCATAAAGAAGGGAGTC	R	RNASEK	NM_001004333	1stExon	chr17:6915824-6916201	Island					17:6856318-6856872	17:6915449-6916171	Promoter_Associated	RNASEK;C17orf49;RNASEK;RNASEK;MIR497HG;MIR497HG;MIR497HG;MIR497HG	ENST00000552321.1;ENST00000547302.1;ENST00000548577.1;ENST00000402093.1;ENST00000574377.1;ENST00000399541.2;ENST00000399540.2;ENST00000575727.1	TSS1500;TSS1500;1stExon;1stExon;TSS1500;TSS1500;TSS1500;TSS1500	RNASEK;C17orf49;RNASEK;RNASEK;RNASEK;MIR497HG;MIR497HG;MIR497HG;MIR497HG;MIR497HG;MIR497HG;RNASEK;RNASEK;C17orf49;C17orf49;RNASEK;C17orf49;C17orf49;RNASEK;RNASEK;C17orf49;C17orf49;MIR497HG	ENST00000552321.1;ENST00000547302.1;ENST00000548577.1;ENST00000546395.1;ENST00000402093.1;ENST00000575889.1;ENST00000572385.1;ENST00000399541.2;ENST00000570562.1;ENST00000399540.2;ENST00000575727.1;ENST00000570898.1;ENST00000552039.1;ENST00000549775.1;ENST00000549775.1;ENST00000552842.1;ENST00000552176.1;ENST00000552176.1;ENST00000575822.1;ENST00000575822.1;ENST00000547863.1;ENST00000547863.1;ENS…	TSS1500;TSS1500;1stExon;1stExon;1stExon;TSS1500;TSS1500;TSS1500;TSS1500;TSS1500;TSS1500;1stExon;1stExon;1stExon;5'UTR;1stExon;1stExon;5'UTR;1stExon;5'UTR;1stExon;5'UTR;3'UTR			chr11	70239697	60	37M13S	*	0	0	CGGCCAGCTTCGGCCCACAGCACAGGAGCGACGCCATAAAGAAGGGAGTC	*	NM:i:1	MD:Z:10A26	AS:i:32	XS:i:0	0.0146113	0.0166441	0.155035
cg15127930	13765867	TAAAATACTTACCCCATTTAAAAACACATCTCRACRAACTCCTAAAAATC			II			AATAGATAAAATGAAATGCTTACCCCATTTAAAAACACATCTCGGCGAACTCCTGAAAAT[CG]TCTGTTGGGAATAAGATTTGTGAAACTAAATTCAGGTAATTCATAAACTAGTTCCAAGAA	37	4	69184445	GAAATGCTTACCCCATTTAAAAACACATCTCGGCGAACTCCTGAAAATCG	R	YTHDC1;YTHDC1;YTHDC1;YTHDC1	NM_133370;NM_001031732;NM_133370;NM_001031732	ExonBnd;ExonBnd;Body;Body										YTHDC1	ENST00000344157.4	ExonBnd	YTHDC1;YTHDC1	ENST00000344157.4;ENST00000507529.1	ExonBnd;TSS200			chr5	86831798	60	48M2S	*	0	0	CGATTTTCAGGAGTTCGCCGAGATGTGTTTTTAAATGGGGTAAGCATTTC	*	NM:i:0	MD:Z:48	AS:i:48	XS:i:21	0.916148	0.931882	0.844186
cg09618893	7615594	ACCCCAATAAATACATAAAAATCCCTCTAAAATCCCTAAAACTACCCAAC			II			TAGTGGCTCCCTGTCCCGGCAATTGGCAATTACCAGCGTGGTTGGGGGAGAGGGTCCCCT[CG]CTGGGCAGCTCCAGGGACCCCAGAGGGACCTCCATGTACTCACTGGGGCCTGAGGAGCCC	37	6	31856773	CGCTGGGCAGCTCCAGGGACCCCAGAGGGACCTCCATGTACTCACTGGGG	F	EHMT2;EHMT2	NM_006709;NM_025256	Body;Body	chr6:31856896-31857104	N_Shore						6:31855843-31857394	Unclassified	EHMT2	ENST00000480912.1	3'UTR	EHMT2	ENST00000480912.1	3'UTR	chr6:31856600-31856975		chr17	34905635	60	50M	*	0	0	CCCCAGTGAGTACATGGAGGTCCCTCTGGGGTCCCTGGAGCTGCCCAGCG	*	NM:i:2	MD:Z:0G20T28	AS:i:44	XS:i:22	0.547576	0.705755	0.812183
cg08163918	75603576	TTTCATTTAACAAATTAAATTTACTACRCCTACTAATCACRTCTAATATC			II			CCACCGCTACCACAAGGACCCCCGGGGCTGCAGCCTCCTCTTTCTGTCTCTGATCAGAGC[CG]ACACCAGACGTGATTAGCAGGCGCAGCAAATTCAATTTGTTAAATGAAATTGTATTTTGC	37	12	57628654	TTCATTTAACAAATTGAATTTGCTGCGCCTGCTAATCACGTCTGGTGTCG	F	SHMT2;SHMT2;SHMT2;SHMT2;SHMT2;SHMT2;SHMT2;SHMT2	NM_001166359;NR_029415;NM_001166356;NM_001166358;NM_005412;NR_029417;NM_001166357;NR_029416	3'UTR;Body;3'UTR;3'UTR;3'UTR;Body;3'UTR;Body	chr12:57630106-57630469	N_Shore						12:57628403-57628712	Gene_Associated_Cell_type_specific	SHMT2	ENST00000328923.3	3'UTR	SHMT2;SHMT2	ENST00000556825.1;ENST00000328923.3	3'UTR;3'UTR			chr10	127517137	60	50M	*	0	0	TTCATTTAACAAATTGAATTTGCTGCGCCTGCTAATCACGTCTGGTGTCG	*	NM:i:0	MD:Z:50	AS:i:50	XS:i:0	0.913867	0.921563	0.829234
cg17944110	99601563	CCRAATCTCTTACCTACACTTAAAACRACTTTAAATAACTTTCCAAATCC			II			CGGAGGGAGCGCCGAGTCTCTTACCTGCACTTGGGGCGGCTTTGGGTGACTTTCCAAGTC[CG]GGGGAAAAATGTGTGTGTGTTTGGGATGGAGCGCCGCGGGCGCGCATGCGCTGCCCAAAG	37	1	10856657	CGAGTCTCTTACCTGCACTTGGGGCGGCTTTGGGTGACTTTCCAAGTCCG	R	CASZ1;CASZ1;CASZ1;CASZ1	NM_001079843;NM_001079843;NM_017766;NM_017766	1stExon;5'UTR;1stExon;5'UTR	chr1:10853894-10856964	Island					1:10777432-10779531	1:10855836-10856948	Unclassified_Cell_type_specific	CASZ1;CASZ1;CASZ1;CASZ1	ENST00000377022.3;ENST00000344008.5;ENST00000377022.3;ENST00000344008.5	1stExon;1stExon;5'UTR;5'UTR	CASZ1;CASZ1;CASZ1;CASZ1	ENST00000377022.3;ENST00000344008.5;ENST00000377022.3;ENST00000344008.5	1stExon;1stExon;5'UTR;5'UTR	chr1:10856365-10857135		chr4	148804477	60	50M	*	0	0	CGGACTTGGAAAGTCACCCAAAGCCGCCCCAAGTGCAGGTAAGAGACTCG	*	NM:i:0	MD:Z:50	AS:i:50	XS:i:0	0.0911611	0.0754462	0.07752
cg03310939	51674929	TCTTTAAAAAATTAACTTCTAAAATACTTAACTACRCTCCAACCCACATC			II			ACGGCCGCCCGCCCGGCGCTGCCGCCACTGCCGGGTGCCACTGCGCCCGCGCGCCCCCTC[CG]ATGTGGGCTGGAGCGCAGCCAAGCACTCCAGAAGTTAACCTCTTAAAGACCCGGAGCTGC	37	7	101688730	CTTTAAGAGGTTAACTTCTGGAGTGCTTGGCTGCGCTCCAGCCCACATCG	F	CUX1;CUX1;CUX1	NM_181500;NM_181552;NM_001913	Body;Body;Body						TRUE	7:101475348-101475466			CUX1	ENST00000558469.1	5'UTR	CUX1;CUX1	ENST00000497815.1;ENST00000558469.1	5'UTR;5'UTR	chr7:101688085-101688975		chr5	136403551	60	42M8S	*	0	0	CTTTAAGAGGTTAACTTCTGGAGTGCTTGGCTGCGCTCCAGCCCACATCG	*	NM:i:1	MD:Z:34T7	AS:i:37	XS:i:0	0.411515	0.185013	0.480199
cg24118894	35748141	AAAAAAATAAACCAAAAAATCAAAATAAACACACAAAAAACACAAATCCA	26767865	AAAAAAATAAACCGAAAAATCAAAATAAACGCGCGAAAAACGCGAATCCG	I	A	Red	CGGCGTCCCCCGAGGCAGAAAGCGCGGACCCCGCCTGTCGCCGCCGCCGCCGCCCGCTCC[CG]GACTCGCGCCCCCCGCGCGTCCACTCTGATTTCTCGGCCCATTTTTCTTCCTCTCCTGTC	37	19	42445059	AGAAAAATGGGCCGAGAAATCAGAGTGGACGCGCGGGGGGCGCGAGTCCG	F				chr19:42444020-42445255	Island			DMR		19:47135972-47137068									chr19:42445045-42445695		chr7	24955313	60	50M	*	0	0	CGGACTCGCGCCCCCCGCGCGTCCACTCTGATTTCTCGGCCCATTTTTCT	*	NM:i:2	MD:Z:15A23G10	AS:i:40	XS:i:0	0.0796275	0.0192134	0.102363
cg02377948	99691857	CCCCRATAAAAACAATATCATTAATAAACCAACCRACCTAATAAATAACC			II			ATTCAAAACAGGCCCACAATGGGCTTCACAGTGCGCCTCGCCACGGCCCCATCTGACGAG[CG]GCCATTCATCAGGCCGGCTGGCCTATCAATGACATTGCTCCCATCGGGGCTCCTATAAAA	37	12	106976695	CGGCCATTCATCAGGCCGGCTGGCCTATCAATGACATTGCTCCCATCGGG	F	RFX4;RFX4;LOC100287944	NM_213594;NM_213594;NR_040246	5'UTR;1stExon;Body	chr12:106975195-106975714	S_Shore			DMR		12:105500710-105500974			RFX4;RFX4	ENST00000392842.1;ENST00000392842.1	5'UTR;1stExon	RFX4;RFX4;RFX4;RFX4	ENST00000549040.1;ENST00000546882.1;ENST00000392842.1;ENST00000392842.1	TSS1500;TSS200;5'UTR;1stExon	chr12:106975705-106976875		chr10	84756071	60	50M	*	0	0	CGGCCATTCATCAGGCCGGCTGGCCTATCAATGACATTGCTCCCATCGGG	*	NM:i:1	MD:Z:17C32	AS:i:45	XS:i:19	0.135645	0.168305	0.314056
cg00839434	15729896	AACCACTAATTCAACCTCRCACAATAACAAACTACCTTAATAACAACCAC			II			CGGGTATCCCCCTCGGCCTCCCTCCGCCTGGTAAGAAGTGAGTTTGGTGTGTGTCGTTCG[CG]TGGCTGTCATTAAGGCAGCCTGTTATTGTGCGAGGCTGAATCAGTGGCTCTTTGTGCGCT	37	6	170601062	GCCACTGATTCAGCCTCGCACAATAACAGGCTGCCTTAATGACAGCCACG	F	DLL1	NM_005618	TSS1500	chr6:170598214-170601222	Island					6:170440105-170443173	6:170601058-170602519	Unclassified							chr6:170600465-170601255		chr17	15376997	60	50M	*	0	0	CGTGGCTGTCATTAAGGCAGCCTGTTATTGTGCGAGGCTGAATCAGTGGC	*	NM:i:1	MD:Z:20T29	AS:i:45	XS:i:20	0.0923124	0.0924813	0.148211
cg26495703	47653217	CTACCTTTAATCTTAACTTCCTATTTTCTACCCTAAAAAACTACCCAAAC			II			TTGCTGGAAATCTGCCTTTAATCTTGGCTTCCTGTTTTCTGCCCTGGGGGACTGCCCAGA[CG]GTCTGAGTTTCAAGCTATTTCACACCAGCTTCTCTAAACTGTCATCTCTGTGCAAAGAGG	37	15	75069884	TGCCTTTAATCTTGGCTTCCTGTTTTCTGCCCTGGGGGACTGCCCAGACG	R							chr15:75069783-75069783				15:75069339-75069989	Unclassified							chr15:75069005-75070015		chr9	57651061	60	10S40M	*	0	0	CGTCTGGGCAGTCCCCCAGGGCAGAAAACAGGAAGCCAAGATTAAAGGCA	*	NM:i:1	MD:Z:37A2	AS:i:37	XS:i:20	0.0491803	0.0503783	0.321349
cg21552081	75675147	AAAACCTCRCTAAAATACTACATAAAACTAAACACCATACCCTACATAAC			II			GGACCTGGTGGAAGGCCTCGCTGAAGTGCTGCATGGAGCTGAGCACCATGCCCTGCATGA[CG]TCGGGCAGGGCGCGGCTCTCGTCGCCCACGCCCACGACCGCGCCCCGCGAGCTGTTCTCG	37	2	60688411	AGGCCTCGCTGAAGTGCTGCATGGAGCTGAGCACCATGCCCTGCATGACG	R	BCL11A;BCL11A;BCL11A	NM_022893;NM_138559;NM_018014	Body;Body;Body	chr2:60687822-60688992	Island					2:60541252-60542719			BCL11A	ENST00000477659.1	3'UTR	BCL11A;BCL11A;BCL11A;BCL11A	ENST00000479026.1;ENST00000477659.1;ENST00000489516.2;ENST00000492272.1	TSS1500;3'UTR;3'UTR;3'UTR	chr2:60687605-60688530		chr11	24164293	60	50M	*	0	0	CGTCATGCAGGGCATGGTGCTCAGCTCCATGCAGCACTTCAGCGAGGCCT	*	NM:i:1	MD:Z:0T49	AS:i:49	XS:i:19	0.821669	0.836928	0.0751415
cg09148605	10719527	CAAACTCAAACAACCTAATAACTCAAAAAACTATTTAACAAATTTCATCC			II			CCCTGACCCCCTGCTTTTAACAACTGCCGACATAGTTTTATGCTGTTATGTGACCATGCT[CG]GATGAAATCTGTCAAACAGCTCCTTGAGTTATTAGGCTGTCTGAGTCTGACCTTTCTGCA	37	19	30494912	CGGATGAAATCTGTCAAACAGCTCCTTGAGTTATTAGGCTGTCTGAGTCT	F	URI1;URI1;URI1	NM_001252641;NR_045557;NM_003796	Body;Body;Body										URI1	ENST00000574176.1	TSS1500	URI1;URI1;URI1;URI1	ENST00000574176.1;ENST00000574666.1;ENST00000570704.1;ENST00000574110.1	TSS1500;3'UTR;5'UTR;3'UTR	chr19:30494760-30495050		chr7	37970938	60	50M	*	0	0	AGACTCAGACAGCCTAATAACTCAAGGAGCTGTTTGACAGATTTCATCCG	*	NM:i:0	MD:Z:50	AS:i:50	XS:i:21	0.920989	0.918073	0.548567
cg27470303	73707295	ATAACTCCTAACTCCTATACAAAACATAAATAACTAAACAACAAAACCCA	18663887	ATAACTCCTAACTCCTATACGAAACGTAAATAACTAAACGACAAAACCCG	I	A	Red	ATCAGCAAGGACATGGCTCCTGACTCCTGTGCGGAACGTGAGTGACTGAGCGGCAAAGCC[CG]AGTGAGCGAGCGGTGGGCTGCCGGGCCGGGCGGGGGGCGCCGGGGCGGGCTCGGGGGGCT	37	10	21823447	CGGGCTTTGCCGCTCAGTCACTCACGTTCCGCACAGGAGTCAGGAGCCAT	R	MLLT10;MLLT10;MLLT10	NM_004641;NM_004641;NM_001009569	5'UTR;1stExon;TSS200	chr10:21822850-21824410	Island					10:21862456-21864416			MLLT10;MLLT10;MLLT10;MLLT10;MLLT10;MLLT10;MLLT10;MLLT10;MLLT10;MLLT10;MLLT10;MLLT10;MLLT10	ENST00000377100.3;ENST00000446906.2;ENST00000307729.7;ENST00000377091.2;ENST00000396529.2;ENST00000495130.1;ENST00000377100.3;ENST00000446906.2;ENST00000307729.7;ENST00000377091.2;ENST00000377059.3;ENST00000396529.2;ENST00000495130.1	1stExon;1stExon;1stExon;1stExon;1stExon;1stExon;5'UTR;5'UTR;5'UTR;5'UTR;TSS200;5'UTR;5'UTR	MLLT10;MLLT10;MLLT10;MLLT10;MLLT10;MLLT10;MLLT10;MLLT10;MLLT10;MLLT10;MLLT10;MLLT10;MLLT10;MLLT10;MLLT10;MLLT10	ENST00000430455.1;ENST00000377100.3;ENST00000446906.2;ENST00000307729.7;ENST00000377091.2;ENST00000396529.2;ENST00000495130.1;ENST00000377100.3;ENST00000446906.2;ENST00000307729.7;ENST00000377091.2;ENST00000377059.3;ENST00000471315.1;ENST00000476557.1;ENST00000396529.2;ENST00000495130.1	TSS1500;1stExon;1stExon;1stExon;1stExon;1stExon;1stExon;5'UTR;5'UTR;5'UTR;5'UTR;TSS200;5'UTR;TSS200;5'UTR;5'UTR			chr2	18064814	60	50M	*	0	0	ATGGCTCCTGACTCCTGTGCGGAACGTGAGTGACTGAGCGGCAAAGCCCG	*	NM:i:0	MD:Z:50	AS:i:50	XS:i:0	0.0571643	0.0658398	0.0735283
cg01755467	56708897	AAACCAAAAACTAACAATAACAACAACAATAATCATAAAAAACATCAACA	96644924	AAACCGAAAACTAACGATAACGACGACGATAATCGTAAAAAACATCGACG	I	A	Red	CTCCGCGGCCCCAGGTCTCCAGCCGGCGGGCACTCACATCATCTCTGCCATCACCGCCGC[CG]CCGATGCCCTTCACGACCACCGCCGCCGCCACCGCCAGCTCTCGGCCCCTCTGCTGCAGC	37	8	30890617	GGGCCGAGAGCTGGCGGTGGCGGCGGCGGTGGTCGTGAAGGGCATCGGCG	F	WRN;PURG;PURG;PURG	NM_000553;NM_013357;NM_001015508;NM_001015508	TSS200;TSS1500;1stExon;5'UTR			high-CpG:31010061-31010369		DMR		8:31009312-31011261			PURG;PURG;PURG;WRN;PURG;PURG	ENST00000475541.1;ENST00000339382.2;ENST00000523392.1;ENST00000298139.5;ENST00000339382.2;ENST00000523392.1	1stExon;1stExon;3'UTR;TSS1500;5'UTR;1stExon	PURG;PURG;PURG;WRN;PURG;PURG	ENST00000475541.1;ENST00000339382.2;ENST00000523392.1;ENST00000298139.5;ENST00000339382.2;ENST00000523392.1	1stExon;1stExon;3'UTR;TSS1500;5'UTR;1stExon	chr8:30890385-30890635		chr8	33386003	60	50M	*	0	0	GGGCCGAGAGCTGGCGGTGGCGGCGGCGGTGGTCGTGAAGGGCATCGGCG	*	NM:i:2	MD:Z:17C30T1	AS:i:43	XS:i:22	0.0434364	0.0179368	0.203053
cg01658829	67775902	ATTTAATATTTCAACTCTCCRACACAAAACTTTAATAAATTCATTTAACC			II			GGCCAGACTGAACACGATGAGGGTATGCTTGAATATTTAGAAGATATAATTGGTTGTGGA[CG]GCTAAATGAACCTATTAAAGTCTTGTGTCGGAGAGTTGAAATATTAAATGAACACAGAGG	37	3	160129804	CGGCTAAATGAACCTATTAAAGTCTTGTGTCGGAGAGTTGAAATATTAAA	F	SMC4;SMC4;SMC4	NM_001288753;NM_001002800;NM_005496	Body;Body;Body										SMC4	ENST00000470240.1	5'UTR	SMC4;SMC4;SMC4;SMC4;SMC4;SMC4;SMC4;SMC4;SMC4;SMC4	ENST00000497984.1;ENST00000487747.1;ENST00000467263.1;ENST00000465563.1;ENST00000465563.1;ENST00000494612.1;ENST00000472282.1;ENST00000468653.1;ENST00000470240.1;ENST00000469858.1	5'UTR;5'UTR;TSS1500;1stExon;5'UTR;TSS200;5'UTR;5'UTR;5'UTR;3'UTR			chr3	69016189	60	50M	*	0	0	CGGCTAAATGAACCTATTAAAGTCTTGTGTCGGAGAGTTGAAATATTAAA	*	NM:i:0	MD:Z:50	AS:i:50	XS:i:0	0.884058	0.917677	0.926503
cg16134515	67668174	CCAACATCCTACAACTAAATCTTAAACATTTCCATAAAACAAATCACCAC			II			GATGCAGCGGAACCTGAAGATGGAGATGCTTGCCGGGTGTGGGGCTGGGATGTGCCAGGT[CG]TGGTGACCTGTCCCATGGAAATGCTCAAGATTCAGCTGCAGGATGCTGGACGCCTGGGTG	37	22	18066242	CAGCATCCTGCAGCTGAATCTTGAGCATTTCCATGGGACAGGTCACCACG	F	SLC25A18	NM_031481	Body	chr22:18063940-18064177	S_Shelf								SLC25A18;AC004019.13	ENST00000497401.1;ENST00000443935.1	5'UTR;3'UTR	SLC25A18;AC004019.13	ENST00000497401.1;ENST00000443935.1	5'UTR;3'UTR	chr22:18066005-18066375		chr6	120789420	60	7S43M	*	0	0	CGTGGTGACCTGTCCCATGGAAATGCTCAAGATTCAGCTGCAGGATGCTG	*	NM:i:0	MD:Z:43	AS:i:43	XS:i:19	0.551932	0.7646	0.939392
cg06471042	90629269	TTTCCTAATAAATATTTTATCTCTCCCTCTCTCTCTTTCTCACTCACTCA	70641121	TTTCCTAATAAATATTTTATCTCTCCCTCTCTCTCTTTCTCGCTCGCTCG	I	C	Grn	TTCCTCCCCCCCTTTCCTGGTAGGTATTTTGTCTCTCCCTCTCTCTCTTTCTCGCTCGCT[CG]CTCGCTCTCACTCGCGCTCGCTCTCTCGCGCTCGCTCTCTCTCGCTCTCTTTCTCTCTCT	37	15	37392468	TTTCCTGGTAGGTATTTTGTCTCTCCCTCTCTCTCTTTCTCGCTCGCTCG	R	MEIS2;MEIS2;MEIS2;MEIS2;MEIS2;MEIS2;MEIS2;MEIS2	NM_002399;NM_001220482;NM_172316;NM_170677;NM_170676;NM_170675;NM_170674;NR_051953	5'UTR;5'UTR;TSS1500;TSS200;TSS200;TSS200;TSS200;TSS200	chr15:37393666-37394248	N_Shore					15:35179752-35180302	15:37392163-37393474	Promoter_Associated	MEIS2;MEIS2;MEIS2;MEIS2;MEIS2;MEIS2;MEIS2;MEIS2;MEIS2;MEIS2	ENST00000340545.5;ENST00000382766.2;ENST00000424352.2;ENST00000382766.2;ENST00000424352.2;ENST00000338564.4;ENST00000397620.2;ENST00000219869.9;ENST00000559561.1;ENST00000561208.1	5'UTR;1stExon;1stExon;5'UTR;5'UTR;5'UTR;TSS1500;TSS1500;TSS1500;TSS1500	MEIS2;MEIS2;MEIS2;MEIS2;MEIS2;MEIS2;MEIS2;MEIS2;MEIS2;MEIS2;MEIS2	ENST00000558313.1;ENST00000340545.5;ENST00000382766.2;ENST00000424352.2;ENST00000382766.2;ENST00000424352.2;ENST00000338564.4;ENST00000397620.2;ENST00000560570.1;ENST00000314177.8;ENST00000561208.1	5'UTR;5'UTR;1stExon;1stExon;5'UTR;5'UTR;5'UTR;TSS1500;TSS1500;TSS1500;TSS1500	chr15:37392000-37395210		chr2	116065544	60	4S46M	*	0	0	TTTCCTGGTAGGTATTTTGTCTCTCCCTCTCTCTCTTTCTCGCTCGCTCG	*	NM:i:2	MD:Z:18T26T0	AS:i:40	XS:i:26	0.16453	0.177912	0.81282
cg24753148	91601471	CATTTTCACACAACTATCTACTCCCAAAAAACAATAACAAAACCCTACCA	48611126	CATTTTCACACAACTATCTACTCCCAAAAAACGATAACGAAACCCTACCG	I	A	Red	TGACACTCTGACCATTTTCACACAGCTGTCTGCTCCCAGGAGGCGATGACGGGGCCCTGC[CG]GGCCGTGATGCCTCGTTGGTACTTCGACCTCTCCAAGGGAAAGTGCGTGCGCTTTATATA	37	11	129993542	CATTTTCACACAGCTGTCTGCTCCCAGGAGGCGATGACGGGGCCCTGCCG	R	APLP2;APLP2;APLP2;APLP2;APLP2;APLP2	NR_024516;NR_024515;NM_001142276;NM_001642;NM_001142277;NM_001142278	Body;Body;Body;Body;Body;Body	chr11:129993524-129993797	Island	low-CpG:129498715-129498756				11:129498735-129498989						APLP2	ENST00000533616.1	3'UTR			chr9	31167692	60	50M	*	0	0	CGGCAGGGCCCCGTCATCGCCTCCTGGGAGCAGACAGCTGTGTGAAAATG	*	NM:i:1	MD:Z:17G32	AS:i:45	XS:i:19	0.918147	0.883775	0.829237
cg18028575	88615380	AAAAACTCAACRACTACTATAACAATCCATAAAAAATCATCRACTATCAC			II			CCCACAGGGGCTTCCAACGGAAGAGCAGCAAAGGGATCCCAGCCATCATCCAGACCACGA[CG]TGATAGCCGATGACCCTCCATGGACTGCCACAGTAGCCGCTGAGCCTCTGCGAACGCAGC	37	1	17332003	GAGGCTCAGCGGCTACTGTGGCAGTCCATGGAGGGTCATCGGCTATCACG	F	ATP13A2;ATP13A2;ATP13A2	NM_022089;NM_001141974;NM_001141973	Body;Body;Body	chr1:17331885-17332093	Island					1:17204479-17204652						ATP13A2;ATP13A2	ENST00000511957.1;ENST00000508222.1	TSS1500;TSS200			chr4	140992337	60	50M	*	0	0	GAGGCTCAGCGGCTACTGTGGCAGTCCATGGAGGGTCATCGGCTATCACG	*	NM:i:1	MD:Z:35C14	AS:i:45	XS:i:0	0.907942	0.912124	0.869182
cg21608575	72797526	TAAACCRTTATTTAAACTATACCRCTAACCTAAACTAATAATACATAATC			II			GGCTGGTAGGATAAGCCGTTATTTGGACTGTACCGCTGGCCTGGGCTAATAGTGCATGGT[CG]CTTGCTTGGATGTTCTGAGTGCAAAGGCTCTCTGTCAAAGCCATTTTCTTTGGTTCTAAA	37	8	93004061	AAGCCGTTATTTGGACTGTACCGCTGGCCTGGGCTAATAGTGCATGGTCG	R	RUNX1T1;RUNX1T1;RUNX1T1;RUNX1T1;RUNX1T1;RUNX1T1;RUNX1T1;RUNX1T1;RUNX1T1;RUNX1T1;RUNX1T1;RUNX1T1;RUNX1T1;RUNX1T1;RUNX1T1	NM_175636;NM_175635;NM_004349;NM_001198625;NM_001198632;NM_001198631;NM_001198629;NM_001198630;NM_175634;NM_001198626;NM_001198628;NM_001198627;NM_001198634;NM_001198679;NM_001198633	Body;Body;Body;Body;Body;Body;Body;Body;Body;Body;Body;Body;Body;Body;Body													RUNX1T1;RUNX1T1;RUNX1T1;RUNX1T1	ENST00000521751.1;ENST00000520978.1;ENST00000518361.1;ENST00000520047.1	TSS200;3'UTR;3'UTR;3'UTR			chr4	13859866	60	50M	*	0	0	CGACCATGCACTATTAGCCCAGGCCAGCGGTACAGTCCAAATAACGGCTT	*	NM:i:1	MD:Z:44T5	AS:i:45	XS:i:0	0.85705	0.935478	0.839217
cg09596958	59771577	CAAACCAAAAACTCAACAAAATCCAAAAACTAAAAACAACAAACAAAACA	31784586	CGAACCGAAAACTCAACGAAATCCGAAAACTAAAAACAACGAACAAAACG	I	A	Red	CCGAGCTGGGGAGGGGAGGGGACTCCCCCGGACTGCCTCAGGGGGGCCCGGCCATGGGGC[CG]CCCTGCTCGCTGCCCCCAGCCCCCGGACCCCGCTGAGCCCCCGGCCCGGCTCCGCTGTCG	37	12	58132105	CGGGCCGGGGGCTCAGCGGGGTCCGGGGGCTGGGGGCAGCGAGCAGGGCG	F	AGAP2;AGAP2	NM_001122772;NM_014770	TSS200;Body	chr12:58132478-58132734	N_Shore					12:56416163-56419088			TSPAN31;AGAP2	ENST00000553221.1;ENST00000547588.1	5'UTR;TSS200	TSPAN31;AGAP2;TSPAN31;AGAP2	ENST00000553221.1;ENST00000328568.4;ENST00000547311.1;ENST00000547588.1	5'UTR;TSS1500;TSS1500;TSS200			chr10	127079497	60	50M	*	0	0	CGGGCCGGGGGCTCAGCGGGGTCCGGGGGCTGGGGGCAGCGAGCAGGGCG	*	NM:i:1	MD:Z:16A33	AS:i:45	XS:i:0	0.940933	0.931213	0.26394
[truncated: 13,142 more rows]
[truncated: 45 more columns]
